# Supplementary material for: Imprint of ancestral and modern threats in human mind – experience of fear, disgust, and anger
Source: Front Psychol. 2025 Jan 15;15:1520224. doi: 10.3389/fpsyg.2024.1520224 (PMC11774860; doi:10.3389/fpsyg.2024.1520224)
Supplement: Supplementary file 2 [file Table_1.xls]

## Sheet: TableS1
	Table S1. Respondent characteristics, psychological questionnaire scores, and self-reported fear and disgust. Columns C-F present the basic socio-demographic characteristics of the respondents. Column G indicates whether the respondent participated in the Peléšková et al., 2024 study (value 1) or was recruited for the first time in this study (0). Columns H-N show the results of the questionnaire…
	ID	Sex	Age	Education	Degree	Peléšková et al. 2024	STAI-X2	TDDS moral	TDDS patogen	SNAQ-12	CSBS	FCV-19S	C-19SS	Fear of snakes	Fear of heights	Fear of cars	Fear of electricity	Fear of radioactivity	Fear of toxicity	Disgust of snakes	Disgust of heights	Disgust of cars	Disgust of electricity	Dsigust of radioactivity	Disgust of toxicity
	r0001	woman	34	biological	university	1	51	1	9	0	36	8	54	2	1	3	3	3	3	1	1	2	1	1	2
	r0002	woman	32	biological	university	1	56	26	19	3	70	14	104	4	4	4	4	5	5	3	2	2	1	1	4
	r0003	woman	22	biological	university	1	57	0	23	2	73	12	93	3	1	2	5	7	7	1	1	4	1	7	7
	r0004	woman	52	economic	university	1	43	18	19	0	37	15	58	3	5	2	5	7	4	1	1	2	1	1	2
	r0005	woman	21	biological	university	1	61	14	21	1	34	7	44	3	4	3	2	6	5	2	3	3	2	4	4
	r0006	woman	47	agricultural	high school	1	56	39	13	1	52	9	73	2	6	7	1	3	6	2	4	7	7	2	6
	r0007	man	25	general	high school	1	35	28	16	0	48	9	44	4	1	1	3	1	3	2	1	1	4	1	3
	r0008	woman	22	biological	university	1	45	0	11	4	55	7	121	5	5	3	1	2	2	1	1	2	1	1	1
	r0009	woman	45	social science	university	1	39	27	19	7	53	9	75	7	4	1	4	6	4	5	1	1	1	1	1
	r0010	woman	34	technical	high school	1	43	27	16	0	34	7	56	1	1	1	4	7	2	1	1	1	1	7	2
	r0011	man	35	social science	university	1	60	4	19	0	60	15	108	2	6	2	3	6	3	1	1	2	1	2	5
	r0012	woman	43	social science	university	1	51	35	19	1	50	12	85	4	3	5	2	2	2	2	1	1	1	1	2
	r0013	man	42	technical	university	1	57	31	17	0	51	10	84	3	3	1	1	1	2	2	1	1	1	2	3
	r0014	woman	40	medical	university	1	44	31	29	1	56	7	69	2	2	1	1	2	4	1	1	1	1	1	2
	r0015	woman	49	social science	university	1	48	33	26	0	63	19	98	3	6	2	3	5	5	3	6	2	3	7	5
	r0016	woman	35	social science	university	1	76	32	29	0	67	8	123	2	3	2	1	1	1	1	1	1	1	1	1
	r0017	woman	44	medical	university	1	30	20	32	0	48	15	75	2	7	1	3	1	2	2	7	1	2	1	1
	r0018	woman	45	social science	university	1	58	40	31	6	79	16	131	6	6	1	4	4	6	5	5	1	3	4	6
	r0019	woman	39	medical	university	1	42	11	19	5	20	7	56	2	4	3	5	1	1	1	1	1	1	1	1
	r0020	woman	24	medical	high school	1	36	16	18	0	43	8	56	2	2	1	2	2	3	1	1	2	1	1	1
	r0021	woman	30	social science	university	1	50	17	17	9	39	12	62	5	4	3	4	3	5	6	4	4	3	3	4
	r0022	woman	39	social science	university	1	35	24	23	1	66	12	67	3	2	1	3	5	5	1	1	1	1	5	6
	r0023	woman	45	social science	university	1	58	11	15	1	42	9	72	2	5	2	2	2	3	2	3	1	1	1	2
	r0024	woman	43	social science	university	1	53	13	27	2	23	7	58	5	4	4	2	3	3	1	1	1	1	1	1
	r0025	woman	54	social science	university	1	40	18	25	0	69	17	85	1	3	1	1	1	1	1	3	1	1	1	1
	r0026	man	43	social science	university	1	38	24	24	3	46	7	67	4	5	1	2	2	5	4	3	1	2	2	5
	r0027	woman	39	economic	university	1	57	18	20	1	42	8	47	2	1	1	2	2	3	1	1	1	1	2	3
	r0028	woman	30	social science	university	1	28	39	22	6	58	10	60	6	4	2	3	5	3	7	3	1	3	2	7
	r0029	woman	25	general	high school	1	59	9	26	7	62	21	93	4	5	2	2	4	3	2	2	2	1	3	2
	r0030	woman	46	social science	university	1	44	35	18	0	8	7	62	3	1	7	1	1	3	3	7	7	1	1	3
	r0031	woman	25	social science	university	1	64	27	31	12	54	10	91	7	6	5	3	4	3	7	3	1	1	1	1
	r0032	man	42	technical	university	1	68	25	7	0	6	9	36	3	5	1	3	1	3	2	3	1	2	1	4
	r0033	woman	48	social science	high school	1	40	19	19	2	46	7	76	2	2	1	1	4	4	4	1	2	1	1	4
	r0034	woman	36	general	university	1	58	25	26	0	78	18	79	3	2	1	1	1	4	1	1	1	1	1	4
	r0035	woman	29	social science	university	1	76	6	33	12	63	17	104	7	6	3	2	5	6	6	1	3	1	1	5
	r0036	woman	41	economic	university	1	49	39	31	7	5	7	38	5	5	3	3	3	2	5	5	1	1	1	4
	r0037	woman	52	social science	university	1	30	27	18	0	12	15	48	2	6	2	2	7	4	1	1	2	2	7	4
	r0038	man	24	social science	university	1	46	35	6	0	37	9	48	2	4	1	3	1	5	1	1	4	1	3	6
	r0039	man	48	social science	university	1	49	33	13	1	30	8	48	2	5	2	2	2	2	1	2	1	1	1	1
	r0040	woman	31	economic	university	1	71	20	26	5	26	8	77	5	5	5	4	6	6	3	3	2	1	4	5
	r0041	woman	29	medical	university	1	47	3	19	4	16	7	62	5	6	1	3	1	1	2	3	1	1	1	1
	r0042	woman	77	agricultural	high school	1	62	28	25	2	35	21	111	3	1	1	2	5	5	1	1	1	1	4	5
	r0043	woman	40	social science	university	1	63	33	20	10	71	17	134	6	6	5	6	2	4	7	7	4	6	4	4
	r0044	woman	30	medical	university	1	57	24	16	3	46	17	98	6	3	1	3	4	4	5	1	1	7	4	3
	r0045	woman	28	biological	university	1	65	31	23	0	75	18	94	2	6	2	3	4	5	1	2	1	2	4	5
	r0046	woman	23	social science	high school	1	48	33	38	4	84	14	124	4	7	2	4	2	3	4	6	1	1	2	2
	r0047	woman	41	biological	university	1	38	0	31	0	81	12	109	2	5	3	4	6	6	1	1	1	1	1	2
	r0048	woman	36	agricultural	university	1	42	8	9	0	30	7	44	3	2	2	2	4	4	7	1	1	1	1	2
	r0049	woman	47	social science	university	1	39	34	12	1	53	10	88	4	3	1	1	4	4	2	5	2	2	3	5
	r0050	woman	33	social science	university	1	40	28	31	0	69	15	64	4	2	1	3	1	2	2	1	1	1	1	1
	r0051	man	36	social science	university	1	24	21	17	0	42	7	57	2	5	2	2	4	4	1	5	1	1	2	2
	r0052	man	25	biological	university	1	55	30	16	0	48	9	55	1	3	1	2	2	4	1	2	1	1	1	3
	r0053	woman	21	technical	high school	1	60	30	18	2	64	12	98	2	1	1	1	1	1	1	1	1	1	1	1
	r0054	woman	57	technical	university	1	33	33	27	0	62	15	56	3	3	3	5	4	4	1	3	3	1	4	4
	r0055	woman	41	social science	university	1	36	0	36	1	70	7	120	1	1	1	1	1	5	1	1	5	1	1	5
	r0056	man	59	medical	university	1	29	38	19	3	20	7	49	4	1	1	5	5	5	2	1	1	2	2	5
	r0057	woman	44	technical	university	1	30	38	14	2	26	7	49	4	4	1	2	2	2	1	1	1	1	1	1
	r0058	man	60	economic	high school	1	51	26	33	1	60	7	92	1	1	1	1	3	3	1	1	1	2	2	3
	r0059	man	65	technical	high school	1	30	40	28	1	34	9	57	3	4	2	2	4	4	4	2	1	1	2	4
	r0060	man	55	technical	high school	1	50	36	17	10	35	8	60	6	7	1	3	3	4	3	4	1	1	3	5
	r0061	woman	68	medical	university	1	48	38	9	1	61	12	70	3	1	1	1	4	4	1	3	1	1	4	6
	r0062	woman	38	economic	high school	1	47	34	28	8	43	13	73	6	6	2	5	1	4	7	2	4	1	1	4
	r0063	man	66	technical	university	1	44	37	0	0	10	7	42	1	4	2	1	1	1	1	4	1	1	1	1
	r0064	woman	54	agricultural	high school	1	58	31	17	0	71	15	94	3	6	2	5	5	4	4	4	3	4	3	5
	r0065	man	50	technical	high school	1	61	34	15	0	40	7	43	2	2	2	2	2	2	1	1	1	1	1	1
	r0066	woman	38	economic	university	1	67	36	27	8	53	10	87	7	4	1	7	6	4	6	1	2	1	2	4
	r0067	woman	70	economic	high school	1	32	35	28	3	35	11	57	4	2	1	2	7	7	1	1	1	1	4	7
	r0068	woman	48	social science	university	1	44	2	14	2	24	12	51	4	3	2	1	1	2	1	1	1	7	1	4
	r0069	woman	42	medical	university	1	51	12	17	0	41	9	61	2	3	1	2	3	2	1	1	1	1	1	1
	r0070	woman	45	agricultural	university	1	40	18	23	0	14	11	61	2	7	3	4	1	2	1	6	1	2	1	2
	r0071	woman	58	medical	high school	1	45	42	15	1	23	8	64	1	7	2	3	1	4	1	1	1	1	1	6
	r0072	man	43	social science	university	1	27	24	22	0	54	7	84	1	2	1	4	4	4	1	3	1	1	1	4
	r0073	woman	44	biological	university	1	27	26	10	1	21	8	58	1	1	1	1	2	2	1	1	1	1	1	1
	r0074	man	47	technical	university	1	42	24	12	9	65	11	107	5	1	1	3	3	3	7	1	1	1	1	1
	r0075	woman	56	technical	university	1	48	27	23	8	57	16	98	7	7	4	2	3	2	7	4	1	1	2	2
	r0076	man	64	technical	university	1	46	17	20	1	82	18	120	2	4	1	2	3	3	1	3	1	1	3	3
	r0077	woman	49	general	university	1	61	23	28	1	37	12	69	4	5	1	1	7	4	2	4	1	1	7	2
	r0078	woman	42	social science	university	1	35	31	19	0	39	10	49	4	2	2	2	5	6	3	1	1	1	1	6
	r0079	woman	54	social science	university	1	31	22	22	10	40	9	63	3	3	1	1	1	1	6	1	1	1	1	1
	r0080	woman	38	economic	high school	1	32	22	19	0	10	7	41	1	2	1	2	1	2	1	1	1	1	1	1
	r0081	man	48	social science	university	1	50	32	14	0	23	7	48	1	4	1	1	1	1	1	3	1	1	1	1
	r0082	woman	28	general	high school	1	53	25	23	1	58	13	71	3	4	4	4	5	4	1	2	4	2	3	2
	r0083	woman	61	economic	high school	1	28	28	30	0	54	12	46	1	2	2	1	7	5	1	1	1	2	7	5
	r0084	woman	30	technical	high school	1	46	31	21	0	72	12	99	3	3	4	4	2	3	3	1	3	2	1	1
	r0085	woman	52	biological	university	1	40	33	21	0	60	10	66	3	4	2	2	4	4	1	1	1	1	1	1
	r0086	woman	23	biological	university	1	58	7	17	0	63	10	84	2	2	1	3	3	3	1	1	1	1	1	1
	r0087	man	42	social science	university	1	30	20	18	1	55	8	79	2	3	2	1	1	1	1	2	1	1	1	1
	r0088	woman	34	agricultural	university	1	62	6	7	0	16	11	44	1	4	1	2	4	4	1	1	1	1	1	1
	r0089	woman	33	general	university	1	42	19	21	5	42	7	64	5	5	1	1	1	1	2	2	1	1	1	1
	r0090	woman	55	economic	university	1	40	36	15	0	51	7	64	5	2	1	4	6	4	2	1	1	1	1	4
	r0091	man	48	technical	high school	1	28	23	24	0	40	7	70	2	6	1	1	2	2	1	1	1	1	1	1
	r0092	woman	48	social science	university	1	45	18	22	2	43	13	74	3	5	3	1	1	1	3	5	3	1	1	1
	r0093	man	30	medical	university	1	32	30	14	0	39	7	49	2	4	2	3	3	3	1	1	1	1	1	1
	r0094	woman	28	biological	university	1	40	19	12	1	20	7	36	2	2	1	2	1	1	1	1	1	1	1	1
	r0095	woman	43	medical	university	1	28	32	16	0	1	7	36	1	1	1	1	1	1	1	1	1	1	1	1
	r0096	woman	28	biological	university	1	37	11	19	0	45	10	56	2	3	1	1	3	1	1	5	3	3	3	2
	r0097	woman	49	technical	high school	1	70	30	33	7	59	26	144	6	7	4	7	3	1	1	1	1	1	7	1
	r0098	woman	40	social science	university	1	24	28	24	0	26	7	41	2	1	1	1	2	2	1	1	1	1	1	1
	r0099	woman	21	economic	high school	1	59	25	26	2	11	7	48	4	7	2	2	2	2	2	6	5	2	2	3
	r0100	woman	21	biological	university	1	71	38	29	3	59	17	73	4	3	4	5	5	5	1	3	1	1	4	5
	r0101	woman	21	agricultural	high school	1	48	27	18	6	22	7	56	5	6	1	2	6	2	5	6	1	2	6	2
	r0102	woman	50	social science	university	1	31	30	21	1	24	11	57	4	5	2	5	6	6	2	5	2	4	6	6
	r0103	woman	22	biological	university	1	48	29	33	3	16	8	56	1	5	1	1	1	2	2	4	1	1	1	1
	r0104	woman	21	agricultural	high school	1	57	20	11	1	19	8	84	1	2	2	2	4	4	1	1	4	1	1	1
	r0105	woman	23	biological	university	1	52	29	24	0	47	8	69	3	6	2	7	1	3	1	6	2	1	4	4
	r0106	woman	21	technical	high school	1	62	30	25	1	30	16	70	7	6	2	2	3	3	1	5	2	1	3	7
	r0107	man	24	technical	high school	1	37	29	20	5	37	8	53	5	3	1	1	2	2	3	2	3	1	2	2
	r0108	man	36	social science	high school	1	45	25	12	0	45	7	81	1	3	7	1	7	3	1	1	1	1	1	1
	r0109	man	49	social science	university	1	31	36	18	1	54	7	46	3	3	1	4	2	1	4	1	1	1	1	4
	r0110	woman	38	biological	university	1	34	33	14	0	31	7	49	1	2	1	1	1	2	1	1	1	1	1	1
	r0111	woman	26	biological	university	1	46	26	17	1	39	7	64	2	4	1	1	1	2	2	3	1	1	1	1
	r0112	woman	56	social science	university	1	66	35	27	1	28	11	43	4	7	1	1	1	1	2	4	1	1	1	1
	r0113	woman	21	biological	university	1	56	29	24	1	49	9	73	2	3	2	1	1	1	1	1	1	1	1	1
	r0114	man	50	technical	university	1	23	36	7	0	16	7	49	1	1	1	2	1	1	1	1	1	1	1	4
	r0115	woman	22	agricultural	high school	1	61	25	33	5	82	21	139	3	2	1	4	6	7	2	2	1	3	6	7
	r0116	man	32	technical	university	1	52	36	17	0	69	8	104	2	5	1	5	5	5	2	6	5	1	1	1
	r0117	man	28	general	high school	1	41	16	11	1	26	7	43	2	3	1	4	5	4	1	2	1	1	1	1
	r0118	man	30	economic	university	1	53	37	25	4	60	11	135	5	5	2	6	4	5	3	3	4	3	7	6
	r0119	woman	25	agricultural	university	1	52	28	16	0	50	15	98	2	4	2	3	5	5	1	1	2	1	5	5
	r0120	woman	21	biological	high school	1	55	19	20	0	66	18	76	2	3	1	2	4	5	1	3	3	2	4	2
	r0121	woman	22	biological	high school	1	31	27	9	8	22	10	53	5	2	1	2	4	4	6	1	1	1	4	4
	r0122	woman	40	social science	university	1	38	40	23	1	33	7	55	4	1	1	1	3	1	5	1	1	1	1	1
	r0123	man	26	social science	university	1	60	30	16	0	37	7	74	3	4	1	1	1	3	3	4	1	2	1	3
	r0124	man	20	social science	university	1	46	19	21	3	56	13	69	4	2	2	1	1	2	2	7	2	7	1	3
	r0125	woman	22	agricultural	high school	1	39	38	23	1	54	8	68	2	2	1	5	3	2	1	1	2	1	1	1
	r0126	woman	21	biological	university	1	67	28	36	0	32	13	61	2	6	4	2	4	3	1	6	3	2	2	2
	r0127	woman	35	biological	university	1	55	22	29	0	75	9	109	1	6	2	4	4	4	1	4	2	2	4	2
	r0128	woman	32	general	high school	1	58	0	36	2	51	11	73	5	2	2	6	6	6	2	1	4	1	6	6
	r0129	man	25	technical	university	1	50	33	31	1	55	8	72	2	2	2	2	1	1	1	1	1	1	1	1
	r0130	man	22	technical	high school	1	44	23	20	3	37	11	55	6	5	1	3	2	1	2	1	1	1	2	3
	r0131	woman	21	social science	high school	1	57	25	12	6	34	11	55	5	1	2	2	2	2	4	1	2	1	1	2
	r0132	woman	27	biological	university	1	51	12	14	1	8	11	55	1	2	1	3	3	2	1	7	2	1	1	1
	r0133	woman	39	technical	university	1	33	31	13	3	34	7	64	4	2	1	1	6	6	1	1	1	1	1	1
	r0134	woman	23	biological	university	1	58	23	20	0	64	10	81	2	3	5	4	2	4	2	2	6	2	2	4
	r0135	woman	42	economic	university	1	51	41	15	2	41	8	61	4	4	5	4	6	6	4	4	5	4	6	6
	r0136	woman	28	social science	university	1	35	28	25	4	59	11	55	5	2	1	4	6	4	3	1	3	1	1	1
	r0137	man	27	general	high school	1	41	9	21	0	17	7	42	1	2	1	1	1	1	1	1	1	1	1	2
	r0138	woman	21	technical	high school	1	67	37	28	0	70	8	107	2	4	1	2	5	2	1	3	1	1	3	1
	r0139	man	22	technical	high school	1	55	25	28	1	52	9	99	3	3	2	2	6	5	2	1	1	1	1	1
	r0140	woman	37	technical	university	1	68	26	26	4	81	17	120	3	3	2	3	4	4	2	3	2	2	4	4
	r0141	woman	41	economic	high school	1	46	11	22	0	10	7	66	1	5	1	4	4	3	1	1	1	1	1	1
	r0142	woman	27	biological	university	1	38	18	20	0	57	16	75	1	2	1	3	5	3	1	1	3	1	6	4
	r0143	woman	65	biological	university	1	35	33	14	0	48	11	56	2	2	1	1	3	2	1	1	1	1	1	1
	r0144	woman	35	social science	university	1	56	13	23	0	60	21	91	2	4	4	4	3	4	1	1	2	1	1	5
	r0145	woman	20	biological	high school	1	48	18	17	0	53	9	71	1	3	2	2	5	3	1	1	1	1	2	1
	r0146	woman	52	social science	high school	1	58	36	13	0	11	7	55	3	5	2	5	6	4	2	2	1	1	2	2
	r0147	woman	24	economic	university	1	76	31	12	7	62	10	90	6	6	4	4	5	6	1	3	3	2	4	6
	r0148	man	25	medical	university	1	35	0	12	0	34	7	56	2	2	1	1	5	2	1	1	1	1	4	5
	r0149	man	30	social science	university	1	46	30	23	5	48	7	79	5	3	2	3	3	4	3	2	2	2	5	3
	r0150	man	23	agricultural	university	1	43	23	13	1	50	14	71	2	3	1	2	3	2	3	2	1	1	2	2
	r0151	woman	40	agricultural	university	1	36	32	10	0	6	10	44	1	1	1	3	4	2	1	2	4	1	5	6
	r0152	man	20	agricultural	high school	1	47	22	9	0	21	7	47	2	2	1	3	4	4	1	1	1	1	1	2
	r0153	woman	25	technical	high school	1	63	17	10	0	16	8	40	3	2	3	1	1	2	1	1	2	1	2	4
	r0154	woman	25	biological	university	1	51	15	16	0	25	19	56	2	2	1	2	2	2	1	7	2	1	1	1
	r0155	man	25	biological	university	1	53	19	18	1	48	16	85	3	5	1	2	3	4	2	4	1	1	1	2
	r0156	woman	37	social science	university	1	42	16	24	0	59	15	82	2	3	2	3	4	2	1	1	1	1	1	1
	r0157	woman	21	technical	high school	1	33	26	19	0	28	21	36	2	5	4	2	5	4	1	5	2	1	1	2
	r0158	woman	21	biological	university	1	54	29	14	0	24	13	41	2	4	5	3	3	4	1	1	1	1	1	1
	r0159	woman	28	social science	university	1	45	32	20	1	44	8	76	2	5	1	1	1	1	2	2	2	1	1	1
	r0160	man	21	technical	high school	1	45	23	30	0	16	7	50	2	2	1	3	6	6	2	3	2	4	7	7
	r0161	woman	43	agricultural	university	1	47	24	20	0	49	21	98	3	2	1	5	6	6	1	1	1	1	2	5
	r0162	woman	20	social science	high school	1	57	13	16	4	37	20	89	6	3	2	2	1	1	4	1	2	1	1	1
	r0163	woman	18	general	primary	1	50	26	27	4	48	23	110	7	7	4	4	4	5	7	5	3	3	3	4
	r0164	woman	25	economic	university	1	43	15	20	2	33	9	70	4	2	2	2	4	4	2	1	2	1	1	1
	r0165	woman	31	technical	university	1	50	22	17	6	48	7	60	4	7	5	2	4	5	2	2	4	1	4	5
	r0166	woman	33	social science	university	1	29	36	27	0	51	18	76	2	1	1	1	3	2	3	1	1	1	1	1
	r0167	man	26	agricultural	university	1	48	13	12	1	26	7	45	3	4	1	1	2	2	1	2	1	3	2	2
	r0168	man	35	technical	university	1	45	2	19	0	46	8	56	3	3	1	1	6	6	1	1	1	1	2	1
	r0169	woman	42	social science	university	1	29	31	14	5	60	8	64	7	4	2	2	4	2	4	2	3	2	4	5
	r0170	man	42	economic	university	1	61	33	8	6	30	8	57	7	1	1	1	3	2	6	1	1	1	1	2
	r0171	woman	30	agricultural	university	1	66	6	22	1	29	7	57	1	3	1	4	3	2	1	1	1	1	1	1
	r0172	woman	36	economic	high school	1	55	38	20	1	65	25	123	4	4	7	1	4	5	2	7	5	1	4	5
	r0173	woman	21	economic	high school	1	52	40	25	0	68	13	54	1	4	2	1	1	1	1	1	1	1	1	1
	r0174	woman	25	agricultural	university	1	60	31	31	11	62	24	129	7	7	2	3	5	5	7	7	2	3	5	5
	r0175	man	31	biological	university	1	56	31	12	0	51	10	83	1	4	4	4	2	4	1	2	1	1	1	1
	r0176	woman	59	technical	university	1	35	37	21	0	32	8	52	3	3	3	2	2	3	1	1	1	1	1	3
	r0177	woman	19	general	primary	1	66	42	24	4	31	7	44	5	7	2	1	2	4	2	3	2	1	1	3
	r0178	woman	39	social science	university	1	44	22	20	2	49	21	61	4	3	2	2	2	2	3	2	4	2	2	2
	r0179	woman	25	agricultural	university	1	45	28	12	5	59	17	88	2	1	2	3	6	6	4	7	2	1	3	2
	r0180	woman	18	general	high school	1	77	29	23	1	24	11	47	4	2	5	2	1	2	2	1	4	2	1	5
	r0181	woman	36	social science	university	1	26	27	22	0	37	7	53	1	2	1	1	4	2	1	1	1	1	1	1
	r0182	woman	28	social science	university	1	55	29	17	0	70	7	86	1	3	2	1	3	2	1	1	1	1	1	7
	r0183	woman	29	biological	university	1	33	0	13	0	43	7	49	1	4	2	6	4	3	1	1	1	1	1	1
	r0184	woman	30	social science	university	1	33	28	15	1	40	14	62	2	2	3	3	4	3	1	1	2	1	4	3
	r0185	woman	21	social science	high school	1	44	1	20	4	50	9	80	4	4	1	1	4	5	5	2	1	1	2	3
	r0186	man	32	general	primary	1	50	25	24	5	33	14	78	7	5	2	4	7	6	1	3	1	1	1	5
	r0187	woman	20	agricultural	high school	1	63	35	30	0	54	9	60	2	2	4	2	4	7	1	1	1	1	4	7
	r0188	man	20	technical	high school	1	32	25	23	1	46	7	72	2	2	1	1	2	1	1	1	1	1	2	1
	r0189	woman	22	biological	university	1	39	29	9	0	35	7	47	4	2	3	1	3	2	1	2	5	1	1	1
	r0190	man	32	technical	university	1	45	6	30	2	46	13	80	5	3	2	4	5	5	3	2	1	1	1	1
	r0191	man	21	biological	university	1	49	30	2	0	10	10	37	1	2	1	1	1	1	1	1	1	1	1	2
	r0192	woman	45	social science	university	1	41	9	10	0	13	7	50	1	2	1	1	2	2	1	1	1	1	1	1
	r0193	woman	32	social science	university	1	54	37	30	1	50	10	71	3	3	2	2	1	2	2	1	2	1	1	1
	r0194	man	35	social science	high school	1	34	30	19	0	8	7	45	3	1	1	2	3	1	1	7	1	1	1	1
	r0195	woman	22	medical	high school	1	45	8	22	2	16	13	37	4	3	1	3	4	2	1	2	1	1	1	1
	r0196	woman	29	medical	university	1	43	26	32	0	44	7	88	1	4	1	4	3	3	1	1	3	1	1	1
	r0197	woman	48	social science	high school	1	39	34	19	0	48	9	72	3	2	1	1	4	4	1	1	1	1	1	1
	r0198	man	46	medical	university	1	32	35	20	6	37	15	65	3	1	1	4	4	2	2	1	1	1	1	2
	r0199	woman	33	technical	university	1	53	0	23	4	43	12	68	5	5	2	4	5	4	2	1	1	1	5	5
	r0200	woman	68	social science	high school	1	48	38	30	0	58	13	63	2	6	2	7	2	2	1	7	2	1	2	2
	r0201	man	20	technical	high school	1	50	26	16	0	0	7	44	1	2	3	1	1	1	1	1	3	1	1	1
	r0202	woman	23	biological	high school	1	52	11	12	2	64	11	112	3	4	2	5	3	2	2	1	2	2	1	1
	r0203	man	50	agricultural	university	1	54	31	17	2	29	11	44	3	1	1	2	2	2	5	1	1	1	2	2
	r0204	woman	33	social science	university	1	52	21	15	0	21	10	59	4	4	3	5	5	6	1	2	1	1	2	2
	r0205	woman	32	medical	university	1	58	38	17	1	56	13	82	2	2	3	2	5	5	1	1	2	1	1	6
	r0206	woman	50	biological	university	1	32	38	9	1	29	7	62	4	6	1	3	7	4	1	4	1	3	7	4
	r0207	woman	35	social science	university	1	55	29	25	1	45	12	63	2	4	1	1	1	1	3	1	1	1	1	1
	r0208	woman	20	biological	university	1	62	24	18	0	36	7	48	1	5	7	7	2	2	1	4	3	1	1	2
	r0209	woman	26	medical	university	1	55	16	30	0	13	10	44	1	1	6	4	3	4	1	1	5	4	3	4
	r0210	woman	26	biological	university	1	37	39	23	2	48	7	77	1	5	1	4	7	7	1	2	1	1	1	1
	r0211	woman	35	medical	high school	1	42	0	12	0	39	13	55	1	4	1	1	1	1	1	4	1	1	1	1
	r0212	man	37	technical	university	1	60	25	16	2	39	20	84	6	5	2	2	3	5	5	2	1	2	2	2
	r0213	woman	29	social science	high school	1	52	32	25	1	60	19	71	4	4	3	4	5	4	2	5	1	3	3	4
	r0214	man	23	biological	university	1	55	26	24	0	60	7	83	1	7	1	3	4	4	1	4	1	1	2	2
	r0215	woman	42	general	high school	1	41	19	30	4	64	14	85	3	5	1	3	4	4	1	4	1	1	1	1
	r0216	woman	32	biological	university	1	40	31	22	4	50	10	81	3	4	3	2	4	4	2	1	1	1	1	2
	r0217	woman	62	medical	high school	1	32	40	26	0	39	7	53	1	4	1	1	2	2	1	1	1	1	1	1
	r0218	woman	54	medical	university	1	45	17	29	5	36	14	62	4	1	1	3	3	3	2	1	1	2	3	3
	r0219	man	25	biological	university	1	49	17	29	0	61	30	79	2	5	2	4	4	7	1	1	2	1	4	7
	r0220	woman	21	social science	high school	1	54	28	31	6	11	14	45	7	5	2	5	1	2	4	4	1	1	1	3
	r0221	woman	37	technical	university	1	46	11	28	7	63	10	92	7	5	2	2	4	3	6	3	1	1	1	2
	r0222	woman	40	medical	university	1	47	14	21	1	68	8	71	1	5	1	2	1	1	1	5	1	2	1	1
	r0223	woman	20	biological	university	1	61	4	17	2	31	13	69	2	5	4	1	1	1	1	1	2	1	1	2
	r0224	man	40	social science	university	1	32	16	16	1	47	9	62	2	4	7	3	4	4	3	3	2	1	3	3
	r0225	woman	24	social science	university	1	32	32	24	4	48	16	59	4	2	1	3	4	4	5	1	2	1	1	3
	r0226	woman	34	social science	university	1	30	32	30	0	55	11	65	1	6	3	4	6	5	1	5	1	1	4	4
	r0227	woman	33	medical	university	1	58	32	27	5	51	11	74	4	2	1	2	4	3	3	1	2	2	2	2
	r0228	woman	29	biological	university	1	41	24	30	4	63	12	103	4	4	2	2	5	5	3	2	1	1	1	2
	r0229	woman	18	general	university	1	53	6	31	0	61	15	101	3	5	3	1	6	7	2	1	1	1	1	4
	r0230	woman	61	agricultural	university	1	37	13	22	1	40	7	65	4	5	2	2	4	4	2	1	1	1	1	2
	r0231	woman	57	medical	university	1	54	34	18	0	48	14	85	1	5	2	2	2	4	1	3	2	2	2	2
	r0232	woman	22	biological	university	1	58	23	13	0	18	7	45	1	2	1	4	2	2	1	1	2	1	1	1
	r0233	woman	46	social science	university	1	45	8	23	5	57	21	77	6	6	4	4	2	2	4	4	1	1	1	1
	r0234	woman	22	agricultural	high school	1	57	23	18	0	30	8	51	2	3	1	1	3	4	1	1	1	1	1	1
	r0235	woman	31	social science	university	1	43	2	24	5	70	7	64	4	2	2	1	2	1	4	1	1	1	1	1
	r0236	woman	49	technical	high school	1	33	20	19	0	40	7	88	4	3	2	2	4	4	4	1	1	1	2	1
	r0237	woman	65	agricultural	high school	1	53	3	12	3	90	25	137	4	7	4	7	2	1	4	7	3	7	2	1
	r0238	woman	32	technical	high school	1	55	33	22	3	16	10	57	5	3	3	3	4	3	4	2	1	1	1	4
	r0239	woman	50	social science	university	1	47	33	21	2	44	7	72	3	7	3	3	5	4	1	1	1	2	3	4
	r0240	man	42	social science	university	1	41	23	15	2	39	11	65	4	6	1	4	3	3	4	5	1	1	1	1
	r0241	woman	24	social science	high school	1	59	22	17	1	39	12	63	3	2	2	1	2	2	2	1	1	1	1	2
	r0242	woman	21	biological	university	1	65	20	28	3	48	7	61	4	6	1	1	1	1	6	2	2	1	1	1
	r0243	woman	21	social science	high school	1	61	27	36	8	71	12	116	5	4	3	5	6	6	4	3	2	5	5	5
	r0244	woman	48	medical	high school	1	61	36	24	5	67	17	106	4	3	1	7	7	4	1	5	3	3	3	2
	r0245	woman	43	social science	university	1	52	37	25	4	50	8	49	4	1	2	4	4	4	2	1	2	3	4	5
	r0246	woman	20	agricultural	high school	1	55	29	14	0	68	15	92	1	4	4	2	2	6	1	1	5	1	1	5
	r0247	man	33	social science	university	1	73	15	16	2	33	13	67	4	2	2	3	3	3	2	2	1	1	3	3
	r0248	woman	33	medical	university	1	35	31	11	9	46	7	97	5	4	1	1	4	5	5	1	2	1	1	3
	r0249	woman	20	biological	university	1	49	28	23	1	47	16	70	2	5	4	1	2	5	1	3	6	1	3	7
	r0250	woman	19	social science	high school	1	58	24	21	5	50	8	77	4	4	1	1	3	5	2	1	1	1	3	4
	r0251	woman	47	social science	university	1	47	32	30	3	53	11	50	4	3	1	4	5	4	3	1	7	7	4	7
	r0252	man	34	technical	high school	1	54	4	10	3	46	14	117	3	2	2	1	7	5	5	4	2	2	4	7
	r0253	man	23	social science	high school	1	41	34	31	3	33	13	46	2	3	1	3	1	3	1	3	1	2	7	2
	r0254	woman	23	social science	high school	1	63	26	27	1	52	10	64	2	2	5	4	6	4	2	5	2	4	2	4
	r0255	man	49	technical	high school	1	36	36	19	0	3	7	36	2	5	2	3	4	6	1	4	1	1	3	5
	r0256	woman	23	social science	high school	1	66	29	32	9	71	20	85	5	6	3	3	3	4	5	3	2	1	1	1
	r0257	woman	36	medical	university	1	27	19	10	5	50	13	70	5	4	1	2	6	4	4	1	1	1	1	2
	r0258	woman	36	social science	high school	1	40	4	28	3	56	10	90	4	6	3	4	4	4	3	6	1	1	1	1
	r0259	woman	21	social science	high school	1	70	31	30	4	41	7	70	4	7	3	3	3	6	3	5	1	2	4	6
	r0260	woman	24	medical	university	1	55	29	26	0	47	8	50	4	3	2	2	1	1	1	1	1	1	1	1
	r0261	man	33	technical	university	1	49	34	7	0	7	7	41	2	4	1	4	4	1	1	1	1	1	1	1
	r0262	man	25	medical	university	1	48	34	14	0	37	7	58	2	2	2	2	2	2	1	2	1	1	1	1
	r0263	woman	45	biological	university	1	40	1	31	2	51	9	77	3	5	5	3	4	2	2	1	1	1	1	1
	r0264	woman	32	biological	university	1	55	6	15	0	51	9	71	1	5	1	1	1	1	1	1	1	1	1	1
	r0265	woman	61	general	high school	1	40	40	31	8	44	12	90	7	4	4	1	6	6	7	1	1	1	6	6
	r0266	woman	39	social science	university	1	57	29	20	3	19	8	62	2	2	1	2	4	4	2	1	1	1	1	1
	r0267	woman	26	medical	university	1	46	14	18	2	59	7	90	3	2	2	3	2	2	2	1	1	1	2	2
	r0268	woman	30	biological	university	1	50	25	30	2	19	9	46	4	6	2	3	3	3	2	3	1	1	3	3
	r0269	woman	29	biological	university	1	47	6	26	4	21	7	46	3	6	1	2	5	6	1	1	1	1	1	1
	r0270	woman	41	social science	university	1	58	40	19	2	66	7	66	4	2	1	1	2	2	2	1	1	1	1	1
	r0271	woman	30	medical	high school	1	50	21	28	0	35	7	43	1	4	2	4	3	3	2	4	1	1	1	1
	r0272	woman	41	social science	university	1	49	28	26	3	78	15	137	2	2	2	5	2	5	3	1	3	2	2	4
	r0273	woman	58	social science	high school	1	36	24	28	0	54	9	75	4	5	2	2	2	2	4	3	2	1	1	2
	r0274	woman	30	medical	university	1	61	17	21	0	37	7	62	1	1	3	4	4	4	1	1	1	1	1	1
	r0275	woman	35	medical	high school	1	50	36	21	0	37	10	62	2	5	2	3	4	3	1	1	1	1	3	3
	r0276	woman	20	social science	high school	1	64	10	11	1	33	9	44	2	7	1	1	1	1	1	1	1	1	1	1
	r0277	man	26	technical	university	1	55	0	34	3	46	12	65	3	5	1	4	5	3	2	1	1	1	2	6
	r0278	man	37	social science	university	1	37	37	16	0	64	7	80	1	4	1	2	5	4	1	2	1	1	1	1
	r0279	woman	25	biological	university	1	57	21	27	5	60	10	108	5	6	2	3	5	6	4	3	2	2	2	4
	r0280	man	47	social science	university	1	31	32	8	0	39	8	49	2	2	2	2	6	5	2	2	2	2	2	4
	r0281	woman	32	social science	university	1	53	16	20	0	55	15	83	3	4	2	2	3	3	1	2	1	1	2	2
	r0282	woman	24	biological	university	1	39	23	15	0	38	7	46	1	2	1	1	3	2	1	1	1	1	2	3
	r0283	woman	77	technical	university	1	61	36	29	5	85	24	84	7	1	2	4	7	5	7	1	2	1	4	5
	r0284	woman	29	biological	university	1	38	37	17	0	41	11	51	2	5	1	1	1	3	1	5	1	1	1	3
	r0285	woman	30	economic	high school	1	53	29	26	4	20	7	46	5	6	7	1	1	1	2	4	1	1	1	1
	r0286	woman	41	medical	high school	1	58	21	11	2	32	11	69	3	4	2	1	1	3	1	1	3	1	1	4
	r0287	man	27	technical	university	1	51	27	13	2	57	13	69	5	2	1	1	1	1	2	1	1	1	1	1
	r0288	woman	35	social science	university	1	50	22	16	0	42	13	59	3	5	4	2	5	4	2	2	3	1	3	4
	r0289	woman	45	social science	university	1	42	40	23	0	32	7	65	1	3	3	3	7	7	1	1	2	2	6	6
	r0290	man	29	technical	university	1	31	24	12	0	30	8	57	2	3	1	2	1	1	1	1	1	1	1	1
	r0291	woman	34	biological	university	1	39	32	21	7	2	11	40	6	3	1	1	2	1	7	1	1	1	1	1
	r0292	woman	42	social science	university	1	51	21	22	0	40	9	62	1	2	2	3	5	5	1	1	1	1	1	1
	r0293	woman	47	economic	university	1	34	17	23	2	59	15	112	4	5	3	2	3	3	4	1	1	1	1	1
	r0294	woman	25	general	primary	1	56	30	35	7	64	17	115	4	6	2	1	2	3	2	4	1	1	1	3
	r0295	woman	27	social science	high school	1	62	0	20	2	42	11	58	5	3	2	2	1	1	2	1	1	1	1	1
	r0296	woman	20	social science	high school	1	57	32	30	10	66	13	81	7	2	1	1	1	7	7	1	3	1	1	1
	r0297	woman	44	social science	high school	1	28	28	20	0	18	7	47	3	6	1	1	4	2	1	4	1	1	1	3
	r0298	woman	25	social science	university	1	42	22	15	2	37	7	65	5	5	1	2	4	5	4	4	1	1	4	4
	r0299	man	44	technical	university	1	52	26	17	0	53	11	76	3	3	1	2	2	4	1	1	1	1	1	2
	r0300	woman	29	economic	high school	1	70	21	27	5	46	16	96	4	4	2	4	2	4	7	1	2	7	2	2
	r0301	woman	37	biological	university	1	58	14	27	0	56	12	69	2	2	1	4	4	5	1	1	1	1	1	1
	r0302	woman	48	agricultural	high school	1	27	30	3	0	17	7	45	1	2	2	1	2	2	1	1	1	1	1	1
	r0303	woman	25	biological	university	1	44	30	28	3	44	9	64	5	4	1	3	4	4	3	2	3	1	4	4
	r0304	man	22	social science	high school	1	67	21	25	4	47	15	93	4	5	2	1	6	5	2	1	1	1	4	4
	r0305	woman	26	biological	university	1	38	15	17	2	39	7	50	2	6	3	3	5	7	1	2	1	1	5	7
	r0306	man	22	biological	university	1	53	5	23	0	50	10	68	1	3	1	2	1	1	1	1	2	1	1	1
	r0307	woman	38	social science	university	1	61	31	32	4	67	19	102	4	2	3	4	7	5	3	7	4	4	7	5
	r0308	man	22	technical	high school	1	61	7	27	4	43	11	83	6	5	4	5	4	5	5	3	3	2	4	6
	r0309	woman	35	social science	university	1	65	35	26	0	6	22	47	1	2	1	3	1	3	1	1	1	1	1	3
	r0310	man	25	technical	high school	1	33	31	15	6	25	9	65	4	3	1	1	1	3	7	3	1	1	1	1
	r0311	woman	28	biological	university	1	23	39	7	0	6	7	36	1	3	1	4	2	4	1	1	2	1	1	1
	r0312	woman	33	social science	university	1	68	20	29	0	34	7	66	2	5	1	4	4	2	3	1	1	1	1	1
	r0313	man	63	technical	university	1	43	34	28	0	28	8	57	3	5	1	1	2	3	2	5	1	1	2	3
	r0314	woman	36	biological	university	1	29	18	31	5	58	8	98	7	7	4	4	6	7	1	2	3	1	1	1
	r0315	woman	25	agricultural	high school	1	44	16	12	1	59	15	71	2	4	5	4	1	4	2	3	1	1	2	3
	r0316	woman	55	social science	university	1	48	0	19	1	23	11	70	7	7	2	1	4	2	2	1	1	1	1	1
	r0317	man	38	social science	university	1	55	0	17	0	46	7	75	2	6	2	3	7	5	1	1	3	1	1	5
	r0318	woman	41	economic	high school	1	60	26	32	3	55	10	98	5	5	3	3	5	5	4	4	5	1	2	2
	r0319	man	72	technical	university	1	51	23	25	0	42	12	86	3	3	4	2	3	2	3	2	3	2	2	2
	r0320	woman	43	social science	university	1	58	31	16	9	46	9	52	7	3	1	1	1	3	7	2	1	1	1	1
	r0321	woman	26	medical	university	1	40	30	29	5	44	10	71	4	7	1	3	4	4	4	4	1	1	4	4
	r0322	woman	27	biological	university	1	75	36	23	2	67	17	84	3	4	2	5	3	5	1	1	3	1	2	1
	r0323	woman	33	medical	university	1	41	3	14	5	58	18	124	4	7	1	4	5	3	5	7	2	1	2	2
	r0324	woman	28	medical	university	1	51	29	21	0	55	7	80	3	4	1	2	5	3	1	3	1	1	2	2
	r0325	man	45	biological	university	1	40	34	22	0	72	13	86	1	5	3	4	5	4	1	4	5	4	3	4
	r0326	woman	24	technical	university	1	43	24	14	2	23	14	65	2	4	1	1	1	1	1	1	2	1	1	1
	r0327	man	44	technical	university	1	67	20	21	0	35	10	73	2	5	1	1	4	5	2	3	2	1	3	4
	r0328	woman	31	social science	university	1	39	38	34	1	62	15	101	2	6	1	3	4	7	1	5	1	1	4	6
	r0329	woman	30	economic	university	1	32	35	14	4	61	10	82	2	3	1	2	5	2	1	1	1	1	6	2
	r0330	woman	30	social science	university	1	42	33	34	0	54	11	105	4	4	3	3	4	5	3	3	3	1	4	4
	r0331	man	27	biological	university	1	33	32	10	0	45	8	59	3	5	1	1	1	2	1	2	2	1	1	1
	r0332	woman	32	social science	university	1	41	30	22	0	17	8	47	4	5	1	2	4	2	2	1	1	1	2	1
	r0333	woman	30	technical	high school	1	26	32	38	0	74	10	96	2	5	2	1	2	1	2	3	1	1	2	2
	r0334	woman	25	general	high school	1	45	12	29	2	50	7	96	4	7	3	1	6	4	2	1	1	1	1	1
	r0335	woman	30	social science	university	1	56	14	12	0	46	7	58	3	2	3	2	3	3	2	1	1	1	2	1
	r0336	woman	23	biological	university	1	53	7	8	0	1	7	36	1	1	2	2	1	2	1	1	2	2	1	2
	r0337	woman	33	social science	university	1	53	27	18	0	47	9	80	2	5	1	5	3	2	3	1	1	1	1	1
	r0338	woman	25	biological	university	1	50	15	23	0	38	7	85	1	4	2	1	4	4	1	1	1	1	2	2
	r0339	man	32	social science	university	1	48	5	14	1	55	7	61	3	3	1	2	1	4	1	1	1	1	1	4
	r0340	man	35	general	university	1	61	15	16	2	19	8	50	4	7	1	1	3	2	2	3	1	1	1	4
	r0341	woman	31	social science	university	1	53	10	19	0	39	11	55	2	4	3	2	2	2	3	2	1	1	1	1
	r0342	woman	41	social science	university	1	40	33	34	1	82	9	150	3	7	5	4	4	4	1	1	3	1	1	1
	r0343	woman	22	social science	high school	1	45	31	28	7	76	14	101	6	1	1	1	3	2	5	1	1	1	2	2
	r0344	woman	53	technical	university	1	45	25	25	0	44	10	59	3	4	1	3	4	4	2	1	2	1	2	3
	r0345	woman	22	technical	high school	1	62	12	23	2	59	14	68	3	4	1	1	2	2	2	1	1	1	1	1
	r0346	woman	20	social science	high school	1	32	27	18	6	48	9	72	5	4	2	2	4	3	3	1	2	1	1	4
	r0347	woman	72	medical	high school	1	54	30	20	5	41	8	67	6	5	1	2	3	4	6	4	1	1	1	3
	r0348	woman	19	biological	university	0	34	31	26	0	70	13	84	2	3	2	2	2	3	1	1	4	1	1	2
	r0349	woman	37	social science	university	0	67	17	19	1	48	10	86	2	3	1	2	3	3	1	1	1	1	2	2
	r0350	woman	36	social science	university	0	42	31	24	0	45	8	60	4	2	2	1	1	4	1	1	1	1	1	4
	r0351	man	44	technical	university	0	23	34	18	3	19	8	44	4	2	1	2	5	5	4	1	1	1	2	2
	r0352	woman	23	general	high school	0	59	28	25	4	23	10	94	4	4	2	2	5	5	3	4	4	2	5	6
	r0353	woman	27	biological	university	0	66	38	24	0	79	16	125	1	2	3	1	5	5	1	1	4	1	1	1
	r0354	woman	35	social science	high school	0	53	31	25	2	57	19	74	4	4	3	2	4	5	3	2	3	1	1	4
	r0355	woman	27	social science	university	0	28	18	18	4	57	8	63	5	2	1	2	6	6	4	1	1	1	3	3
	r0356	woman	31	social science	university	0	37	23	18	0	28	7	52	3	3	1	4	3	3	1	1	2	1	1	1
	r0357	woman	32	technical	university	0	56	19	24	4	43	15	75	6	6	3	4	5	6	3	2	2	2	3	4
	r0358	woman	48	general	university	0	37	34	23	0	10	12	55	2	7	1	1	1	5	1	1	3	1	1	1
	r0359	woman	26	social science	university	0	41	17	20	4	58	8	62	3	4	2	1	5	5	2	1	3	1	2	4
	r0360	woman	20	social science	high school	0	54	32	15	0	57	14	69	3	4	3	1	4	3	7	3	2	1	3	5
	r0361	woman	22	social science	high school	0	34	36	27	4	40	17	76	3	5	1	1	1	1	4	2	1	1	1	2
	r0362	woman	46	biological	university	0	60	13	28	0	48	8	75	2	3	2	1	1	1	1	1	1	1	1	1
	r0363	woman	37	economic	university	0	59	32	33	5	65	7	97	4	5	1	2	2	2	3	1	1	1	1	1
	r0364	woman	26	social science	university	0	31	36	19	0	51	7	56	4	3	1	1	2	3	2	1	1	1	1	1
	r0365	woman	23	economic	high school	0	64	20	32	2	73	18	124	3	6	2	2	5	4	2	4	2	1	2	3
	r0366	woman	32	biological	university	0	37	3	29	0	52	7	52	3	4	2	2	3	2	1	1	1	1	1	1
	r0367	woman	29	technical	university	0	41	22	26	0	41	10	72	3	4	4	3	5	5	1	1	1	1	3	3
	r0368	woman	24	social science	university	0	47	25	22	4	42	12	95	4	4	1	4	4	4	5	2	1	1	1	2
	r0369	woman	24	biological	university	0	53	28	28	1	67	9	92	2	3	1	1	1	4	1	1	1	1	1	4
	r0370	woman	38	biological	university	0	62	36	32	1	57	7	75	2	1	1	3	5	5	2	1	6	1	1	2
	r0371	woman	21	biological	high school	0	68	0	15	8	10	11	45	7	1	3	7	3	1	5	1	1	1	7	1
	r0372	woman	76	social science	university	0	31	28	41	6	81	23	124	6	7	4	3	5	6	5	6	3	1	5	6
	r0373	woman	23	social science	university	0	29	35	25	2	59	11	55	4	2	3	4	7	5	2	2	2	2	6	5
	r0374	man	19	biological	university	0	41	26	18	1	34	7	64	3	3	1	2	2	3	1	1	1	1	1	1
	r0375	woman	50	social science	university	0	27	30	26	0	58	10	64	3	5	2	2	1	3	2	1	1	7	1	1
	r0376	woman	18	social science	high school	0	49	29	25	5	49	11	67	4	5	2	4	3	4	2	2	3	2	3	6
	r0377	woman	28	general	high school	0	57	17	37	3	64	15	108	5	6	2	3	5	5	2	5	4	1	2	2
	r0378	woman	24	social science	university	0	53	38	25	8	68	10	94	6	5	4	4	5	5	5	4	3	2	3	4
	r0379	woman	35	social science	university	0	49	26	26	2	49	10	72	4	2	3	5	4	4	3	1	1	1	3	5
	r0380	man	49	agricultural	university	0	54	34	19	0	33	12	70	1	4	2	3	2	2	1	1	2	2	1	3
	r0381	man	33	social science	university	0	39	25	36	0	30	11	57	3	5	3	3	5	5	1	1	1	1	3	3
	r0382	woman	24	medical	high school	0	69	36	16	0	36	11	59	3	4	1	3	2	5	3	5	5	1	1	1
	r0383	woman	26	biological	university	0	41	23	12	0	58	14	62	1	1	2	2	2	2	1	1	4	1	2	2
	r0384	woman	51	general	high school	0	54	28	10	0	47	8	73	4	4	1	3	4	3	2	1	1	1	1	1
	r0385	woman	56	medical	high school	0	47	22	16	10	72	14	131	7	5	2	5	6	4	5	2	3	1	2	4
	r0386	man	27	technical	university	0	39	2	13	5	51	8	60	4	2	2	2	2	2	3	1	1	1	1	1
	r0387	woman	40	social science	university	0	66	32	24	6	56	16	85	6	5	3	5	4	6	4	3	5	3	3	4
	r0388	woman	26	general	high school	0	48	26	24	1	23	7	45	4	3	2	1	5	3	2	1	1	1	5	1
	r0389	man	36	social science	university	0	40	27	24	1	43	14	70	5	4	4	4	5	4	5	3	4	4	5	7
	r0390	woman	21	biological	university	0	56	23	29	3	54	9	69	5	1	1	1	5	5	3	1	3	1	2	5
	r0391	woman	47	social science	university	0	47	33	24	1	56	11	66	4	6	1	2	7	5	2	1	1	1	2	2
	r0392	man	23	general	university	0	72	0	26	0	28	7	54	3	3	4	2	2	2	3	1	6	1	1	1
	r0393	woman	23	biological	university	0	41	30	23	0	24	9	71	2	5	2	4	4	4	1	3	5	2	2	3
	r0394	woman	25	general	university	0	68	21	24	0	0	7	36	2	3	5	3	2	2	2	3	7	3	2	2
	r0395	man	22	social science	high school	0	28	5	18	2	32	9	50	2	3	2	2	1	1	2	2	1	1	1	3
	r0396	woman	30	social science	university	0	60	37	32	5	59	13	93	6	6	4	2	5	5	5	3	3	1	2	3
	r0397	man	19	biological	university	0	46	30	26	0	23	9	55	1	4	1	1	2	1	1	1	1	1	3	3
	r0398	woman	22	social science	university	0	44	35	11	5	44	11	69	4	2	3	1	1	2	5	1	7	1	1	2
	r0399	woman	25	social science	university	0	52	34	25	3	55	12	97	2	2	1	2	2	2	2	2	1	2	2	2
	r0400	woman	21	social science	high school	0	72	22	33	9	61	12	117	6	7	4	1	1	1	7	5	2	1	1	1
	r0401	man	38	social science	university	0	53	36	33	3	63	10	102	3	5	1	2	4	5	2	1	2	1	1	2
	r0402	woman	20	social science	high school	0	52	20	16	2	30	15	58	5	2	3	1	1	4	2	1	2	1	3	6
	r0403	woman	19	social science	high school	0	43	4	13	8	67	7	75	5	4	1	1	1	1	7	2	1	1	1	1
	r0404	woman	48	general	high school	0	42	29	28	0	29	11	47	1	1	1	1	1	1	2	2	2	1	1	1
	r0405	woman	20	social science	high school	0	58	23	27	10	61	11	106	7	4	3	3	3	4	5	2	1	1	5	5
	r0406	woman	21	social science	high school	0	55	39	29	10	64	22	106	5	4	3	2	7	6	6	3	1	2	4	6
	r0407	woman	19	social science	high school	0	61	15	23	4	46	10	63	6	6	1	2	2	2	4	1	1	1	1	1
	r0408	woman	20	social science	high school	0	60	27	30	3	45	18	61	4	5	3	1	5	6	2	2	1	1	3	6
	r0409	woman	19	social science	primary	0	66	31	27	5	33	7	47	2	2	1	1	1	1	4	1	3	1	1	3
	r0410	woman	19	general	high school	0	66	37	11	0	47	10	56	3	6	1	2	2	2	2	4	1	1	1	2
	r0411	woman	21	social science	high school	0	32	29	17	0	21	7	42	4	6	2	1	1	1	2	1	1	1	7	1
	r0412	woman	21	social science	high school	0	63	21	35	7	74	13	93	4	4	1	4	5	7	4	1	1	1	1	4
	r0413	man	26	biological	university	0	31	17	25	0	50	8	63	2	3	1	1	4	3	1	2	1	1	4	3
	r0414	woman	23	medical	high school	0	62	28	25	0	31	7	54	2	4	5	1	1	2	2	1	5	1	3	3
	r0415	woman	38	social science	university	0	43	41	18	0	41	7	48	1	3	1	2	1	1	2	3	1	2	1	1
	r0416	woman	55	social science	high school	0	31	20	20	1	62	10	88	4	6	1	4	4	1	5	6	1	4	4	1
	r0417	man	22	social science	high school	0	37	19	18	1	10	10	54	1	4	1	1	2	1	2	1	1	1	1	1
	r0418	man	20	biological	university	0	71	14	16	0	73	15	95	2	3	2	2	1	1	1	1	1	1	1	1
	r0419	man	43	technical	high school	0	61	33	34	5	71	24	136	5	5	1	5	7	6	3	1	4	1	1	2
	r0420	woman	30	medical	university	0	39	35	16	1	41	11	69	1	2	1	5	2	2	1	1	1	1	2	2
	r0421	woman	41	biological	university	0	52	39	18	3	87	13	79	5	5	4	5	6	6	2	2	1	1	1	4
	r0422	woman	22	medical	high school	0	56	26	11	2	27	13	55	2	2	5	2	6	6	1	1	1	1	1	5
	r0423	woman	26	technical	university	0	57	39	20	3	52	7	67	4	6	4	1	2	2	3	1	5	1	2	2
	r0424	woman	36	medical	high school	0	47	0	19	0	52	10	87	5	6	1	4	4	4	2	4	1	1	7	1
	r0425	man	23	medical	high school	0	43	31	27	5	36	8	58	4	3	2	2	1	1	6	4	2	2	1	2
	r0426	woman	44	social science	university	0	41	18	31	0	62	7	92	2	5	1	2	2	2	1	5	1	1	1	1
	r0427	woman	21	social science	high school	0	48	29	11	8	50	7	50	4	4	1	1	1	1	6	1	1	1	1	7
	r0428	woman	19	social science	high school	0	55	29	20	0	41	11	59	3	2	1	2	6	7	2	1	1	1	6	7
	r0429	man	25	technical	university	0	40	14	17	1	43	14	61	2	3	1	2	1	1	1	4	1	1	2	2
	r0430	man	60	medical	university	0	31	28	19	1	44	8	59	4	1	1	1	4	2	1	1	1	1	1	1
	r0431	woman	70	social science	university	0	53	40	27	0	32	7	59	2	1	3	2	5	5	1	1	1	1	1	5
	r0432	woman	18	social science	primary	0	42	17	27	1	61	15	69	1	6	5	1	2	1	1	3	1	1	1	1
	r0433	man	42	technical	high school	0	30	18	10	8	66	24	97	7	7	1	4	4	4	7	7	1	4	4	4
	r0434	man	47	technical	high school	0	48	28	20	8	66	20	130	6	6	2	5	7	4	7	5	3	6	7	5
	r0435	woman	43	medical	high school	0	53	41	3	0	39	11	70	1	4	4	7	4	7	1	1	4	4	4	7
	r0436	man	53	technical	high school	0	34	35	29	2	72	11	96	5	4	2	2	6	6	3	2	1	1	1	1
	r0437	woman	23	biological	university	0	54	22	21	0	54	21	98	1	4	5	5	6	5	1	1	1	1	3	7
	r0438	man	42	technical	high school	0	30	8	27	5	51	7	92	4	2	1	3	6	4	5	1	3	1	2	2
	r0439	man	36	agricultural	university	0	36	30	25	5	31	11	46	7	7	1	2	7	6	7	7	1	3	4	2
	r0440	woman	35	economic	university	0	44	23	19	3	59	8	56	3	4	1	1	2	2	3	2	2	1	1	1
	r0441	woman	26	biological	university	0	52	29	17	10	26	9	53	2	6	1	1	1	4	6	5	1	1	1	3
	r0442	man	53	biological	university	0	61	42	26	0	46	13	78	1	7	1	1	1	1	1	2	4	1	1	1
	r0443	woman	61	technical	university	0	47	31	15	0	55	15	51	2	5	2	1	1	2	2	4	1	1	1	6
	r0444	man	51	technical	high school	0	33	22	19	1	60	7	69	5	3	1	1	3	1	5	1	1	1	1	7
	r0445	man	54	technical	high school	0	42	27	14	0	44	8	75	3	2	4	2	4	4	1	1	1	1	1	1
	r0446	woman	39	economic	high school	0	48	41	30	9	52	12	76	5	5	2	4	5	5	7	5	1	2	1	7
	r0447	woman	39	economic	high school	0	23	13	29	0	20	7	58	2	1	1	1	1	1	3	1	1	1	7	1
	r0448	man	55	technical	high school	0	39	42	24	0	18	15	55	3	1	1	3	6	4	1	1	1	3	7	4
	r0449	man	53	technical	high school	0	43	30	16	7	55	12	82	6	4	3	3	2	3	6	3	2	2	2	2
	r0450	man	51	social science	university	0	22	37	11	0	30	7	47	4	1	1	1	4	4	1	1	1	1	1	1
	r0451	woman	35	medical	university	0	47	32	22	1	47	10	71	2	5	2	2	2	2	4	2	2	2	1	6
	r0452	woman	23	medical	university	0	57	9	16	4	31	7	45	4	2	3	2	1	2	2	1	1	1	1	1
	r0453	man	38	medical	university	0	27	31	21	0	66	7	65	1	1	1	2	5	5	1	1	1	1	2	1
	r0454	woman	39	technical	high school	0	61	28	21	5	44	8	80	6	7	1	5	5	4	5	5	1	1	3	4
	r0455	woman	43	economic	high school	0	42	34	17	2	45	19	69	3	5	1	1	2	4	1	3	1	1	2	4
	r0456	man	45	technical	university	0	46	34	10	0	54	15	75	1	3	2	1	4	4	1	1	1	1	1	4
	r0457	man	24	biological	university	0	36	25	7	0	40	12	80	1	2	2	1	1	1	1	1	1	1	1	2
	r0458	woman	46	technical	university	0	63	41	22	10	12	9	75	7	4	1	1	4	4	6	4	1	1	4	4
	r0459	man	49	technical	high school	0	46	30	27	8	69	21	140	5	5	7	1	4	4	7	5	1	7	4	4
	r0460	man	21	biological	university	0	44	35	18	4	10	8	45	4	2	1	2	3	4	4	1	2	1	2	4
	r0461	man	33	technical	university	0	51	20	20	0	15	7	43	1	1	2	1	1	1	1	1	1	1	1	1
	r0462	man	28	technical	high school	0	39	25	20	1	48	14	72	4	2	7	1	1	1	3	1	1	1	1	1
	r0463	woman	30	agricultural	university	0	39	26	24	0	30	9	46	1	1	1	1	1	1	1	1	1	1	1	1
	r0464	man	37	agricultural	high school	0	45	34	12	4	17	7	57	4	1	1	1	4	5	4	1	1	7	4	5
	r0465	man	44	social science	high school	0	32	38	27	1	51	15	82	2	5	1	2	4	4	2	4	1	2	4	4
	r0466	man	46	technical	high school	0	49	28	23	10	54	21	84	4	1	1	3	7	6	4	1	1	3	7	6
	r0467	man	48	medical	high school	0	33	39	26	12	50	15	56	7	7	1	1	4	4	7	7	7	1	7	1
	r0468	man	49	technical	high school	0	43	37	29	1	33	18	87	3	3	3	2	4	4	3	3	3	2	4	4
	r0469	man	39	biological	university	0	31	39	19	1	35	8	69	1	7	2	4	4	5	1	5	2	2	1	1
	r0470	man	45	social science	university	0	55	34	18	3	59	15	61	2	4	2	3	2	3	3	1	1	3	3	5
	r0471	man	49	social science	university	0	41	24	16	0	12	7	37	1	1	1	1	4	1	1	1	1	1	4	1
	r0472	man	40	general	high school	0	46	38	25	9	72	19	106	7	1	1	4	1	4	7	4	1	7	7	1
	r0473	man	48	technical	high school	0	54	38	12	4	13	7	57	3	5	1	1	3	3	3	3	1	1	3	3
	r0474	woman	53	technical	high school	0	52	39	33	12	90	28	111	7	7	1	7	7	5	7	7	1	1	7	5
	r0475	woman	25	economic	university	0	80	37	29	5	18	7	45	5	3	1	1	1	7	4	1	1	1	1	4
	r0476	woman	24	biological	university	0	35	28	9	0	54	7	58	3	3	1	2	3	4	1	1	2	1	1	1
	r0477	man	35	medical	high school	0	51	39	19	0	46	14	56	1	4	3	4	7	7	1	4	3	2	7	7
	r0478	man	45	technical	high school	0	65	39	17	3	31	12	88	4	4	1	4	4	4	4	3	1	1	2	2
	r0479	man	39	medical	university	0	33	35	12	0	37	19	43	1	2	7	2	1	1	7	1	1	7	7	1
	r0480	woman	45	biological	university	0	43	33	17	2	40	8	56	2	5	2	2	4	4	3	2	1	1	1	1
	r0481	woman	47	medical	university	0	43	33	22	1	66	9	66	5	5	2	1	7	7	1	1	1	1	1	7
	r0482	woman	19	general	high school	0	71	35	26	5	74	18	109	5	6	5	4	2	6	3	5	4	2	3	5
	r0483	man	46	agricultural	university	0	42	32	13	5	27	7	48	4	4	1	4	1	1	4	4	1	4	1	1
	r0484	woman	26	social science	university	0	60	29	14	7	54	19	66	6	5	1	1	5	6	1	1	1	1	3	6
	r0485	man	46	technical	university	0	40	14	14	0	31	11	60	2	4	1	3	3	3	1	3	2	1	4	4
	r0486	woman	26	technical	high school	0	74	11	24	3	57	9	72	5	3	3	2	2	2	3	1	1	1	1	1
	r0487	man	73	technical	high school	0	27	18	1	0	13	7	44	1	1	1	1	1	1	1	1	1	1	1	1
	r0488	woman	20	social science	high school	0	61	25	24	5	49	9	67	1	5	4	2	3	4	2	2	3	1	2	2
	r0489	woman	61	agricultural	university	0	56	37	25	6	56	17	70	6	4	5	4	4	5	6	2	2	2	2	3
	r0490	woman	33	social science	university	0	28	34	25	7	55	17	100	7	4	1	3	5	6	5	3	2	1	1	3
	r0491	man	48	technical	university	0	34	12	21	2	39	17	63	4	3	1	7	5	4	4	2	1	7	6	6
	r0492	woman	34	social science	university	0	37	20	18	0	36	10	79	1	4	2	3	3	2	2	2	1	1	1	1
	r0493	woman	29	technical	high school	0	55	31	16	0	21	7	36	1	3	1	2	3	2	1	1	1	1	1	2
	r0494	woman	24	agricultural	high school	0	45	31	26	4	14	9	52	5	2	1	1	2	1	4	1	1	1	6	6
	r0495	woman	22	social science	high school	0	36	9	21	0	31	7	39	3	2	1	1	2	2	1	2	1	1	1	2
	r0496	man	44	social science	university	0	41	25	22	4	69	14	116	3	6	3	2	6	5	1	2	2	1	1	7
	r0497	woman	32	medical	university	0	48	35	25	4	71	16	86	4	6	4	5	5	5	2	1	2	1	1	2
	r0498	woman	63	agricultural	high school	0	42	32	12	3	65	20	73	2	3	7	3	2	4	1	1	1	1	1	3
	r0499	woman	20	economic	high school	0	35	16	34	4	11	8	42	5	6	2	2	2	2	3	6	2	2	4	4
	r0500	man	41	general	high school	0	44	21	21	1	50	7	56	5	5	1	1	1	4	5	5	1	1	1	4
	r0501	man	46	economic	high school	0	44	29	24	3	37	19	66	4	3	1	1	4	4	3	4	1	1	4	4
	r0502	man	45	technical	high school	0	53	32	29	7	18	14	70	7	7	2	3	5	6	7	7	7	2	5	6
	r0503	man	41	technical	high school	0	68	34	24	0	48	25	63	1	4	2	1	7	7	1	2	4	7	7	7
	r0504	man	50	technical	university	0	60	41	19	5	36	25	113	2	7	1	2	6	7	3	1	1	4	5	7
	r0505	man	45	agricultural	high school	0	44	17	15	4	18	7	37	7	7	3	2	2	4	7	7	2	2	2	4
	r0506	man	49	technical	high school	0	47	19	25	9	61	21	96	5	5	1	3	6	6	6	6	1	1	6	6
	r0507	man	49	technical	high school	0	36	34	19	5	35	8	70	2	4	1	1	1	1	6	1	1	1	1	1
	r0508	man	46	technical	high school	0	40	32	24	6	30	12	56	5	4	1	3	7	4	7	4	1	1	7	7
	r0509	woman	38	general	high school	0	55	33	18	5	19	7	48	4	4	1	2	7	7	4	1	1	1	7	7
	r0510	man	51	technical	high school	0	47	42	23	9	85	27	113	4	7	1	4	4	4	1	7	1	4	4	4
	r0511	man	49	technical	high school	0	39	42	39	0	45	21	108	3	2	1	1	7	7	3	2	1	1	7	7
	r0512	man	45	medical	university	0	62	32	34	6	50	11	108	5	7	1	4	7	1	7	7	7	1	1	1
	r0513	man	48	agricultural	high school	0	52	14	14	11	90	22	168	6	3	4	1	4	7	6	3	1	1	1	7
	r0514	man	49	technical	high school	0	63	20	25	12	43	11	64	7	5	2	2	4	6	7	5	2	2	3	7
	r0515	man	48	technical	high school	0	47	35	21	3	0	7	46	4	4	1	7	4	7	4	4	7	7	4	7
	r0516	woman	48	biological	university	0	47	21	20	0	31	7	82	2	6	4	4	3	4	1	1	3	2	2	2
	r0517	man	48	economic	university	0	44	29	21	7	29	10	86	2	3	1	1	3	3	2	3	2	1	3	3
	r0518	man	29	technical	high school	0	46	19	32	2	42	10	61	6	6	2	1	4	2	1	3	2	1	1	4
	r0519	man	45	technical	high school	0	41	31	25	7	16	21	72	4	3	7	4	4	7	7	3	1	2	4	7
	r0520	man	45	technical	high school	0	58	29	30	3	32	12	78	6	4	2	3	4	7	5	4	2	3	5	7
	r0521	woman	30	social science	university	0	43	22	31	0	11	7	57	2	2	3	4	7	5	1	1	1	1	5	3
	r0522	woman	24	biological	university	0	68	24	9	0	44	7	44	1	1	1	1	1	1	1	1	1	1	1	1
	r0523	woman	27	technical	high school	0	37	28	28	4	46	12	79	3	5	2	4	5	5	1	1	1	1	1	1
	r0524	man	52	economic	high school	0	68	33	26	2	49	18	85	4	7	2	6	7	7	5	7	6	2	7	7
	r0525	man	59	agricultural	university	1	44	31	29	7	77	13	61	5	4	1	3	4	4	6	1	1	1	5	6
	r0526	woman	61	medical	university	1	28	42	28	2	42	21	92	5	3	1	4	7	7	7	3	1	3	7	7
	r0527	man	62	medical	university	1	29	38	10	0	24	7	43	1	6	1	1	1	1	1	1	1	1	1	1
	r0528	man	58	agricultural	university	1	25	27	13	0	31	10	56	3	3	1	1	3	3	1	1	1	1	1	2
	r0529	man	81	agricultural	university	1	49	39	29	0	39	18	93	2	6	1	1	2	4	2	1	2	1	3	4
	r0530	man	68	agricultural	university	1	50	28	13	9	35	9	69	6	2	2	1	1	1	6	1	1	1	1	1
	r0531	man	70	agricultural	university	1	47	34	14	0	39	16	72	2	2	1	3	3	4	2	1	1	1	2	2
	r0532	woman	71	agricultural	university	1	32	37	33	0	40	10	56	2	3	1	1	7	7	2	1	1	1	7	7
	r0533	woman	64	agricultural	university	1	28	39	33	1	41	13	74	4	7	2	2	6	6	4	1	1	1	1	1
	r0534	man	64	agricultural	university	1	36	39	26	4	53	9	73	4	2	1	4	2	7	2	1	1	1	2	7
	r0535	woman	68	agricultural	university	1	44	28	24	1	28	11	57	4	4	1	1	4	4	1	1	1	1	2	4
	r0536	woman	67	medical	high school	1	54	37	31	11	81	13	93	7	7	1	7	7	7	7	5	1	3	7	7
	r0537	woman	66	agricultural	high school	1	29	32	12	1	30	14	43	1	1	1	1	1	1	3	1	1	1	3	1
	r0538	woman	54	general	primary	1	28	37	22	0	46	9	59	1	1	3	1	3	3	1	1	1	1	1	3
	r0539	woman	53	agricultural	university	1	48	27	13	1	8	10	57	2	6	2	1	1	1	1	6	2	1	1	1
	r0540	woman	52	agricultural	university	1	38	39	29	0	10	7	41	1	4	1	1	1	1	4	1	1	1	1	1
	r0541	woman	56	general	high school	1	36	41	26	4	45	15	96	7	1	1	1	3	3	7	1	1	1	3	3
	r0542	woman	53	agricultural	university	1	53	33	20	7	64	18	79	7	2	1	7	7	6	7	1	2	5	7	6
	r0543	woman	77	agricultural	university	1	57	39	31	10	31	20	72	7	7	1	5	6	6	7	5	1	3	4	6
	r0544	woman	88	general	high school	1	25	41	20	2	17	9	38	2	1	1	1	1	2	1	1	1	1	1	1
	r0545	man	76	agricultural	university	1	48	37	32	4	35	17	69	3	4	1	1	6	1	3	4	1	1	1	6
	r0546	man	79	agricultural	university	1	39	42	18	3	64	18	73	3	5	2	1	7	7	2	5	1	1	7	7
	r0547	woman	65	agricultural	university	1	39	38	14	1	51	14	53	1	3	1	3	1	1	1	1	1	1	1	1
	r0548	woman	73	agricultural	university	1	46	31	23	4	76	10	71	3	3	1	3	7	5	1	1	1	1	1	5
	r0549	woman	79	agricultural	university	1	36	31	25	2	34	16	60	1	1	3	1	5	5	1	1	2	1	5	5
	r0550	man	70	agricultural	university	1	27	42	25	5	72	19	98	6	2	1	1	7	7	6	2	1	1	6	5
	r0551	woman	67	agricultural	university	1	38	33	14	1	37	9	56	2	3	4	4	6	2	1	1	1	1	1	1
	r0552	woman	79	agricultural	university	1	46	28	26	6	79	21	73	5	7	1	7	7	5	2	7	1	1	1	1
	r0553	woman	72	agricultural	university	1	47	34	29	1	49	14	69	2	7	2	5	5	4	1	6	1	1	5	4
	r0554	woman	42	agricultural	university	1	34	32	17	0	66	12	59	1	2	1	5	4	6	1	2	1	1	1	1
	r0555	woman	62	agricultural	university	1	30	35	24	0	16	10	47	2	2	1	2	4	4	2	1	1	1	1	1
	r0556	man	84	agricultural	university	1	36	30	25	5	66	15	59	5	1	3	2	1	1	3	7	1	1	1	1
	r0557	woman	57	agricultural	university	1	50	32	26	5	46	11	93	7	7	2	7	7	7	3	4	1	1	2	2
	r0558	woman	69	agricultural	university	1	49	31	15	1	26	11	52	1	2	1	2	1	1	1	1	1	1	1	1
	r0559	woman	68	agricultural	university	1	46	41	26	2	46	12	57	1	2	1	1	4	4	1	1	1	1	1	1
	r0560	woman	68	agricultural	university	1	46	39	26	1	35	14	70	2	7	2	1	5	5	1	1	1	1	1	3
	r0561	woman	74	agricultural	university	1	36	30	29	1	54	18	71	2	6	1	1	2	3	1	7	1	1	2	3
	r0562	man	66	medical	high school	1	46	40	23	3	32	14	84	1	5	1	2	5	1	1	1	1	1	1	5
	r0563	man	64	medical	high school	1	26	34	12	0	6	7	44	1	1	1	1	2	2	1	1	1	1	2	2
	r0564	woman	68	agricultural	university	1	51	41	24	2	44	11	53	1	2	1	1	4	4	1	1	1	1	1	1
	r0565	woman	74	general	primary	1	47	22	12	0	35	11	81	1	1	1	7	7	7	1	1	1	1	1	1
	r0566	man	55	agricultural	primary	1	34	38	35	10	59	21	54	7	3	1	7	7	7	7	3	1	7	7	7
	r0567	woman	57	general	primary	1	49	35	39	9	59	11	104	3	7	1	4	5	6	3	7	1	4	6	7
	r0568	woman	52	general	primary	1	42	25	25	11	24	7	52	7	1	1	1	1	1	7	1	1	1	1	1
	r0569	woman	51	agricultural	primary	1	49	39	38	10	71	23	81	7	5	1	7	7	7	5	5	1	5	7	7
	r0570	man	53	general	primary	1	53	36	36	0	81	28	180	1	1	1	1	7	7	1	1	1	1	7	7
	r0571	man	61	general	primary	1	32	34	34	12	62	24	68	7	6	1	5	7	7	7	6	1	5	7	7
	r0572	woman	57	general	primary	1	44	42	36	2	55	22	76	2	7	2	7	7	7	5	7	4	7	7	7
	r0573	woman	62	general	high school	1	47	30	29	7	14	10	76	4	6	1	2	7	7	7	1	1	1	1	7
	r0574	man	65	general	primary	1	37	37	35	1	57	18	45	1	3	1	4	7	7	1	3	1	4	7	7
	r0575	woman	65	general	primary	1	36	39	35	9	66	20	58	7	6	2	7	7	7	7	6	2	7	7	7
	r0576	woman	62	general	primary	1	41	39	36	10	61	18	73	4	1	1	5	7	6	4	1	1	5	7	6
	r0577	woman	65	general	university	1	37	38	35	7	57	24	62	5	1	1	5	7	7	5	1	1	5	7	7
	r0578	man	62	agricultural	primary	1	41	39	42	11	64	24	102	5	7	1	7	6	7	7	5	1	2	3	2
	r0579	man	51	general	high school	1	42	37	35	6	75	19	112	2	7	1	7	6	7	7	1	6	1	1	1
	r0580	woman	56	economic	high school	1	43	33	40	8	74	19	78	4	5	1	5	6	7	5	5	1	5	6	7
	r0581	woman	51	general	high school	1	32	28	26	0	33	13	57	2	7	1	1	2	4	1	1	1	1	1	1
	r0582	man	58	general	high school	1	41	39	39	10	74	24	86	4	2	1	2	7	7	4	2	1	2	7	7
	r0583	man	60	general	primary	1	43	25	27	2	58	18	103	2	4	1	3	3	2	3	1	1	1	2	5
	r0584	woman	56	general	primary	1	47	35	41	9	71	21	77	7	4	1	6	7	7	7	4	1	6	7	7
	r0585	man	64	agricultural	primary	1	39	26	13	4	6	14	48	7	3	1	1	1	2	7	1	1	1	1	1
	r0586	woman	50	economic	high school	1	28	19	22	5	78	26	145	7	6	1	6	7	7	7	6	1	6	7	7
	r0587	man	25	technical	high school	1	42	24	22	4	43	15	91	3	6	5	2	4	2	1	2	1	3	6	6
	r0588	woman	47	economic	high school	1	66	29	31	10	75	27	108	6	6	2	4	3	2	4	5	1	1	2	4
	r0589	woman	34	general	university	1	54	26	18	2	58	8	56	4	1	2	1	1	7	5	1	1	1	1	1
	r0590	woman	28	economic	high school	1	35	39	39	2	50	21	100	7	7	1	4	7	7	7	3	1	3	7	7
	r0591	man	36	technical	primary	1	48	28	28	0	45	14	36	5	1	1	2	2	2	6	1	1	2	2	2
	r0592	woman	68	general	university	1	45	37	25	5	48	13	76	4	2	1	7	7	7	5	2	1	1	1	1
	r0593	woman	58	general	university	1	50	25	25	12	57	18	83	7	3	1	2	5	5	7	3	1	2	5	5
	r0594	woman	18	economic	high school	1	51	8	26	3	55	13	84	1	1	1	3	7	7	2	1	1	1	7	7
	r0595	woman	42	general	high school	1	42	25	28	6	59	16	85	3	1	1	1	2	2	7	1	1	1	2	2
	r0596	man	43	general	primary	0	47	24	18	3	71	19	87	1	1	1	2	2	2	5	2	1	1	2	2
	r0597	man	45	technical	primary	0	39	33	33	1	46	22	67	2	4	1	2	5	7	2	4	1	2	6	7
	r0598	woman	67	general	primary	0	38	34	33	12	68	10	62	7	1	1	4	1	1	7	1	1	6	1	5
	r0599	man	30	technical	primary	0	33	17	0	0	22	7	36	1	1	1	1	5	5	1	1	1	1	5	5
	r0600	woman	38	social science	university	0	35	34	25	4	61	19	89	4	7	3	5	7	6	5	7	3	2	7	6
	r0601	woman	58	economic	high school	0	39	26	29	0	25	7	41	1	5	1	1	1	1	1	1	1	1	1	1
	r0602	man	70	economic	high school	0	34	37	31	3	53	11	61	3	2	2	1	3	3	2	1	1	1	5	7
	r0603	man	69	general	primary	0	39	23	14	2	63	17	93	1	3	3	1	2	2	3	1	1	1	1	1
	r0604	woman	52	general	high school	0	35	30	30	11	73	15	99	6	4	1	6	6	6	6	5	1	6	7	7
	r0605	man	75	general	university	0	35	34	27	10	55	14	99	7	5	1	6	7	7	7	5	1	6	7	7
	r0606	woman	54	general	primary	0	54	41	33	6	66	17	71	7	5	2	5	5	7	6	1	1	1	1	6
	r0607	woman	52	general	primary	0	56	41	33	6	66	16	64	7	5	2	5	5	7	6	5	1	6	7	6
	r0608	woman	68	general	primary	0	30	35	35	11	67	15	103	7	5	1	7	7	7	7	5	1	6	7	7
	r0609	woman	68	general	primary	0	56	41	33	6	66	16	66	7	5	2	5	5	7	6	5	1	6	7	6
	r0610	man	60	technical	primary	0	36	27	37	2	44	23	84	3	1	1	1	3	3	3	1	1	1	3	3
	r0611	man	61	technical	primary	0	38	25	28	11	39	11	66	7	1	1	1	5	5	6	1	1	1	5	5
	r0612	woman	59	general	primary	0	41	32	41	0	43	8	66	1	5	1	1	4	4	1	3	1	1	4	4
	r0613	man	54	general	primary	0	27	26	13	0	21	7	46	1	7	2	5	3	5	1	1	1	1	1	1
	r0614	man	54	economic	high school	0	43	20	36	2	67	14	76	1	5	2	3	3	3	3	1	1	1	1	1
	r0615	woman	73	general	primary	0	38	40	40	7	85	14	126	7	6	3	7	7	7	7	6	3	7	7	7
	r0616	woman	77	general	primary	0	49	37	32	10	63	12	61	6	6	1	1	4	5	7	6	1	1	2	4
	r0617	man	66	economic	high school	0	48	37	28	4	61	21	66	4	3	1	1	5	5	3	3	1	1	4	4
	r0618	woman	59	general	primary	0	63	42	42	10	90	20	147	7	5	7	7	7	7	7	3	4	4	5	5
	r0619	woman	80	agricultural	primary	0	51	34	35	2	47	13	65	3	4	1	1	5	4	3	4	1	1	5	4
	r0620	man	50	economic	high school	0	27	19	16	4	44	15	90	7	5	3	1	6	7	7	5	3	1	6	7
	r0621	man	73	economic	high school	0	51	34	34	2	49	14	71	5	5	2	2	6	6	4	4	1	1	4	4
	r0622	woman	60	economic	primary	0	34	30	32	4	36	13	54	4	4	1	1	6	6	3	3	1	1	6	6
	r0623	man	64	technical	primary	0	32	30	25	0	32	7	45	1	2	1	1	4	5	1	1	1	1	4	5
	r0624	woman	87	technical	primary	0	32	30	30	5	54	13	59	5	5	5	1	5	5	4	5	3	1	5	5
	r0625	woman	58	general	high school	0	31	20	25	0	80	23	107	7	7	1	5	1	1	7	1	1	1	1	1
	r0626	woman	55	general	university	0	47	31	23	2	53	13	58	3	2	1	1	1	1	7	1	1	1	1	1
	r0627	woman	57	economic	university	0	44	33	31	8	63	14	61	5	5	2	1	3	4	5	5	2	1	3	3
	r0628	woman	72	general	primary	0	43	39	22	8	58	14	67	7	2	1	4	7	7	7	1	1	1	7	7
	r0629	woman	94	social science	university	0	41	31	21	3	75	15	75	2	3	2	6	7	1	5	4	2	5	7	7
	r0630	woman	60	economic	primary	0	46	40	23	3	76	17	73	5	5	1	2	2	2	1	1	2	1	1	1
	r0631	man	78	technical	high school	0	33	32	23	2	40	8	52	2	2	1	1	3	3	2	3	1	1	3	3
	r0632	woman	85	economic	high school	0	46	41	28	4	63	16	64	3	3	1	2	7	7	3	1	1	1	7	7
	r0633	woman	75	general	high school	0	43	38	39	11	80	14	58	7	7	1	1	7	7	7	1	1	1	7	7
	r0634	man	65	agricultural	university	0	43	24	22	1	49	13	54	2	5	1	1	1	1	2	5	1	1	1	1
	r0635	woman	63	economic	high school	0	35	36	9	0	33	13	84	1	2	2	3	6	6	1	2	2	3	6	6
	r0636	woman	83	economic	high school	0	42	22	30	11	33	23	66	5	3	1	1	1	2	4	2	1	1	1	1
	r0637	woman	83	economic	high school	0	47	36	33	8	53	18	73	4	3	3	4	1	2	4	3	3	4	1	3
	r0638	woman	58	social science	high school	0	38	30	28	4	78	27	140	3	7	6	3	5	6	4	3	2	1	6	7
	r0639	man	25	biological	high school	0	47	24	14	0	16	9	73	1	2	1	1	3	3	1	2	1	1	4	3
	r0640	woman	75	social science	university	0	38	34	28	4	42	14	59	3	1	1	1	7	7	3	1	1	1	7	7
	r0641	man	57	general	high school	0	44	27	26	0	59	10	69	1	1	1	2	2	3	1	1	1	1	1	1
	r0642	man	76	general	primary	0	47	38	33	2	24	16	69	3	3	2	3	5	4	2	1	2	1	1	1
	r0643	man	73	technical	high school	0	46	34	23	5	66	21	65	3	2	1	1	4	6	4	2	1	1	7	7
	r0644	woman	69	general	primary	0	40	28	17	1	30	12	58	3	5	1	6	3	3	3	5	1	6	3	3
	r0645	woman	76	general	primary	0	43	32	30	0	43	13	56	2	4	1	1	7	5	1	5	1	1	7	7
	r0646	woman	57	general	primary	0	44	37	27	2	55	7	60	1	2	1	1	6	6	2	2	1	1	7	7
	r0647	woman	64	social science	university	0	34	27	34	6	41	7	51	6	4	1	1	7	6	6	4	1	1	6	6
	r0648	man	59	technical	university	0	37	36	29	4	33	7	49	4	1	1	1	7	7	5	1	1	1	6	7
	r0649	woman	57	general	primary	0	39	30	25	0	27	7	47	1	4	1	1	7	6	1	4	1	6	7	6
	r0650	man	80	technical	primary	0	33	28	26	4	16	7	52	4	1	1	1	4	4	5	1	1	1	6	7
	r0651	woman	58	technical	primary	0	29	40	18	0	71	13	58	1	3	5	5	7	1	1	2	5	1	5	1
	r0652	woman	69	general	high school	0	32	35	20	0	69	15	58	1	4	6	6	7	2	2	3	5	7	6	2
	r0653	woman	63	general	primary	0	28	40	24	1	21	11	43	2	1	1	2	3	2	1	1	1	1	1	1
	r0654	man	76	technical	high school	0	45	26	30	7	53	30	127	6	5	3	2	4	7	5	4	3	1	2	6
	r0655	man	83	technical	primary	0	46	27	26	4	69	18	72	7	3	3	1	1	1	7	1	1	1	5	6
	r0656	man	60	technical	primary	0	31	25	11	0	32	10	52	2	3	1	1	2	2	3	3	1	1	2	2
	r0657	man	66	technical	high school	0	30	13	8	0	24	7	49	3	1	1	1	1	3	3	1	1	1	1	3
	r0658	man	61	technical	primary	0	32	15	4	2	37	11	69	2	1	1	1	1	2	3	1	1	1	1	2
	r0659	man	59	economic	high school	0	29	10	1	0	35	8	56	2	1	1	1	1	1	2	1	1	1	1	2
	r0660	man	60	technical	primary	0	43	27	14	4	60	20	96	4	2	1	1	2	2	4	2	1	1	2	1
	r0661	man	57	general	primary	0	30	19	13	0	43	8	52	1	1	1	1	2	2	1	1	1	1	1	1
	r0662	man	65	technical	primary	0	37	27	22	2	40	11	75	4	1	1	1	2	2	2	1	1	1	1	1
	r0663	man	61	technical	primary	0	36	27	16	0	53	12	71	2	1	1	1	1	2	1	1	1	1	1	2
	r0664	man	71	technical	primary	0	39	31	15	5	36	15	82	5	1	1	1	3	3	3	1	1	1	1	1
	r0665	man	61	technical	primary	0	29	21	7	0	40	7	45	3	1	1	1	1	2	2	1	1	1	2	2
	r0666	man	82	technical	primary	0	37	30	23	0	53	9	60	2	2	1	1	4	4	2	3	2	2	4	4
	r0667	man	72	economic	high school	0	48	26	25	1	52	20	60	3	6	2	2	2	2	3	1	2	2	2	2
	r0668	man	73	economic	high school	0	54	32	31	0	65	12	95	2	4	2	2	2	2	1	4	1	1	1	1
	r0669	man	55	technical	high school	0	41	17	28	8	25	9	49	4	2	1	1	6	6	6	2	1	1	7	6
	r0670	man	58	economic	high school	0	32	7	23	0	21	8	47	2	1	1	1	6	5	4	1	1	1	7	7
	r0671	man	65	general	primary	0	35	9	22	2	25	7	47	2	1	1	1	6	6	4	2	1	1	6	6
	r0672	man	63	general	primary	0	38	23	28	1	26	11	56	3	1	1	1	6	7	4	1	1	1	7	7
	r0673	man	57	technical	primary	0	29	0	20	0	20	7	47	2	1	1	1	7	6	2	1	1	1	7	7
	r0674	man	55	technical	primary	0	38	21	19	4	50	17	74	4	4	1	1	7	7	5	1	6	1	7	7
	r0675	man	71	technical	primary	0	32	27	30	4	31	13	53	3	2	1	1	7	6	4	2	1	1	7	7
	r0676	woman	73	general	primary	0	28	24	17	4	33	13	57	3	1	2	3	3	3	3	1	2	3	3	3
	r0677	woman	67	biological	high school	0	47	36	14	0	35	12	65	1	2	3	3	3	2	1	1	1	1	1	1
	r0678	woman	71	general	high school	0	40	26	14	0	19	8	48	1	2	2	2	4	5	1	1	4	2	1	2
	r0679	woman	75	general	high school	0	39	33	24	5	18	8	61	7	6	1	1	1	1	7	6	1	1	1	1
	r0680	man	79	general	primary	0	40	19	9	0	45	14	48	3	1	1	1	1	1	3	1	2	3	3	3
	r0681	man	79	general	primary	0	40	19	9	0	45	14	52	4	2	2	2	2	3	3	2	2	2	3	3
	r0682	man	77	agricultural	primary	0	41	28	14	0	39	7	61	1	1	1	1	1	1	1	1	7	3	1	1
	r0683	man	79	technical	high school	0	37	42	24	2	64	21	97	2	7	5	2	7	7	2	7	1	1	1	1
	r0684	man	79	medical	high school	0	47	32	24	2	38	8	70	1	1	1	1	2	2	1	2	1	1	2	2
	r0685	man	68	technical	primary	0	40	31	23	5	42	23	92	3	1	1	1	5	6	5	1	1	1	5	6
	r0686	woman	83	technical	high school	0	45	33	24	0	57	9	53	7	6	1	1	2	1	1	2	1	1	2	2
	r0687	woman	59	general	high school	0	41	35	20	5	80	14	69	6	5	1	1	3	3	5	4	2	1	3	3
	r0688	woman	83	technical	high school	0	42	27	20	6	66	13	61	3	1	1	1	3	4	2	5	2	7	4	5
	r0689	woman	84	general	high school	0	33	36	37	11	24	17	66	3	5	2	5	2	3	7	5	2	7	4	5
	r0690	woman	76	technical	high school	0	44	42	39	5	80	23	75	5	5	1	1	6	7	1	1	1	1	1	1
	r0691	woman	71	economic	primary	0	36	41	35	2	80	19	80	2	1	1	1	2	5	1	1	1	1	2	5
	r0692	man	70	technical	high school	0	37	30	19	2	69	16	69	2	1	1	1	5	2	1	1	1	1	1	2
	r0693	woman	77	agricultural	university	0	53	42	39	1	63	19	82	1	1	1	1	3	7	1	1	1	3	3	7
	r0694	man	86	technical	primary	0	33	19	21	6	29	11	65	2	7	2	1	3	3	3	2	1	1	5	7
	r0695	man	68	technical	primary	0	35	24	31	0	37	9	56	1	1	1	1	6	6	3	1	1	1	7	7
	r0696	man	76	general	primary	0	45	24	23	1	47	14	66	3	3	1	1	5	6	3	3	1	1	6	6
	r0697	man	62	technical	primary	0	30	14	28	2	27	7	51	3	1	1	1	5	6	4	1	1	1	6	7
	r0698	woman	82	social science	university	0	45	41	26	3	41	14	71	6	3	2	4	7	7	6	1	4	1	7	7
	r0699	man	73	biological	university	0	52	22	25	4	26	18	59	3	2	2	3	2	2	3	2	2	3	2	2
	r0700	woman	71	general	university	0	36	37	31	8	60	13	67	6	5	1	1	5	5	6	5	1	1	5	5
	r0701	woman	73	social science	university	0	49	40	20	5	37	16	83	3	2	1	2	5	4	3	1	1	1	1	1
	r0702	woman	73	general	high school	0	41	33	27	0	46	17	58	1	4	1	5	5	5	1	2	1	4	3	4
	r0703	woman	68	medical	high school	0	55	35	18	4	41	14	71	5	6	1	2	5	6	3	1	1	1	2	5
	r0704	man	66	agricultural	university	0	31	26	8	0	8	7	42	1	1	1	1	2	2	1	1	1	1	2	2
	r0705	man	56	technical	high school	0	28	37	16	0	58	7	60	2	1	1	2	3	2	2	1	1	2	3	7
	r0706	woman	65	agricultural	university	0	44	26	23	0	47	7	59	1	1	7	1	1	2	1	1	1	7	1	1
	r0707	man	57	technical	high school	0	30	32	13	5	57	10	63	5	3	1	1	2	3	5	3	1	1	2	3
	r0708	man	55	general	university	0	31	29	12	0	56	9	57	1	2	1	1	3	3	1	1	1	1	3	3
	r0709	woman	63	agricultural	university	0	31	25	24	6	45	9	74	5	6	2	1	6	5	6	7	1	1	4	4
	r0710	woman	68	medical	university	0	60	42	22	1	40	12	64	3	1	1	3	4	4	3	1	1	3	4	4
	r0711	woman	69	agricultural	university	0	51	25	31	4	53	19	89	6	1	1	3	6	6	5	1	1	1	6	6
	r0712	woman	60	agricultural	high school	0	40	37	27	3	43	17	71	2	4	1	1	3	4	2	4	1	1	3	4
	r0713	man	56	economic	primary	0	49	27	13	3	42	14	68	1	3	1	2	4	3	2	2	3	2	3	4
	r0714	man	68	technical	primary	0	44	27	17	0	41	17	61	2	3	2	1	4	4	2	1	2	1	4	4
	r0715	man	62	economic	primary	0	31	36	22	3	49	13	85	4	2	1	1	3	3	5	2	2	1	1	1
	r0716	man	70	general	high school	0	58	26	23	0	73	23	111	3	3	3	4	5	5	1	2	1	2	3	3
	r0717	man	62	general	primary	0	37	40	13	5	37	15	65	3	3	1	1	2	4	2	2	2	1	3	5
	r0718	man	56	technical	primary	0	32	10	16	0	22	10	98	6	1	1	2	3	4	4	4	2	1	2	3
	r0719	man	58	agricultural	university	0	34	22	12	0	50	10	57	7	5	1	1	3	3	7	5	1	1	3	3
	r0720	man	73	technical	primary	0	32	38	15	3	55	12	79	5	1	1	1	3	4	3	1	2	1	3	1
	r0721	woman	58	economic	primary	0	45	42	35	2	34	10	55	7	2	1	2	7	7	7	1	1	1	1	7
	r0722	woman	62	economic	high school	0	47	35	30	8	64	21	98	6	4	1	3	3	4	5	3	2	1	1	2
	r0723	woman	66	economic	high school	0	54	17	21	11	42	25	77	7	6	1	2	5	5	7	5	2	1	6	6
	r0724	woman	86	general	primary	0	42	27	10	0	7	16	63	2	3	1	1	3	4	1	2	2	1	4	4
	r0725	woman	55	social science	university	0	51	35	25	6	64	16	73	7	6	1	1	7	7	6	1	1	1	6	6
	r0726	woman	57	general	university	0	36	25	12	7	65	13	79	3	1	1	1	2	3	3	2	1	1	2	2
	r0727	woman	56	social science	university	0	43	25	26	8	62	16	82	5	2	1	1	1	2	5	2	1	1	1	2
	r0728	woman	56	agricultural	university	0	53	41	22	9	75	20	123	6	5	2	2	3	4	6	5	2	2	3	4
	r0729	woman	66	economic	high school	0	55	31	21	8	50	19	98	6	2	1	1	3	3	5	2	1	1	3	3
	r0730	woman	57	general	primary	0	39	39	24	7	68	15	96	6	5	1	1	5	4	5	4	3	1	4	4
	r0731	woman	69	general	high school	0	39	32	32	1	44	17	64	1	4	1	1	1	1	1	1	1	1	1	1
	r0732	woman	62	social science	university	0	34	38	20	6	65	14	77	4	3	1	1	6	5	4	1	2	1	3	3
	r0733	woman	59	social science	university	0	53	36	26	5	65	18	88	5	6	1	1	3	5	6	4	2	1	3	3
	r0734	woman	78	economic	high school	0	41	38	23	9	66	18	94	4	4	1	2	6	5	4	1	1	1	5	5
	r0735	woman	60	agricultural	university	0	47	34	26	6	72	18	99	7	6	2	1	6	5	7	5	1	1	2	5
	r0736	woman	56	economic	high school	0	52	34	30	7	79	19	72	7	7	6	3	2	3	2	2	1	1	2	1
	r0737	woman	57	social science	university	0	50	18	29	5	57	11	65	5	3	2	3	3	4	6	2	1	1	1	3
	r0738	woman	59	social science	university	0	30	23	20	5	45	12	55	5	1	1	1	3	3	2	1	5	1	1	2
	r0739	woman	79	general	primary	0	48	26	31	6	74	17	85	7	7	3	1	6	6	7	5	1	1	2	5
	r0740	man	70	technical	primary	0	31	36	12	2	42	12	73	4	2	1	1	4	4	3	1	2	1	4	4
	r0741	man	76	agricultural	university	0	36	40	19	0	59	7	36	2	2	1	1	3	3	2	1	1	1	1	1
	r0742	man	75	agricultural	university	0	34	18	20	2	51	7	62	3	2	1	1	4	4	3	1	2	2	5	5
	r0743	man	59	agricultural	university	0	31	33	13	7	41	10	74	2	4	1	1	3	4	3	4	2	1	3	4
	r0744	man	74	agricultural	university	0	34	27	19	1	45	11	82	5	3	1	1	2	2	3	2	1	1	2	2
	r0745	man	68	economic	high school	0	33	31	19	2	52	10	77	4	2	1	1	4	3	3	2	1	1	4	4
	r0746	man	84	economic	high school	0	34	33	21	3	56	17	83	4	3	1	1	3	2	4	3	1	1	3	2
	r0747	woman	56	general	primary	0	35	24	30	1	40	11	53	2	1	1	1	7	7	2	1	1	1	7	7
	r0748	woman	55	economic	high school	0	51	26	29	0	45	14	57	1	5	1	1	6	6	2	2	1	1	6	6
	r0749	woman	68	general	high school	0	34	32	33	0	43	9	64	1	1	1	2	6	7	2	1	1	1	6	7
	r0750	woman	57	social science	primary	0	42	31	30	6	49	12	51	6	4	1	1	7	7	6	4	1	1	7	7
	r0751	man	71	agricultural	university	0	32	33	16	5	52	17	78	4	2	1	1	3	3	4	2	1	1	3	3
	r0752	man	70	technical	primary	0	34	36	16	4	49	18	87	5	3	1	1	5	5	5	2	1	1	3	3
	r0753	man	62	technical	primary	0	32	35	21	3	61	16	72	4	2	3	1	2	2	4	2	3	1	1	1
	r0754	woman	81	general	university	0	36	40	24	7	66	22	109	7	3	1	1	3	3	6	3	1	1	3	3
	r0755	man	72	technical	primary	0	40	26	15	0	34	16	59	1	1	2	2	4	5	1	1	2	2	4	5
	r0756	man	73	economic	high school	0	42	24	21	3	33	14	71	1	1	1	2	5	5	1	1	1	2	5	5
	r0757	man	70	general	primary	0	34	20	14	0	25	10	48	1	1	2	4	3	4	1	1	2	4	3	4
	r0758	man	71	technical	primary	0	43	21	14	0	30	7	65	1	1	1	1	2	2	1	1	1	1	2	2
	r0759	man	74	social science	university	0	43	27	18	0	33	16	88	1	1	1	2	3	3	1	1	1	2	4	4
	r0760	man	58	economic	university	0	34	21	34	3	39	10	64	4	3	1	1	6	6	5	1	1	1	6	6
	r0761	man	56	social science	university	0	31	14	27	1	40	9	50	2	1	1	1	7	6	3	1	1	1	6	6
	r0762	man	55	medical	university	0	33	34	30	1	37	7	50	2	2	1	1	6	7	3	3	1	1	6	7
	r0763	woman	59	general	high school	0	34	35	21	4	60	19	103	5	2	1	3	3	4	5	2	2	2	3	4
	r0764	woman	71	medical	university	0	39	36	24	5	59	17	89	6	2	1	1	3	3	6	2	1	1	3	3
	r0765	woman	62	general	high school	0	43	30	33	3	55	14	101	7	6	2	3	3	4	7	6	2	3	3	4
	r0766	woman	55	medical	high school	0	31	37	21	5	38	28	115	5	2	3	3	3	4	5	2	3	3	3	4
	r0767	man	67	technical	primary	0	35	32	8	3	47	14	98	3	1	1	2	4	4	3	1	2	2	4	4
	r0768	woman	63	economic	high school	0	52	37	31	8	60	22	101	6	2	1	3	4	3	6	2	2	3	4	3
	r0769	woman	72	economic	high school	0	46	36	27	0	75	15	96	1	7	5	5	5	5	7	1	1	1	1	1
	r0770	woman	58	economic	high school	0	40	33	24	11	72	16	69	7	7	1	4	5	4	6	7	2	2	4	4
	r0771	man	60	technical	primary	0	38	16	29	0	33	8	54	1	1	1	2	5	6	1	1	1	1	5	6
	r0772	man	58	technical	university	0	50	13	28	4	33	15	64	4	3	1	1	7	6	4	2	1	1	7	7
	r0773	man	62	social science	high school	0	38	7	24	0	35	9	51	2	3	1	2	5	4	3	3	1	1	6	5
	r0774	woman	57	economic	high school	0	36	15	30	2	35	7	52	3	4	1	3	5	5	5	2	1	3	6	6
	r0775	woman	58	general	university	0	38	20	29	1	38	11	53	3	4	2	1	5	5	3	2	1	1	6	6
	r0776	woman	75	economic	high school	0	39	24	34	10	41	9	57	5	3	1	2	4	5	6	3	1	2	6	6
	r0777	man	42	technical	primary	0	55	35	26	0	71	12	74	2	3	1	1	3	4	1	2	1	1	3	4
	r0778	man	39	agricultural	university	0	55	38	7	0	77	12	67	1	4	3	5	6	5	1	4	4	3	4	6
	r0779	man	53	technical	primary	0	62	19	13	1	52	16	89	2	7	2	1	1	1	1	7	1	1	1	1
	r0780	man	36	technical	primary	0	46	31	10	0	31	9	43	2	1	4	1	1	5	1	1	2	1	1	5
	r0781	woman	56	economic	high school	0	30	36	27	6	54	12	84	5	1	1	2	5	4	5	1	1	2	5	4
	r0782	man	69	general	high school	0	38	32	19	0	29	11	84	1	2	1	2	2	1	3	3	1	2	2	2
	r0783	man	54	technical	primary	0	49	14	18	0	22	12	51	1	1	1	1	3	3	1	1	1	1	1	1
	r0784	man	39	technical	primary	0	56	26	26	6	51	9	44	5	3	2	4	5	6	4	3	3	3	4	6
	r0785	man	45	technical	primary	0	50	34	11	0	81	12	62	3	2	3	2	7	7	1	1	3	1	2	3
	r0786	man	39	technical	high school	0	40	29	14	4	19	15	52	5	7	1	1	7	7	1	1	1	1	7	7
	r0787	man	38	technical	primary	0	61	28	9	1	30	9	60	1	3	1	1	5	5	1	3	2	1	3	4
	r0788	man	54	technical	primary	0	33	3	0	3	61	11	48	1	2	4	5	4	3	3	4	1	2	2	2
	r0789	man	46	general	university	0	51	34	38	7	85	15	130	6	5	2	4	6	7	6	3	1	1	6	7
	r0790	man	43	general	primary	0	58	39	36	5	61	13	74	6	3	1	2	7	7	4	1	1	1	3	6
	r0791	man	59	general	high school	0	31	36	15	2	52	16	77	3	2	1	1	2	3	4	2	1	1	2	3
	r0792	woman	60	general	university	0	31	41	22	4	61	14	85	4	4	2	3	5	4	3	3	2	3	3	3
	r0793	man	60	general	high school	0	28	30	21	3	45	10	87	3	2	1	1	2	2	3	3	1	1	1	1
	r0794	man	65	general	high school	0	33	28	17	4	51	11	89	4	3	1	1	3	3	4	4	1	1	2	2
	r0795	woman	56	general	university	0	42	34	27	8	63	16	88	5	4	3	2	1	1	5	4	2	3	2	2
	r0796	woman	59	general	university	0	40	34	24	3	50	11	84	4	4	2	2	3	4	5	4	1	2	3	4
	r0797	man	61	technical	primary	0	34	33	16	1	51	13	76	3	2	1	2	3	2	3	2	2	2	3	2
	r0798	man	69	social science	university	0	36	37	18	4	58	14	83	4	2	1	1	2	3	3	2	1	1	2	2
	r0799	man	63	agricultural	university	0	34	33	13	2	57	12	76	4	3	1	1	3	2	4	2	1	1	2	2
	r0800	man	52	general	high school	0	37	34	20	6	53	11	81	4	3	2	1	2	3	5	3	1	1	2	2
	r0801	man	68	technical	primary	0	25	29	25	2	47	14	93	3	2	1	1	1	2	4	2	1	1	2	2
	r0802	man	42	economic	high school	0	58	26	25	11	50	14	54	7	7	5	5	6	6	7	7	1	1	1	6
	r0803	man	49	economic	high school	0	35	24	16	1	71	9	74	1	1	1	1	2	1	1	1	1	1	2	1
	r0804	man	46	general	primary	0	52	27	24	2	57	11	81	2	4	3	2	7	7	1	3	2	1	7	7
	r0805	man	38	technical	high school	0	49	25	27	4	41	7	51	4	3	1	7	5	6	4	1	1	4	5	4
	r0806	man	51	biological	university	0	47	26	14	4	68	23	75	3	7	2	2	2	3	3	4	2	2	2	4
	r0807	man	39	general	high school	0	56	30	19	3	55	7	81	4	2	1	1	1	3	1	1	3	1	1	3
	r0808	man	63	general	high school	0	30	36	21	3	61	13	91	4	3	1	1	2	2	3	3	1	1	2	2
	r0809	man	74	economic	high school	0	30	34	25	3	47	13	96	4	2	1	1	4	3	3	3	1	1	4	3
	r0810	man	59	general	high school	0	32	36	17	5	42	8	55	5	2	3	2	3	3	5	1	1	1	1	1
	r0811	man	63	agricultural	university	0	32	35	18	5	57	16	92	6	3	1	3	4	4	5	2	1	3	4	4
	r0812	woman	78	agricultural	university	0	33	39	22	2	64	9	114	1	1	1	1	7	1	7	7	7	7	1	7
	r0813	man	48	technical	high school	0	50	19	20	2	34	7	49	1	1	1	1	7	7	4	1	1	1	7	7
	r0814	man	48	technical	primary	0	47	32	27	4	73	25	124	1	7	1	1	6	6	1	1	1	1	1	1
	r0815	man	46	medical	primary	0	53	27	17	0	59	17	66	2	3	1	1	1	1	2	1	1	1	1	1
	r0816	man	54	technical	primary	0	34	27	20	0	22	8	62	1	2	1	1	2	7	1	1	1	2	5	7
	r0817	man	49	agricultural	high school	0	60	32	14	6	70	16	88	6	5	4	7	7	7	4	3	1	3	7	7
	r0818	man	45	agricultural	university	0	30	32	14	6	48	11	74	5	1	1	1	3	2	4	2	1	1	1	1
	r0819	man	39	agricultural	high school	0	32	34	15	3	49	11	82	3	1	1	1	4	3	1	3	1	1	2	2
	r0820	man	52	agricultural	university	0	43	29	13	0	50	11	79	2	5	1	1	4	3	2	5	1	1	2	2
	r0821	man	40	agricultural	university	0	27	32	15	3	51	13	83	4	1	1	1	4	3	3	1	1	1	2	2
	r0822	man	39	agricultural	university	0	32	27	13	0	39	14	69	2	1	1	1	4	2	2	1	1	1	2	2
	r0823	man	39	agricultural	university	0	33	34	20	1	51	16	73	4	1	1	2	2	3	3	1	1	2	4	3
	r0824	man	38	agricultural	university	0	34	33	16	0	52	14	60	2	1	1	1	3	3	2	1	1	1	3	2
	r0825	man	49	agricultural	university	0	32	35	18	3	48	16	69	4	1	1	1	4	3	3	2	1	1	4	3
	r0826	man	52	agricultural	university	0	33	37	18	4	55	14	68	5	2	1	1	5	3	4	2	1	1	5	3
	r0827	man	52	agricultural	university	0	30	27	12	2	48	11	77	5	1	1	1	3	2	5	1	1	1	3	2
	r0828	man	49	agricultural	university	0	29	33	21	2	44	10	70	3	1	1	1	2	3	4	1	1	1	2	3
	r0829	man	35	agricultural	university	0	28	36	22	4	54	14	90	4	1	1	1	2	3	4	1	1	1	1	2
	r0830	man	48	agricultural	university	0	35	34	21	4	50	13	87	4	1	1	1	3	2	3	1	1	1	1	1
	r0831	man	38	agricultural	university	0	30	31	17	1	51	10	77	2	1	1	1	2	2	3	1	1	1	1	1
	r0832	man	45	agricultural	university	0	30	35	19	4	52	16	78	4	2	1	1	4	3	4	2	1	1	4	3
	r0833	man	36	agricultural	university	0	27	32	17	3	49	12	77	3	2	1	1	4	2	3	1	1	1	4	2
	r0834	man	50	agricultural	university	0	34	37	22	3	50	14	78	4	1	1	1	3	3	4	1	1	1	3	3
	r0835	man	46	agricultural	university	0	33	35	22	6	52	13	76	4	1	1	1	4	4	5	1	1	1	4	3
	r0836	man	54	agricultural	university	0	40	33	19	1	42	14	74	3	1	1	1	2	1	3	1	1	1	2	1
	r0837	man	35	technical	primary	0	41	28	19	8	29	28	159	4	7	2	1	3	4	4	7	2	1	3	5
	r0838	man	49	technical	primary	0	43	34	18	2	24	7	45	2	1	1	3	7	7	1	1	1	1	7	7
	r0839	woman	27	social science	university	0	28	17	8	3	20	7	41	4	4	1	2	3	2	3	1	1	1	6	2
	r0840	man	20	technical	high school	0	37	25	13	0	26	7	43	2	4	1	1	1	1	1	1	1	1	1	1
	r0841	woman	44	general	university	0	37	26	16	0	57	8	70	5	1	2	6	7	6	2	1	1	3	6	5
	r0842	man	48	technical	university	0	33	30	13	3	67	11	55	3	7	2	1	6	5	1	1	1	1	1	1
	r0843	man	22	biological	university	0	44	24	23	2	46	13	61	3	6	1	1	2	2	2	1	1	1	1	1
	r0844	man	22	biological	university	0	42	30	23	3	63	8	85	7	5	2	5	2	5	4	2	1	1	7	7
	r0845	woman	22	biological	university	0	43	5	29	3	63	17	95	3	3	3	5	7	6	1	1	3	1	1	6
	r0846	woman	24	biological	university	0	34	5	26	0	51	12	72	2	1	1	1	4	4	1	1	1	1	2	5
	r0847	woman	24	biological	university	0	26	17	29	0	34	8	46	1	5	1	1	6	4	1	1	1	1	1	1
	r0848	woman	24	biological	university	0	40	22	13	0	61	8	63	1	2	1	1	3	2	1	1	1	1	1	1
	r0849	man	23	biological	university	0	57	20	13	3	34	15	78	3	4	2	3	4	5	5	2	1	2	2	3
	r0850	woman	52	medical	university	0	40	31	25	6	57	12	86	6	7	1	3	3	3	2	2	1	1	1	1
	r0851	woman	20	biological	university	0	36	21	16	0	44	7	61	1	1	1	1	1	3	1	1	1	1	1	1
	r0852	man	55	general	high school	0	39	26	12	0	60	13	76	2	3	1	2	5	3	1	1	2	2	6	3
	r0853	woman	75	economic	high school	0	28	34	11	0	54	9	40	1	1	1	1	4	4	1	1	1	1	4	4
	r0854	man	24	biological	university	0	33	10	6	0	40	7	59	2	6	3	4	4	3	1	3	3	3	3	2
	r0855	man	22	medical	high school	0	34	31	28	0	48	9	49	3	1	3	3	3	3	1	1	1	1	1	3
	r0856	woman	25	social science	university	0	47	39	23	3	49	10	53	3	6	1	2	5	5	1	4	1	1	4	4
	r0857	man	24	biological	university	0	27	12	9	0	30	10	48	1	1	1	1	1	1	1	1	1	1	1	1
	r0858	woman	21	biological	university	0	58	31	25	5	72	27	118	4	5	3	1	5	7	2	3	1	1	4	5
	r0859	woman	22	biological	university	0	43	31	16	0	75	15	106	1	5	1	1	7	5	1	5	1	1	7	3
	r0860	woman	27	medical	university	0	40	32	14	2	48	12	81	4	2	5	5	6	5	3	1	1	1	6	6
	r0861	woman	51	general	university	0	59	24	21	9	65	18	85	7	7	2	2	7	3	7	7	1	1	7	3
	r0862	woman	21	biological	university	0	44	12	18	0	46	8	60	3	5	1	1	3	4	1	3	3	1	1	2
	r0863	man	47	biological	university	0	43	28	31	0	76	17	81	1	4	1	1	1	1	1	2	4	1	1	1
	r0864	man	21	biological	university	0	37	30	14	3	50	8	65	4	5	1	4	3	6	1	1	1	1	2	5
	r0865	man	43	agricultural	university	0	41	25	12	0	33	21	52	1	1	1	1	2	1	1	1	3	1	3	3
	r0866	man	52	biological	university	0	46	32	17	1	53	8	86	2	4	3	4	4	4	1	1	3	2	1	3
	r0867	woman	21	biological	university	0	50	33	24	0	38	11	70	2	5	1	1	6	5	2	1	1	1	1	7
	r0868	woman	21	biological	university	0	46	35	25	8	62	14	83	6	3	3	2	1	3	6	3	1	1	1	1
	r0869	woman	74	social science	university	0	38	32	27	3	53	21	59	5	7	1	1	5	3	1	1	1	1	1	1
	r0870	woman	65	economic	university	0	50	29	27	2	32	8	53	3	1	1	6	7	7	3	1	1	5	7	7
	r0871	woman	70	economic	high school	0	53	41	34	7	48	15	74	4	5	1	1	6	7	3	2	1	1	3	7
	r0872	woman	63	economic	high school	0	35	35	11	4	23	7	46	2	2	1	1	1	1	5	1	1	1	1	1
	r0873	woman	67	economic	high school	0	35	39	27	0	53	7	47	2	7	1	1	1	2	1	2	1	1	1	1
	r0874	woman	80	medical	high school	0	31	40	27	0	51	7	54	2	2	1	2	2	2	1	1	1	1	1	1
	r0875	woman	68	medical	university	0	59	38	11	2	44	13	81	2	7	4	4	7	7	1	1	1	1	7	6
	r0876	woman	70	technical	university	0	42	37	27	0	62	12	73	2	1	1	1	1	1	1	1	1	1	1	1
	r0877	woman	76	general	university	0	55	36	42	0	63	19	86	5	7	2	1	7	7	1	4	1	1	7	7
	r0878	woman	67	general	university	0	43	34	27	2	55	12	77	2	2	1	3	4	4	1	1	1	1	1	1
	r0879	woman	44	technical	primary	0	58	29	19	5	65	16	68	6	7	1	6	6	6	6	6	3	1	1	2
	r0880	woman	62	social science	university	0	38	29	31	5	80	23	84	6	6	1	4	6	6	3	2	1	1	3	3
	r0881	man	68	technical	university	0	32	40	21	2	61	10	61	2	4	1	2	5	6	2	2	1	1	5	6
	r0882	woman	77	medical	high school	0	47	35	11	4	36	9	46	1	7	1	6	5	7	1	7	1	3	7	5
	r0883	woman	69	technical	university	0	44	37	29	0	50	7	45	1	4	1	1	4	4	1	2	1	1	4	4
	r0884	woman	73	economic	high school	0	38	36	40	4	13	10	74	2	7	1	1	3	3	1	1	1	1	1	1
	r0885	woman	71	social science	university	0	45	36	26	7	61	19	69	5	6	3	5	3	3	1	1	1	1	1	1
	r0886	woman	62	medical	university	0	38	31	24	3	46	11	66	5	3	1	1	1	4	3	1	1	1	1	1
	r0887	woman	71	social science	university	0	40	38	17	2	56	13	66	5	7	1	1	7	5	5	1	1	1	3	5
	r0888	woman	64	social science	university	0	41	39	23	3	54	12	86	5	7	3	2	2	5	3	2	2	1	1	3
	r0889	man	69	general	university	0	33	30	27	0	54	10	56	1	5	1	3	3	5	1	1	1	1	1	1
	r0890	man	69	technical	high school	0	42	38	37	3	71	25	122	4	6	2	1	1	2	4	6	1	1	1	1
	r0891	woman	65	economic	high school	0	43	39	30	3	49	20	90	4	7	5	1	7	6	2	7	4	1	7	6
	r0892	woman	48	agricultural	high school	0	45	31	22	4	61	16	91	5	3	3	5	7	7	3	1	1	2	7	7
	r0893	man	67	economic	high school	0	38	36	25	4	74	17	67	3	7	1	1	1	1	1	7	1	1	1	1
	r0894	woman	79	economic	high school	0	26	41	37	0	29	7	48	1	1	1	4	7	4	1	1	1	1	1	1
	r0895	woman	69	medical	high school	0	61	28	25	5	45	11	77	5	5	1	1	3	3	7	2	1	1	3	3
	r0896	woman	65	social science	university	0	28	38	21	4	51	10	58	4	7	4	6	7	6	3	1	1	1	1	5
	r0897	woman	69	social science	university	0	45	38	27	7	62	17	110	7	3	5	5	7	7	7	1	3	1	1	3
	r0898	woman	66	economic	high school	0	54	39	31	6	71	21	121	6	7	2	2	7	7	6	3	2	2	2	2
	r0899	man	65	biological	university	0	39	40	36	2	68	17	81	4	4	2	3	5	5	2	2	2	1	2	5
	r0900	man	77	technical	university	0	43	39	26	5	52	16	68	4	1	1	1	5	6	6	1	1	1	5	6
	r0901	woman	76	economic	university	0	48	39	26	7	52	16	68	4	2	1	1	5	6	6	1	1	1	5	6
	r0902	woman	62	technical	primary	0	46	29	35	1	51	10	66	1	6	3	3	6	6	2	1	1	1	1	1
	r0903	man	66	technical	primary	0	43	20	23	8	68	14	70	5	5	1	6	6	6	5	3	1	1	5	5
	r0904	woman	78	technical	university	0	43	37	25	11	68	14	92	7	5	2	3	4	6	7	4	2	2	3	2
	r0905	man	71	economic	high school	0	35	24	23	0	32	10	59	1	1	4	4	2	2	1	2	4	2	4	4
	r0906	woman	74	economic	high school	0	48	40	35	7	60	23	78	7	1	1	4	7	7	7	1	1	2	7	7
	r0907	woman	72	economic	high school	0	43	24	27	12	48	12	71	7	4	2	5	7	7	7	2	1	1	3	4
	r0908	woman	63	social science	university	0	52	27	32	4	26	8	69	3	4	1	1	4	6	4	1	1	1	1	6
	r0909	woman	73	social science	university	0	31	39	33	0	49	11	63	1	1	1	1	6	5	1	1	1	1	6	6
	r0910	woman	22	economic	primary	0	65	29	27	0	49	9	97	1	3	1	2	7	7	1	2	1	1	2	7
	r0911	woman	73	general	high school	0	38	42	30	3	30	17	50	1	3	1	2	1	1	1	1	1	1	1	1
	r0912	man	19	economic	primary	0	52	12	21	0	34	9	48	3	5	1	1	7	5	1	1	1	1	5	5
	r0913	man	55	technical	high school	0	27	28	23	1	64	8	65	2	2	1	1	3	3	1	1	1	1	4	4
	r0914	woman	83	economic	high school	0	34	33	31	2	28	7	38	1	5	1	6	1	2	1	1	1	2	1	2
	r0915	woman	59	social science	high school	0	41	32	26	1	36	16	53	2	2	1	1	5	5	1	1	1	1	1	1
	r0916	man	72	technical	primary	0	55	30	19	2	49	18	72	2	3	6	2	6	7	1	1	1	1	1	1
	r0917	man	50	economic	high school	0	41	31	18	1	64	13	96	4	5	1	2	2	3	5	1	1	1	1	1
	r0918	woman	67	economic	high school	0	31	39	20	8	37	11	49	7	5	1	5	1	1	7	1	1	1	1	1
	r0919	woman	70	agricultural	university	0	39	37	29	1	44	18	62	1	5	1	2	3	4	1	2	1	2	1	2
	r0920	woman	20	general	high school	0	41	32	19	3	63	12	66	6	1	1	3	7	7	2	1	1	1	7	7
	r0921	man	35	technical	primary	0	52	20	29	2	16	7	73	2	5	1	2	4	4	6	7	1	1	2	3
	r0922	woman	50	social science	high school	0	46	36	22	0	37	7	77	1	1	6	1	4	4	1	1	2	1	3	3
	r0923	woman	19	general	high school	0	72	25	16	5	48	9	86	6	1	4	2	2	5	5	1	2	1	2	7
	r0924	woman	57	social science	high school	0	37	38	24	2	41	17	59	3	1	1	1	1	1	1	1	1	1	1	1
	r0925	man	47	general	primary	0	42	29	22	0	38	10	61	1	1	3	3	6	5	1	5	1	1	1	1
	r0926	woman	72	technical	high school	0	41	35	33	4	65	12	83	5	1	1	3	5	7	3	1	1	3	5	7
	r0927	man	20	technical	high school	0	50	13	15	0	19	7	45	1	3	1	4	4	3	1	2	1	2	5	4
	r0928	woman	70	economic	high school	0	39	40	36	6	67	15	116	6	1	1	1	7	7	5	1	1	1	7	7
	r0929	woman	73	medical	high school	0	38	35	10	1	57	9	63	1	1	2	1	3	3	1	1	1	1	1	1
	r0930	woman	64	economic	high school	0	60	42	40	9	67	20	80	5	3	1	1	7	7	1	1	1	1	1	1
	r0931	woman	63	economic	high school	0	59	36	26	5	62	24	59	7	6	5	7	6	6	7	1	1	3	6	6
	r0932	man	63	technical	primary	0	39	36	23	0	34	7	56	1	5	1	1	3	4	1	5	1	1	3	4
	r0933	woman	63	biological	university	0	35	34	24	1	49	9	72	1	3	1	1	3	1	1	1	1	1	1	1
	r0934	woman	82	general	high school	0	35	41	21	8	77	9	65	7	4	1	1	1	4	7	1	1	1	1	4
	r0935	woman	67	social science	high school	0	25	38	11	1	30	7	40	2	6	1	1	7	5	1	1	1	1	1	1
	r0936	man	32	social science	university	0	62	29	25	5	77	11	121	6	4	3	1	7	5	3	1	5	1	1	3
	r0937	woman	24	social science	university	0	30	33	27	11	67	14	88	7	1	1	2	5	5	7	1	1	1	5	5
	r0938	woman	77	medical	high school	0	57	42	28	4	44	21	67	6	7	1	7	7	7	1	1	1	1	7	1
	r0939	man	77	technical	high school	0	56	31	17	0	22	12	65	1	2	1	1	1	1	1	1	1	1	1	1
	r0940	man	20	social science	university	0	63	30	31	1	40	13	55	2	4	2	2	5	7	1	1	1	1	3	5
	r0941	man	20	social science	university	0	48	28	19	3	53	10	61	3	6	4	3	4	4	2	4	3	2	3	3
	r0942	woman	20	social science	university	0	32	27	19	4	19	9	45	4	5	2	1	5	4	1	3	1	1	4	3
	r0943	woman	19	social science	university	0	61	30	31	1	70	15	76	2	1	1	1	5	4	2	1	2	1	5	5
	r0944	woman	22	social science	university	0	52	36	26	0	60	9	61	1	3	1	1	5	6	1	4	2	1	5	7
	r0945	woman	19	social science	university	0	49	26	19	0	33	8	46	2	2	1	2	3	3	2	1	1	1	1	1
	r0946	man	19	social science	university	0	41	25	20	1	54	17	80	1	2	1	1	3	6	1	1	3	1	1	3
	r0947	man	19	economic	high school	0	34	20	14	3	39	8	47	6	6	1	2	7	7	2	3	1	1	6	7
	r0948	man	19	social science	university	0	36	25	7	1	21	10	49	4	4	1	1	1	1	1	1	1	1	1	1
	r0949	woman	20	social science	university	0	55	5	26	3	34	14	43	2	4	1	1	3	1	1	2	1	1	1	3
	r0950	woman	22	social science	university	0	28	34	24	4	58	7	58	5	4	1	1	1	1	4	1	1	1	1	1
	r0951	man	70	technical	high school	0	36	41	36	7	34	14	67	7	6	2	2	4	6	2	1	1	1	5	5
	r0952	man	29	technical	high school	0	31	27	13	8	9	8	44	7	2	1	3	2	3	7	1	1	2	1	2
	r0953	woman	31	general	high school	0	36	25	10	0	16	11	39	1	7	1	3	3	3	1	5	1	1	1	1
	r0954	woman	18	general	primary	0	56	27	42	6	51	12	83	3	7	1	1	7	7	7	7	1	1	7	7
	r0955	woman	47	general	high school	0	45	28	42	9	17	13	52	7	7	1	1	1	7	7	7	1	1	1	7
	r0956	man	47	general	high school	0	35	36	30	0	13	7	36	1	1	1	1	1	1	1	1	1	1	1	1
	r0957	woman	72	general	high school	0	60	31	26	7	37	21	85	7	7	1	2	7	7	7	7	1	2	7	7
	r0958	man	85	technical	high school	0	40	39	34	4	64	17	85	1	5	1	2	6	7	5	1	1	1	1	1
	r0959	woman	80	general	high school	0	44	33	26	10	69	17	86	7	4	7	5	7	7	5	1	1	1	2	5
	r0960	man	52	technical	primary	0	32	39	24	0	35	7	84	2	2	2	2	7	7	1	1	1	1	7	7
	r0961	man	73	general	university	0	44	31	25	5	44	18	73	1	1	1	1	2	3	2	1	1	1	3	3
	r0962	woman	66	economic	high school	0	31	39	26	1	69	18	66	3	1	1	5	7	7	1	1	1	1	3	3
	r0963	woman	80	social science	university	0	40	42	33	3	79	24	81	1	1	1	1	7	1	1	1	1	1	1	1
	r0964	woman	65	social science	university	0	32	25	22	3	39	14	63	3	5	1	2	5	5	1	1	1	1	1	1
	r0965	woman	74	economic	high school	0	56	42	42	4	65	18	83	5	7	3	6	7	7	1	1	1	1	1	1
	r0966	woman	61	medical	high school	0	37	36	28	3	73	19	104	5	4	3	4	4	5	3	1	1	1	1	2
	r0967	woman	65	social science	university	0	55	32	23	0	48	7	77	1	7	1	1	1	1	3	7	1	1	1	1
	r0968	woman	77	social science	university	0	37	37	30	4	23	12	62	3	1	1	2	6	6	4	1	1	1	3	3
	r0969	woman	68	economic	university	0	35	41	31	1	32	12	42	1	3	1	1	2	3	1	1	1	1	1	1
	r0970	woman	67	economic	university	0	49	37	38	7	68	15	88	4	6	6	2	2	3	6	6	6	2	2	3
	r0971	woman	65	economic	high school	0	35	31	27	9	30	11	48	3	5	1	2	3	3	6	1	1	1	1	1
	r0972	man	56	general	high school	0	32	40	11	0	30	9	58	1	1	1	1	7	7	1	1	1	1	1	1
	r0973	man	79	technical	high school	0	46	31	25	1	65	22	74	2	4	1	1	3	5	1	1	1	1	1	1
	r0974	woman	73	medical	university	0	34	33	19	6	62	15	60	5	5	2	4	4	1	1	1	1	1	1	1
	r0975	woman	19	social science	university	0	35	9	15	1	6	13	47	3	2	1	2	6	4	3	1	2	1	6	6
	r0976	man	22	general	high school	0	41	19	21	6	25	7	40	6	4	1	1	1	2	4	1	1	1	1	1
	r0977	man	74	biological	high school	1	41	35	22	1	51	16	61	1	3	1	1	1	1	1	3	1	1	1	1
	r0978	woman	55	technical	high school	1	42	38	12	0	38	7	55	1	1	1	5	7	7	1	1	1	1	5	7
	r0979	man	62	technical	high school	1	36	36	10	0	42	14	66	2	1	1	2	6	5	2	1	1	1	5	5
	r0980	man	56	technical	high school	1	39	39	31	6	32	17	60	4	3	2	2	7	3	3	3	3	2	6	4
	r0981	man	52	technical	primary	1	39	39	8	2	49	8	53	4	4	2	2	3	3	1	1	1	1	1	1
	r0982	woman	52	economic	high school	1	27	35	18	0	27	7	47	1	2	1	1	1	1	1	1	1	1	1	1
	r0983	woman	51	medical	high school	1	34	41	5	0	68	13	65	1	1	1	1	4	2	1	1	1	1	4	2
	r0984	man	57	general	high school	1	40	31	19	2	31	9	55	1	2	1	1	2	2	1	1	1	1	7	7
	r0985	woman	67	economic	university	1	46	37	21	5	50	14	71	5	4	2	2	6	6	6	2	2	2	2	6
	r0986	man	64	technical	high school	1	34	34	18	0	33	8	50	1	4	1	1	1	1	1	1	1	1	1	1
	r0987	man	22	general	university	1	47	23	19	2	52	11	75	4	3	2	1	6	6	3	1	1	1	6	6
	r0988	woman	55	medical	university	1	39	35	25	2	45	11	67	3	3	1	1	1	1	7	1	1	1	1	1
	r0989	man	64	technical	university	1	33	32	17	1	14	9	46	1	2	1	1	2	3	1	1	1	1	1	1
	r0990	man	20	biological	university	1	45	37	14	0	28	9	63	2	5	2	2	3	5	2	4	2	3	4	6
	r0991	woman	67	technical	high school	1	33	40	19	3	52	14	59	5	2	2	2	2	3	2	1	1	1	1	1
	r0992	woman	51	technical	university	1	35	35	29	1	17	7	41	4	1	2	3	3	4	1	1	1	1	1	3
	r0993	woman	26	biological	university	1	57	16	27	0	41	8	48	1	2	5	5	6	5	1	1	2	2	3	4
	r0994	woman	29	biological	university	1	40	18	24	0	67	12	61	1	4	2	2	2	2	1	1	1	1	1	1
	r0995	woman	23	biological	university	1	49	14	15	5	48	10	94	5	3	1	5	7	7	3	1	4	1	5	5
	r0996	woman	21	biological	university	1	58	23	20	4	62	10	54	5	1	1	1	3	4	3	1	1	1	2	1
	r0997	woman	35	biological	university	1	49	36	21	3	11	7	48	3	2	1	1	5	7	3	2	1	1	5	7
	r0998	woman	71	social science	university	1	53	29	26	4	54	17	77	3	2	2	2	2	2	1	1	1	1	1	1
	r0999	woman	74	social science	university	1	52	36	32	4	62	14	76	5	1	1	3	7	7	1	1	1	1	1	1
	r1000	man	71	medical	university	1	35	29	18	3	29	11	58	3	2	1	2	3	4	5	2	1	1	3	4
	r1001	woman	67	medical	university	1	35	32	26	2	47	18	70	3	2	1	1	7	6	5	2	1	1	7	7
	r1002	man	81	technical	high school	1	41	42	15	0	21	8	69	1	1	1	3	7	7	1	1	1	1	1	1
	r1003	woman	71	general	high school	1	36	33	30	5	37	15	50	5	5	1	5	7	7	1	2	3	1	7	7
	r1004	woman	76	general	university	1	66	25	37	10	52	18	93	7	7	2	6	6	6	1	1	1	1	1	1
	r1005	man	71	general	university	1	44	36	26	1	39	14	66	3	1	1	1	2	3	1	1	1	1	1	1
	r1006	woman	66	general	university	1	34	30	23	6	58	15	81	7	6	1	3	4	4	7	1	1	1	1	1
	r1007	man	49	social science	university	1	34	40	27	0	55	15	70	1	3	1	1	5	4	3	1	1	1	2	2
	r1008	woman	63	economic	high school	1	25	32	21	9	32	9	91	7	5	1	1	7	7	7	1	1	1	1	7
	r1009	woman	66	general	high school	1	51	41	24	3	32	20	110	5	2	6	7	7	7	3	2	1	1	7	7
	r1010	man	70	technical	high school	1	66	26	26	5	69	21	142	3	2	1	2	3	5	3	2	1	1	3	5
	r1011	woman	69	social science	university	1	23	40	26	0	39	9	41	3	5	1	1	3	3	3	3	1	1	1	5
	r1012	woman	56	economic	high school	1	40	32	22	2	31	12	63	3	6	1	1	7	7	3	1	1	1	1	1
	r1013	woman	74	general	high school	1	34	27	30	0	63	16	54	2	2	3	5	7	7	1	1	1	1	7	2
	r1014	woman	70	general	university	1	42	28	28	3	32	11	58	2	2	4	7	7	7	3	4	4	3	7	7
	r1015	man	47	general	high school	1	50	27	30	0	27	17	52	2	4	1	5	7	7	1	1	1	1	6	7
	r1016	man	64	technical	high school	1	33	23	19	0	21	12	57	2	7	2	2	2	6	1	7	5	2	2	7
	r1017	man	27	technical	high school	1	34	20	33	3	48	9	66	5	3	1	3	7	6	6	3	1	3	7	6
	r1018	woman	59	economic	high school	1	41	38	18	0	54	10	74	2	3	2	1	6	6	2	3	2	1	6	6
	r1019	woman	54	economic	high school	1	30	31	31	10	75	10	75	7	2	2	2	7	3	7	1	1	1	7	3
	r1020	woman	77	general	high school	1	61	39	32	6	39	11	47	6	3	1	1	1	1	1	1	1	1	1	1
	r1021	woman	66	economic	high school	1	40	28	25	2	41	9	75	6	5	3	2	1	2	3	1	1	1	1	1
	r1022	woman	75	social science	high school	1	26	39	34	0	52	8	58	2	6	1	2	3	2	1	1	1	1	1	1
	r1023	woman	63	general	high school	1	44	41	26	8	74	26	94	7	7	1	6	6	6	5	7	1	6	6	6
	r1024	woman	70	agricultural	high school	1	46	30	37	0	22	10	71	1	6	2	1	7	7	1	6	2	1	7	7
	r1025	woman	73	social science	university	1	41	41	28	3	38	13	49	2	3	1	5	6	6	2	1	2	1	1	3
	r1026	man	77	technical	high school	1	33	30	26	1	33	8	49	2	4	1	1	2	2	5	2	1	1	1	1
	r1027	woman	65	technical	high school	1	28	42	38	10	66	13	85	7	5	1	1	7	7	7	1	1	1	7	7
	r1028	woman	69	economic	high school	1	52	40	42	11	71	19	98	1	5	1	1	7	7	7	1	1	1	7	7
	r1029	woman	69	economic	high school	1	27	35	29	2	60	15	97	5	6	4	3	6	6	4	1	4	1	1	5
	r1030	woman	68	general	university	1	55	40	27	5	76	23	119	3	6	5	7	7	7	4	1	6	1	7	7
	r1031	woman	63	technical	high school	1	41	36	40	5	71	22	114	3	2	2	5	7	7	3	1	1	5	7	7
	r1032	woman	67	biological	university	1	38	41	36	11	75	20	85	7	3	3	6	7	5	7	1	1	1	1	1
	r1033	woman	71	economic	high school	1	42	28	32	6	69	14	83	5	1	1	1	1	5	5	1	1	1	1	5
	r1034	woman	79	economic	high school	1	27	35	29	4	62	15	76	7	1	1	3	1	1	7	1	1	1	1	1
	r1035	woman	69	social science	university	1	41	39	33	9	63	18	102	7	1	1	2	7	7	7	1	1	2	5	7
	r1036	woman	70	medical	high school	1	36	36	16	3	20	8	36	1	1	1	7	7	7	1	1	1	1	1	1
	r1037	woman	71	technical	high school	1	49	39	30	5	37	15	81	5	6	1	1	2	3	5	3	1	1	1	3
	r1038	woman	22	general	primary	1	53	41	28	7	57	11	87	7	4	1	1	1	1	7	1	1	1	1	1
	r1039	man	30	economic	university	1	42	34	12	3	55	8	52	5	3	1	2	4	5	2	1	1	1	1	1
	r1040	woman	54	biological	university	1	33	37	16	0	58	11	53	3	2	2	1	3	3	1	1	3	1	1	1
	r1041	man	25	technical	university	1	41	25	7	0	46	17	67	2	1	3	1	1	2	1	1	1	1	1	1
	r1042	man	52	general	primary	1	46	38	28	1	48	13	67	3	3	1	1	3	3	3	3	1	1	3	3
	r1043	man	26	economic	high school	1	27	33	10	2	63	7	46	2	4	1	3	6	6	1	2	1	1	4	2
	r1044	man	21	biological	university	1	45	33	23	0	59	8	49	2	4	1	2	1	1	1	2	1	1	1	3
	r1045	woman	73	economic	high school	1	27	29	31	3	34	13	58	3	6	1	1	7	7	1	1	2	1	1	1
	r1046	woman	72	general	high school	1	34	32	27	4	42	10	56	4	6	4	5	7	7	7	1	1	1	1	1
	r1047	man	75	economic	high school	1	46	25	20	9	20	7	37	3	1	1	1	1	1	7	1	1	1	1	1
	r1048	woman	70	economic	high school	1	44	38	30	9	70	11	58	7	7	3	6	7	7	7	6	1	2	2	7
	r1049	woman	61	general	university	1	35	38	31	4	40	16	63	3	1	1	1	6	6	3	1	1	1	5	6
	r1050	man	53	technical	primary	1	45	35	23	0	53	15	85	3	2	1	2	6	6	1	2	1	2	7	7
	r1051	woman	44	economic	high school	1	35	35	26	2	45	11	58	3	2	1	2	5	5	1	1	1	1	1	4
	r1052	man	62	technical	primary	1	40	31	28	0	53	16	84	2	5	1	1	4	3	2	1	1	1	2	2
	r1053	woman	67	social science	university	1	28	20	8	3	65	11	68	1	7	1	1	1	1	1	1	2	1	1	1
	r1054	woman	66	economic	high school	1	26	34	22	6	42	12	53	6	3	1	4	2	6	2	1	1	1	1	4
	r1055	woman	68	general	primary	1	39	39	29	10	55	14	81	7	5	2	3	7	7	7	1	1	1	2	2
	r1056	woman	65	economic	high school	1	27	20	27	4	63	17	79	4	2	1	5	6	3	4	1	1	1	1	1
	r1057	woman	69	economic	high school	1	27	30	33	12	66	14	69	7	6	1	1	4	5	7	2	1	1	1	3
	r1058	woman	63	economic	high school	1	37	33	30	6	66	20	68	7	6	1	5	7	5	2	2	1	2	5	5
	r1059	woman	80	technical	university	1	48	42	9	0	19	7	41	1	3	1	1	2	1	1	1	1	1	1	1
	r1060	woman	69	general	primary	1	29	27	24	2	13	12	38	2	2	1	5	7	7	1	1	2	1	1	7
	r1061	woman	73	economic	high school	1	46	41	26	0	53	15	84	2	2	3	4	7	7	1	1	1	1	7	7
	r1062	woman	55	economic	high school	1	49	33	16	0	19	7	57	1	1	1	1	7	7	1	1	1	1	7	7
	r1063	woman	71	economic	high school	1	39	37	31	4	60	15	77	5	4	3	1	4	3	1	1	1	1	1	1
	r1064	woman	80	biological	university	1	58	42	27	4	70	18	80	7	1	1	7	7	6	1	1	1	1	1	1
	r1065	woman	70	economic	high school	1	44	30	27	2	22	8	46	3	1	1	3	3	3	1	1	1	1	2	3
	r1066	man	49	social science	university	1	39	22	12	2	40	7	59	2	5	1	2	4	3	3	4	2	2	5	4
	r1067	man	70	economic	high school	1	36	29	32	3	64	18	75	1	1	1	1	4	4	1	1	1	1	1	6
	r1068	man	76	technical	high school	1	43	38	34	7	40	14	107	6	7	1	1	6	6	2	7	1	1	2	6
	r1069	man	64	technical	high school	1	32	34	22	1	39	13	73	2	4	3	5	5	5	4	2	1	1	2	5
	r1070	man	71	technical	high school	1	37	28	18	1	28	10	55	3	3	1	2	1	2	1	2	1	1	1	1
	r1071	man	66	technical	high school	1	43	40	31	6	48	13	83	6	4	1	3	4	6	6	4	1	1	7	7
	r1072	woman	73	economic	high school	1	56	36	31	4	61	16	94	6	7	3	6	7	6	4	1	3	1	1	6
	r1073	woman	77	economic	high school	1	35	32	21	2	20	7	38	3	1	1	2	5	5	1	1	1	1	1	1
	r1074	woman	75	social science	university	1	36	36	22	4	52	10	65	4	6	3	2	6	6	4	1	3	1	6	6
	r1075	woman	75	economic	high school	1	35	38	30	9	58	14	59	7	4	1	2	7	7	7	1	1	1	1	1
	r1076	woman	69	social science	university	1	33	42	22	8	74	27	92	7	7	1	7	7	7	7	1	1	1	1	7
	r1077	woman	73	technical	high school	1	43	34	31	4	38	14	44	2	3	1	2	7	7	6	2	1	1	3	3
	r1078	woman	76	agricultural	high school	1	41	32	28	9	65	14	82	1	5	1	3	1	1	7	1	1	1	7	7
	r1079	woman	20	biological	university	1	45	30	22	2	52	13	67	3	2	2	1	2	6	2	1	4	1	1	5
	r1080	woman	19	medical	high school	1	35	19	24	5	40	8	59	7	2	1	2	2	1	4	1	6	3	1	1
	r1081	woman	19	social science	university	1	47	42	34	6	76	26	127	5	2	2	1	4	5	6	1	2	1	2	5
	r1082	woman	18	biological	university	1	43	28	21	7	37	11	56	6	5	4	3	6	5	3	1	2	1	6	3
	r1083	woman	25	biological	university	1	56	0	7	1	15	7	43	2	1	1	1	4	4	1	1	2	1	2	4
	r1084	woman	21	social science	university	1	40	30	25	0	40	11	72	1	2	1	1	6	6	1	1	1	1	6	6
	r1085	man	64	biological	university	1	40	16	22	0	35	12	49	2	7	1	3	5	5	1	1	1	1	1	1
	r1086	woman	18	social science	university	1	46	31	28	7	28	8	61	7	7	1	3	3	2	6	1	7	1	1	1
	r1087	woman	37	biological	university	1	38	0	22	1	25	8	50	4	7	1	5	4	3	1	1	1	1	1	1
	r1088	man	60	technical	high school	1	27	0	9	4	51	18	111	1	2	1	2	1	1	6	1	1	1	1	1
	r1089	man	19	biological	university	1	42	9	28	0	15	7	40	2	2	1	1	1	3	1	1	5	1	1	3
	r1090	woman	38	social science	university	1	41	21	5	0	25	7	46	3	2	1	1	1	1	1	1	1	1	1	1
	r1091	man	42	agricultural	high school	1	39	0	21	0	21	9	49	4	2	1	2	6	6	1	1	1	1	1	1
	r1092	woman	50	biological	university	1	30	19	23	1	64	9	72	2	1	1	3	3	3	1	1	1	1	1	1
	r1093	man	64	technical	high school	1	45	0	2	1	21	7	42	2	1	1	1	1	1	1	1	1	1	1	1
	r1094	woman	61	social science	high school	1	53	0	9	4	53	14	76	3	1	1	1	1	1	3	1	1	1	1	1
	r1095	woman	86	technical	high school	1	39	39	31	11	71	18	84	7	4	1	5	4	4	7	1	1	1	1	1
	r1096	woman	54	medical	high school	1	38	37	22	0	27	14	48	3	2	2	2	7	6	1	1	1	1	7	6
	r1097	woman	33	biological	university	1	55	16	13	0	30	10	56	2	1	4	3	2	2	1	1	1	1	1	1
	r1098	woman	23	biological	university	1	64	20	28	4	77	17	101	4	5	2	2	7	7	2	1	4	1	4	5
	r1099	woman	20	biological	university	1	52	30	14	0	47	10	74	1	3	2	3	3	3	1	2	1	1	2	1
	r1100	man	21	biological	university	1	47	15	16	0	40	7	45	1	5	3	1	1	1	1	1	1	1	1	1
	r1101	man	21	biological	university	1	46	37	27	0	48	17	89	2	3	1	2	4	5	1	3	1	1	4	5
	r1102	woman	21	biological	university	1	53	25	21	0	35	9	57	1	3	2	2	6	7	1	2	5	1	6	7
	r1103	woman	19	biological	university	1	65	32	28	0	64	19	80	1	4	1	2	1	2	1	6	1	1	1	2
	r1104	woman	20	biological	university	1	61	25	23	0	64	16	83	1	4	3	2	5	5	1	1	5	1	2	3
	r1105	man	22	biological	university	1	48	23	29	1	49	11	56	1	5	1	1	1	2	1	3	1	1	1	2
	r1106	man	20	biological	university	1	23	27	3	0	10	7	44	1	4	1	1	2	3	1	1	1	1	4	3
	r1107	woman	21	biological	university	1	58	21	20	6	43	12	54	6	7	1	1	1	2	3	3	1	1	1	1
	r1108	woman	22	biological	university	1	59	34	31	2	62	14	74	3	7	1	1	2	2	3	4	3	1	1	2
	r1109	woman	19	biological	university	1	56	27	12	0	43	10	58	2	3	5	1	4	4	1	1	1	1	3	3
	r1110	woman	20	biological	university	1	55	27	16	0	47	14	73	2	3	4	2	3	2	1	1	1	1	3	3
	r1111	woman	19	biological	university	1	46	31	22	1	58	14	55	2	5	1	1	5	4	2	2	2	1	2	3
	r1112	woman	19	biological	university	1	68	30	24	5	62	10	56	4	5	2	3	5	1	3	3	2	1	6	2
	r1113	woman	19	biological	university	1	39	28	19	0	42	7	49	1	6	1	1	4	4	1	6	1	1	4	3
	r1114	man	20	biological	university	1	35	30	14	2	35	9	54	1	1	1	3	5	5	1	1	1	1	1	1
	r1115	woman	19	biological	university	1	54	37	21	2	41	14	50	1	3	1	1	6	4	1	1	1	1	6	4
	r1116	man	20	biological	university	1	58	36	18	1	56	8	46	1	1	1	2	4	4	1	2	3	1	1	5
	r1117	man	19	biological	university	1	40	18	12	0	33	7	53	1	2	1	2	2	2	1	1	1	1	1	2
	r1118	woman	20	biological	university	1	53	31	7	1	32	8	52	1	3	2	2	4	4	1	1	1	1	1	3
	r1119	man	19	biological	university	1	50	32	21	0	35	8	47	4	4	2	2	5	6	1	1	1	1	1	3
	r1120	woman	21	biological	university	1	59	21	26	6	55	11	50	7	5	1	1	7	4	5	3	1	1	4	3
	r1121	woman	20	biological	university	1	56	21	9	0	45	10	51	2	1	1	1	2	2	1	1	1	1	3	3
	r1122	woman	19	biological	university	1	62	37	16	0	62	7	70	1	3	1	2	7	7	1	1	4	1	6	6
	r1123	woman	19	biological	university	1	25	20	27	1	50	7	39	2	1	1	2	1	1	1	1	3	1	1	2
	r1124	woman	20	biological	university	1	55	14	20	3	52	14	71	2	3	2	2	4	5	2	4	2	3	4	5
	r1125	woman	19	biological	university	1	53	0	24	2	45	13	52	1	4	2	2	6	6	1	1	3	2	3	3
	r1126	woman	19	biological	university	1	66	30	30	5	53	15	58	3	5	6	2	6	7	1	2	2	2	2	2
	r1127	man	20	biological	university	1	31	35	2	0	39	7	50	1	3	1	5	7	6	1	1	2	1	3	6
	r1128	man	19	biological	university	1	33	30	17	0	23	9	43	1	7	1	1	2	3	1	2	1	1	7	5
	r1129	woman	19	biological	university	1	52	30	28	3	39	13	76	6	4	3	3	2	2	4	1	3	1	1	1
	r1130	woman	19	biological	university	1	63	27	9	1	44	8	43	3	2	1	2	5	4	1	1	4	1	1	2
	r1131	woman	20	biological	university	1	62	23	20	2	55	15	66	1	1	2	2	3	4	1	1	5	1	1	4
	r1132	woman	19	biological	university	1	60	29	14	0	46	13	77	1	6	2	1	6	3	1	3	4	2	7	5
	r1133	man	20	biological	university	1	37	36	14	2	42	15	49	2	1	1	1	4	7	1	1	1	1	1	7
	r1134	man	19	biological	university	1	46	8	12	0	46	12	55	2	4	3	3	4	4	1	1	1	1	1	1
	r1135	woman	19	biological	university	1	56	33	22	1	33	19	67	3	6	1	3	5	5	3	5	3	2	2	4
	r1136	woman	20	biological	university	1	64	24	19	0	36	10	57	1	5	3	2	6	4	1	1	2	1	1	2
	r1137	man	19	biological	university	1	30	33	22	2	27	7	67	2	3	1	2	3	5	1	4	1	1	2	5
	r1138	woman	19	biological	university	1	55	26	20	1	65	16	62	2	6	2	1	6	6	1	2	2	1	1	2
	r1139	woman	19	biological	university	1	63	39	16	0	57	9	59	1	1	1	1	7	7	1	1	1	1	1	1
	r1140	woman	20	biological	university	1	55	35	33	4	72	14	79	5	2	1	2	4	4	7	2	1	1	3	4
	r1141	woman	22	biological	university	1	44	29	28	7	56	10	84	6	1	6	1	3	2	1	1	2	1	7	7
	r1142	woman	20	biological	university	1	38	24	29	3	43	11	62	3	1	1	4	7	7	2	1	1	3	7	7
	r1143	woman	20	biological	university	1	33	29	8	4	22	7	41	5	1	1	1	7	7	2	1	2	1	1	7
	r1144	man	19	biological	university	1	56	20	21	1	58	14	65	3	1	2	1	5	5	2	1	3	1	5	6
	r1145	woman	21	biological	university	1	43	5	19	0	37	14	64	5	3	1	4	6	5	1	1	1	1	2	2
	r1146	woman	19	biological	university	1	71	35	17	0	62	7	68	1	2	2	1	1	1	1	1	1	1	1	1
	r1147	woman	20	biological	university	1	36	24	14	0	60	9	65	1	1	1	3	1	1	1	1	1	1	1	1
	r1148	woman	21	biological	university	1	38	28	19	0	26	9	48	1	2	1	1	1	1	1	1	1	1	1	1
	r1149	woman	24	biological	university	1	32	8	20	0	31	9	49	1	3	1	1	1	1	1	1	2	1	1	1
	r1150	man	19	biological	university	1	33	25	12	2	28	10	48	3	5	2	1	4	5	1	3	1	1	2	4
	r1151	woman	20	biological	university	1	65	36	23	0	62	18	74	2	2	3	2	6	6	1	1	3	1	3	6
	r1152	man	31	technical	high school	1	55	0	11	1	22	14	53	3	3	2	3	5	4	2	1	5	2	2	6
	r1153	woman	18	biological	university	1	38	21	25	4	48	7	73	2	5	1	2	5	5	7	1	1	1	1	1
	r1154	man	19	biological	university	1	52	22	19	0	68	14	86	1	3	2	2	1	1	1	1	1	1	1	1
	r1155	woman	20	biological	university	1	42	24	22	3	41	16	58	3	1	1	2	7	7	1	1	2	1	6	6
	r1156	woman	20	biological	university	1	54	28	21	5	30	14	56	4	1	2	1	4	3	3	1	1	1	4	3
	r1157	man	20	biological	university	1	36	37	17	1	60	15	48	2	4	1	2	2	3	1	1	1	1	1	1
	r1158	man	18	biological	university	1	49	24	17	0	17	8	44	1	2	1	1	3	3	1	1	1	1	1	1
	r1159	woman	18	biological	university	1	44	33	21	4	36	11	48	2	4	5	4	6	6	1	1	1	1	4	3
	r1160	woman	25	biological	university	1	41	23	24	3	39	9	63	5	1	1	1	2	3	3	1	2	1	3	5
	r1161	man	24	biological	university	1	37	33	17	1	20	11	57	4	1	4	4	6	7	2	1	1	1	1	5
	r1162	woman	31	biological	university	1	48	25	8	0	42	7	59	1	5	1	1	5	5	2	1	1	1	1	1
	r1163	woman	21	biological	university	1	38	23	17	1	32	9	52	2	3	1	1	1	1	2	1	1	1	1	1
	r1164	woman	19	biological	university	1	41	27	15	9	59	18	48	6	6	1	1	2	2	6	2	2	1	2	2
	r1165	man	18	biological	university	1	41	27	38	1	40	14	60	1	3	1	1	1	2	1	3	1	4	4	7
	r1166	woman	20	biological	university	1	33	9	7	0	24	13	65	2	4	3	2	2	3	3	3	3	2	2	3
	r1167	woman	22	biological	university	1	39	24	10	0	53	8	64	1	3	1	1	5	2	1	1	5	1	1	1
	r1168	woman	20	biological	university	1	60	31	18	3	55	12	67	2	5	3	2	5	2	1	1	4	1	1	1
	r1169	woman	20	biological	university	1	45	26	16	0	27	7	42	5	3	1	1	1	1	1	1	3	1	1	1
	r1170	woman	45	biological	university	1	38	26	32	0	26	7	67	2	3	2	2	2	2	1	2	1	1	1	2
	r1171	woman	30	biological	university	1	47	8	22	1	53	10	81	4	1	1	1	6	5	1	1	1	1	1	3
	r1172	woman	28	biological	university	1	46	36	14	0	40	13	54	2	1	2	5	7	7	4	1	1	1	2	3
	r1173	woman	23	biological	university	1	49	36	14	0	60	14	76	2	4	3	4	5	4	2	1	1	1	1	1
	r1174	woman	25	biological	university	1	51	20	22	1	46	9	47	3	3	1	4	4	4	2	1	1	1	1	1
	r1175	woman	25	biological	university	1	45	32	26	0	56	18	79	3	7	5	3	7	6	2	2	2	3	7	7
	r1176	woman	29	biological	university	1	39	39	26	4	59	11	56	4	3	1	1	4	5	1	1	2	1	1	1
	r1177	woman	32	biological	university	1	48	23	27	1	66	22	66	2	3	2	2	6	5	1	1	1	1	1	1
	r1178	man	25	biological	university	1	35	3	17	1	44	12	59	3	2	1	2	1	5	2	1	1	1	1	1
	r1179	woman	40	biological	university	1	53	0	6	2	16	7	47	3	2	1	2	2	2	2	1	1	1	1	1
	r1180	woman	29	biological	university	1	40	0	16	0	73	17	77	1	4	2	2	2	2	1	1	1	1	1	1
	r1181	woman	30	biological	university	1	53	34	26	4	51	13	63	4	6	1	2	6	5	6	6	1	2	6	5
	r1182	woman	54	biological	university	1	57	41	8	3	63	17	68	2	4	2	2	3	3	1	2	1	1	1	1
	r1183	man	43	biological	university	1	41	24	14	0	19	14	48	6	3	2	2	2	2	6	4	1	3	2	2
	r1184	woman	33	biological	university	1	29	31	20	0	38	12	54	1	1	3	4	5	5	1	1	1	1	5	5
	r1185	woman	49	biological	university	1	36	22	22	4	63	9	91	3	5	1	2	2	2	3	1	1	1	1	1
	r1186	woman	30	biological	university	1	31	33	27	4	50	15	56	5	7	1	2	7	7	6	1	1	1	6	7
	r1187	woman	22	medical	high school	0	46	28	30	4	53	7	49	6	7	1	5	5	6	6	5	3	2	2	2
	r1188	woman	22	biological	university	0	37	34	27	1	65	9	59	2	1	1	1	4	4	2	1	1	1	1	1
	r1189	woman	21	biological	university	0	39	35	20	2	64	13	84	7	7	1	1	3	1	1	1	1	1	1	1
	r1190	woman	23	biological	university	0	31	36	26	0	52	7	40	1	1	1	1	1	1	1	1	1	1	1	4
	r1191	woman	23	biological	university	0	39	30	25	0	54	9	107	3	3	1	1	5	5	1	1	2	1	1	1
	r1192	woman	21	biological	university	0	43	1	18	2	52	7	72	3	5	1	2	5	6	1	1	1	1	1	1
	r1193	man	21	biological	university	0	35	30	28	3	64	10	69	3	5	1	1	6	5	1	1	1	1	2	2
	r1194	man	21	biological	university	0	41	18	27	2	53	7	56	3	5	3	2	2	3	2	1	1	1	3	1
	r1195	woman	20	biological	university	0	32	28	24	2	16	7	56	2	7	1	2	2	2	1	1	1	1	1	1
	r1196	woman	20	biological	university	0	41	33	24	2	40	14	67	4	5	5	1	7	7	1	1	1	1	1	1
	r1197	woman	58	medical	university	0	43	28	24	1	39	11	69	3	6	2	3	5	5	1	1	1	1	1	2
	r1198	man	61	technical	university	0	45	37	21	0	46	9	57	1	1	1	1	7	7	1	1	1	1	1	1
	r1199	woman	38	biological	university	1	41	26	20	0	55	10	65	1	6	3	2	5	5	1	1	1	1	7	7
	r1200	man	22	agricultural	university	0	42	23	23	1	51	10	73	7	2	1	2	2	3	1	1	2	1	1	1
	r1201	man	20	biological	university	0	47	19	29	1	30	8	54	2	7	1	1	2	2	1	1	1	1	1	2
	r1202	man	20	biological	university	0	31	13	26	2	30	7	63	2	2	1	3	6	5	1	1	3	1	3	3
	r1203	woman	23	biological	university	0	29	28	18	1	52	10	65	2	5	1	1	6	4	2	1	1	1	1	1
	r1204	woman	22	biological	university	0	45	20	20	2	37	10	53	2	6	1	1	3	3	1	1	1	1	1	1
	r1205	woman	29	biological	university	0	37	24	23	1	34	10	79	4	7	1	3	6	7	1	1	3	1	2	5
	r1206	woman	22	biological	university	0	39	33	19	2	59	12	82	2	3	1	2	2	4	2	1	2	1	1	1
	r1207	woman	21	biological	university	0	43	35	32	4	74	14	84	5	2	1	6	7	7	1	1	1	1	3	4
	r1208	man	18	agricultural	university	0	46	34	19	0	49	8	73	3	5	1	2	2	1	1	1	1	1	1	1
	r1209	man	32	agricultural	university	0	48	29	15	0	61	9	43	2	2	1	1	2	3	2	1	1	1	1	7
	r1210	man	21	biological	university	0	28	23	26	2	31	9	55	3	4	2	2	4	4	1	2	1	1	2	2
	r1211	woman	75	social science	university	0	48	34	31	6	33	21	65	7	6	1	3	3	3	7	4	1	2	2	2
	r1212	man	78	technical	university	0	52	34	29	5	31	21	65	7	5	1	3	2	2	7	3	1	2	2	2
	r1213	woman	66	economic	high school	0	59	32	21	1	3	7	36	5	3	1	7	7	7	1	1	1	1	1	1
	r1214	woman	65	economic	high school	0	35	36	24	8	66	13	73	6	4	1	5	6	5	6	1	1	1	5	5
	r1215	man	65	economic	university	0	34	37	5	5	49	9	58	4	2	1	1	2	2	3	1	1	1	1	1
	r1216	woman	48	general	high school	0	48	35	25	2	47	12	73	3	6	3	1	4	2	2	6	1	1	1	2
	r1217	woman	19	social science	primary	0	65	34	11	2	53	14	89	3	7	1	2	1	2	3	4	2	2	4	3
	r1218	woman	20	technical	high school	0	50	32	17	3	55	10	84	4	3	1	2	3	3	1	2	1	1	1	1
	r1219	woman	18	general	primary	0	43	31	25	1	24	14	50	2	4	1	1	4	1	1	1	1	1	1	1
	r1220	woman	19	social science	high school	0	61	28	39	2	49	10	70	2	5	3	4	4	5	1	4	6	1	1	6
	r1221	man	22	social science	high school	0	45	28	31	3	67	19	106	2	7	1	2	4	5	4	2	2	1	1	1
	r1222	man	27	agricultural	university	0	41	24	22	0	47	8	81	2	2	1	1	3	3	1	1	1	1	1	4
	r1223	woman	20	agricultural	university	0	38	30	18	0	56	10	65	1	3	1	1	3	3	1	1	1	1	1	1
	r1224	woman	19	agricultural	university	0	53	29	24	5	34	12	67	6	4	5	2	1	7	7	2	2	1	1	2
	r1225	woman	23	biological	university	0	44	21	20	0	54	9	58	1	1	1	1	2	3	1	1	1	1	1	1
	r1226	woman	21	social science	university	0	46	23	18	0	62	14	65	1	6	1	1	4	3	1	2	1	1	1	1
	r1227	woman	23	social science	university	0	50	25	24	9	44	11	75	7	5	2	2	5	5	7	3	1	1	1	4
	r1228	woman	24	biological	university	0	54	32	12	0	35	11	52	1	1	1	4	3	2	2	1	2	1	1	1
	r1229	man	49	social science	university	0	34	40	27	0	55	15	70	1	3	1	1	5	4	3	1	1	1	2	2
	r1230	woman	87	technical	high school	0	55	40	20	11	28	17	88	6	7	5	5	7	7	4	6	1	2	6	6
	r1231	woman	63	medical	university	0	35	37	19	2	65	13	50	6	7	2	2	1	4	5	7	1	1	1	6
	r1232	man	43	medical	university	0	46	38	20	7	46	10	49	7	6	1	2	1	5	7	1	1	1	1	5
	r1233	man	21	medical	high school	0	62	7	37	11	70	12	116	7	4	1	2	6	6	7	1	1	1	4	5
	r1234	woman	35	medical	high school	0	70	33	24	2	25	7	56	2	6	4	5	5	4	2	1	2	1	1	2
	r1235	woman	21	social science	high school	0	61	21	32	3	50	7	87	6	3	5	3	3	5	5	3	5	3	3	5
	r1236	woman	24	social science	university	0	50	27	23	4	66	11	100	4	5	2	1	1	2	4	4	3	1	1	2
	r1237	woman	23	social science	university	0	43	7	28	3	57	15	71	1	3	1	1	1	1	1	1	1	1	3	1
	r1238	woman	20	biological	university	0	47	13	14	1	47	11	63	4	2	1	1	3	2	2	1	2	1	1	1
	r1239	woman	24	agricultural	university	0	69	6	31	4	75	16	95	5	4	6	6	4	5	2	1	7	2	3	5
	r1240	woman	50	social science	high school	0	65	13	26	9	56	19	115	7	7	4	1	7	7	7	7	5	1	7	7

## Sheet: TableS2
	Table S2. Vignettes from Peléšková et al. (2024). Column B contains the code for each vignette, and vignettes are listed under this code in the other data tables. Column C lists the categories into which the vignettes were placed in the previous study. In column D, the vignettes are divided into more detailed categories that correspond to the distribution presented in the graphs for the RDA analy…
	Code	Category	Category 2	Vignette
	AF 15	Ancestral fear	snakes	The TV news announce that a venomous snake has escaped in the street where I live.
	AF 25	Ancestral fear	snakes	While walking in nature, someone warns me to watch out for snakes that live in the area.
	AF 28	Ancestral fear	snakes	I go to the basement to get something and suddenly I hear a snake hissing.
	AF 55	Ancestral fear	snakes	I'm camping in nature and I see a snake slithering near my tent.
	AF 57	Ancestral fear	snakes	While picking mushrooms, I almost step on a snake in the grass.
	AF 13	Ancestral fear	heights	From the sidewalk, I see a small child climbing on the balcony railing on the 10th floor.
	AF 32	Ancestral fear	heights	I see my grandfather balancing on an old ladder picking apples.
	AF 42	Ancestral fear	heights	A mountain path leads over a narrow footbridge over a ravine which I have to cross.
	AF 44	Ancestral fear	heights	I'm supposed to jump into a swimming pool from the highest diving board.
	AF 52	Ancestral fear	heights	On the way to the mountains, the bus passes through icy winding road on top of a cliff.
	AD 14	Ancestral disgust	contamination	I urgently need to use the toilet on the train, but it is very dirty.
	AD 35	Ancestral disgust	contamination	I accidentally step in cat vomit with my bare foot.
	AD 37	Ancestral disgust	contamination	After a party, I have to clean the bathroom that someone threw up in.
	AD 41	Ancestral disgust	contamination	I accidentally step in dog poop with my bare foot.
	AD 47	Ancestral disgust	contamination	I'm about to give a stranger mouth-to-mouth breathing.
	AD 34	Ancestral disgust	core disgust	I open a new bag of flour and there are mealworms in it.
	AD 49	Ancestral disgust	core disgust	I'm taking potatoes out of the sack for dinner when my fingers dig into a completely rotten one.
	AD 56	Ancestral disgust	core disgust	I'm eating a slice of bread when I notice that there is mould on the bottom of the loaf.
	AD 60	Ancestral disgust	core disgust	I take a bowl of cherry compote, in which float a few preserved worms.
	AD 9	Ancestral disgust	core disgust	After coming back from vacation, I have to clean out a broken fridge with a lot of spoiled food.
	MF 1	Modern fear	electricity	I see my child sticking his/her fingers in the electrical socket.
	MF 24	Modern fear	electricity	It's raining and I have to disconnect the extension cord that was left in the garden.
	MF 3	Modern fear	electricity	I almost drop a plugged-in electric shaver into the bathtub.
	MF 33	Modern fear	electricity	I'm replacing a broken switch when I suddenly wonder if I've turned off the breakers.
	MF 39	Modern fear	electricity	When watering the flowers, I pour water into a plugged-in extension cord.
	MF 18	Modern fear	car accidents	I see an overtaking car in the oncoming lane and I'm not sure whether it will be able to get into its lane in time.
	MF 19	Modern fear	car accidents	I'm driving in a narrow lane on the highway, and I have to pass a truck that pushes me onto the guardrail.
	MF 31	Modern fear	car accidents	I'm riding as a passenger in a car when suddenly the driver loses consciousness.
	MF 50	Modern fear	car accidents	I'm driving a car in the winter, and I feel that I lose control of the vehicle on an icy road.
	MF 54	Modern fear	car accidents	On the highway, I come to a multi-vehicle collision and while breaking I notice in my rear-view mirror that a truck is approaching me at a very high speed.
	MD 11	Modern disgust	pollution	While walking along a river, I notice dead fish and water birds on the bank.
	MD 21	Modern disgust	toxicity	I accidentally drink paint thinner that has been poured into a glass soda bottle.
	MD 22	Modern disgust	pollution	While swimming in a river, I find that there is an iridescent oil coating on the surface that has an unpleasant chemical smell.
	MD 27	Modern disgust	toxicity	I come home from work and see my child putting some pills in his/her mouth.
	MD 29	Modern disgust	toxicity	Walking around a factory, I smell an unfamiliar and irritating chemical odour.
	MD 45	Modern disgust	toxicity	The news is reporting a possible radiation leak from a nearby power plant, but I have to pick up my kid from day care.
	MD 59	Modern disgust	pollution	I'm washing my hands in a stream when I notice there's a chemical plant drain pipe right next to me.
	MD 6	Modern disgust	pollution	During an oil spill, I see birds that can't fly because their feathers are coated in oil.
	MD 7	Modern disgust	toxicity	After a day at a natural swimming pool, I come home to a news report about a toxic spill from a nearby factory.
	MD 8	Modern disgust	toxicity	I see wartime photos of people affected by radiation.
	PF 10	Pandemic fear	fear of disease	I'm listening to a report about severe symptoms of a respiratory disease.
	PF 16	Pandemic fear	fear of disease	A nurse from my family is transferred to the covid unit.
	PF 2	Pandemic fear	fear of disease	I can't get vaccinated against a serious disease because of a possible allergic reaction.
	PF 20	Pandemic fear	fear of disease	I have to go on a business trip abroad to a country with a high number of people infected with covid.
	PF 26	Pandemic fear	fear of disease	Covid pandemic is peaking, but there are not enough vaccines.
	PF 38	Pandemic fear	fear of disease	My spouse doesn't want to have our children vaccinated.
	PF 4	Pandemic fear	fear of disease	A close family member is in the ICU with a severe case of a respiratory disease.
	PF 48	Pandemic fear	fear of disease	I'm seeing skyrocketing numbers of covid cases on the news.
	PF 5	Pandemic fear	fear of disease	Coming home from work, I see paramedics in protective suits outside my house.
	PF 51	Pandemic fear	fear of disease	I work as a volunteer at a covid ward and see patients on a ventilator.
	PD 12	Pandemic disgust	disgust of disease	I feel someone sneeze on my face.
	PD 17	Pandemic disgust	disgust of disease	There is an obviously used, dirty face mask lying on a seat on the bus.
	PD 23	Pandemic disgust	disgust of disease	I see a passenger on a bus covering their mouth with their hand while coughing and then grabbing the pole.
	PD 30	Pandemic disgust	disgust of disease	It is mandatory to wear a respirator, but most people around me have their respirator not covering their nose.
	PD 36	Pandemic disgust	disgust of disease	I put on a face mask and then I find out it's not mine.
	PD 40	Pandemic disgust	disgust of disease	I see a man take a wrinkled, completely dirty face mask out of the back pocket of his trousers and then put it on.
	PD 43	Pandemic disgust	disgust of disease	A person with obvious symptoms of respiratory disease sits down next to me on public transport.
	PD 46	Pandemic disgust	disgust of disease	I'm shopping for unwrapped pastries and someone nearby coughs.
	PD 53	Pandemic disgust	disgust of disease	When I arrive at my workplace, I find someone else's used respirator on my desk.
	PD 58	Pandemic disgust	disgust of disease	I arrive at the workplace to find a used tissue on my desk.

## Sheet: TableS3
	Table S3. Raw data for rating vignettes according to perceived fear on a Likert scale of 1-7 (1 = not at all, 7 = extremely strong).
	ID	AF 15	AF 25	AF 28	AF 55	AF 57	AF 13	AF 32	AF 42	AF 44	AF 52	AD 14	AD 35	AD 37	AD 41	AD 47	AD 34	AD 49	AD 56	AD 60	AD 9	MF 1	MF 24	MF 3	MF 33	MF 39	MF 18	MF 19	MF 31	MF 50	MF 54	MD 11	MD 21	MD 22	MD 27	MD 29	MD 45	MD 59	MD 6	MD 7	MD 8	PF 10	PF 16	PF 2	PF 20	PF 26	PF 38	PF 4	PF 48
	r0001	3	1	3	2	2	5	4	3	3	4	1	1	1	1	2	1	1	1	1	1	5	2	2	4	3	7	5	5	5	5	1	3	2	5	2	3	1	1	3	1	1	2	1	2	2	1	4	2
	r0002	5	5	6	6	6	6	5	6	7	6	1	1	1	1	4	1	1	1	1	1	6	5	5	6	6	7	6	7	6	6	2	4	4	7	3	7	3	1	4	5	6	5	6	5	7	7	7	6
	r0003	5	4	7	6	5	7	7	4	4	7	3	1	1	2	5	6	6	1	6	2	7	5	7	7	5	7	7	7	7	7	7	7	6	7	5	7	7	7	7	6	5	5	6	6	6	5	7	6
	r0004	4	4	4	4	5	7	6	7	4	6	1	1	2	1	4	1	1	2	1	1	7	3	4	3	4	6	5	5	5	5	3	6	2	7	3	6	3	2	4	4	3	2	3	4	4	3	7	4
	r0005	2	2	5	4	4	7	6	5	5	5	6	1	1	1	5	1	1	2	1	1	6	2	2	2	3	5	5	7	5	6	3	6	5	7	4	7	3	1	6	2	2	1	5	3	2	3	6	2
	r0006	3	1	3	2	5	7	6	7	5	7	1	1	1	1	7	1	1	2	1	1	7	3	3	3	3	7	7	7	5	7	2	7	5	7	5	6	3	3	7	4	3	7	4	5	6	5	7	7
	r0007	4	2	4	4	4	7	4	1	4	7	4	3	1	1	2	1	1	1	1	1	7	1	7	4	2	4	3	4	5	7	4	4	4	7	2	4	3	2	3	1	1	4	7	2	2	4	7	2
	r0008	5	5	5	6	7	4	4	7	6	7	1	1	1	1	5	4	1	3	1	2	6	5	7	4	3	6	6	7	6	7	3	6	4	7	5	7	4	1	4	3	1	4	4	3	5	3	6	4
	r0009	3	4	7	7	7	7	5	4	4	7	1	1	1	1	6	1	1	1	1	1	7	4	7	4	7	6	6	7	5	6	5	7	4	7	3	7	4	1	4	7	4	7	4	7	3	5	7	5
	r0010	2	1	4	1	3	7	7	1	7	4	3	1	1	1	1	1	1	1	1	1	5	2	7	1	5	4	4	7	5	7	7	7	3	5	3	5	1	7	4	1	2	4	1	4	5	4	7	4
	r0011	2	2	2	1	3	5	5	7	6	6	1	1	1	1	3	1	1	1	1	1	5	3	5	4	5	3	5	6	4	6	2	5	3	6	2	7	1	1	3	2	2	4	3	4	3	1	6	4
	r0012	6	4	7	5	6	7	5	6	7	6	2	1	2	1	5	1	1	1	1	1	7	4	4	5	4	7	7	7	7	7	2	7	6	7	4	7	5	2	5	6	4	5	6	7	7	4	7	6
	r0013	2	2	5	3	3	7	6	5	6	6	2	1	1	1	2	1	1	2	1	1	6	2	4	3	4	6	7	7	4	7	1	4	2	6	1	3	2	1	2	2	3	4	3	2	2	4	7	3
	r0014	2	4	3	3	5	5	5	3	6	6	3	1	1	1	4	3	1	3	1	1	6	3	5	4	4	6	5	6	5	5	2	5	5	6	4	5	4	1	4	1	5	3	3	4	3	4	6	4
	r0015	6	5	6	5	5	7	6	7	7	6	6	2	3	1	6	2	1	4	1	3	6	5	6	5	2	6	6	7	7	6	4	7	5	6	5	7	5	2	6	6	6	6	5	6	4	4	7	6
	r0016	4	3	6	5	5	7	6	4	7	4	5	2	2	2	5	3	1	2	4	1	6	5	7	6	5	6	6	7	7	6	2	6	2	7	5	6	3	5	5	3	2	5	5	6	5	5	6	2
	r0017	5	1	2	1	2	7	4	7	7	7	1	1	1	1	4	1	1	1	1	1	7	5	6	4	1	7	6	7	6	7	3	2	3	4	3	5	2	1	4	4	1	2	4	2	2	2	6	2
	r0018	6	7	7	7	7	7	7	7	7	7	5	4	3	5	5	3	3	4	4	5	7	7	7	7	7	7	6	7	7	7	3	7	6	7	7	7	6	6	7	7	7	6	6	6	7	7	7	6
	r0019	5	4	5	5	5	7	4	6	5	6	2	1	1	2	7	2	1	1	1	1	7	4	5	5	4	5	4	7	5	7	2	7	3	7	2	2	2	2	4	2	2	1	3	1	1	4	1	1
	r0020	2	2	3	2	2	7	6	2	4	6	1	1	1	1	2	1	1	2	1	1	7	3	6	5	3	6	5	7	5	6	2	5	5	7	1	6	3	3	3	4	2	4	4	4	4	2	6	2
	r0021	5	5	6	6	6	7	6	6	6	6	4	3	3	2	7	4	2	4	4	3	7	6	6	6	5	6	5	7	7	6	4	7	5	7	4	6	5	4	5	6	5	5	6	5	5	5	7	5
	r0022	3	2	4	2	2	5	1	3	4	3	1	1	1	1	3	1	1	1	1	1	4	2	3	2	3	4	5	7	3	6	4	4	2	5	3	5	1	1	3	4	2	2	3	3	3	2	5	4
	r0023	4	2	5	3	5	7	5	6	7	6	2	2	2	2	3	2	2	2	2	2	7	4	6	6	4	6	6	7	7	7	3	6	3	7	2	5	2	2	3	4	3	3	3	4	4	4	7	4
	r0024	7	4	7	7	6	7	6	4	7	7	4	1	1	1	4	1	1	2	1	1	7	2	6	6	6	6	7	7	6	7	4	7	3	7	1	7	1	5	6	4	6	1	4	5	4	4	7	6
	r0025	1	1	1	1	4	5	4	7	7	7	1	1	1	1	1	1	1	3	1	1	5	2	2	4	1	3	6	7	7	7	1	6	4	7	2	4	2	1	2	1	5	3	5	4	5	5	7	5
	r0026	6	4	7	4	6	7	7	6	6	7	1	2	1	1	6	4	1	3	1	2	7	4	5	6	6	7	7	7	7	7	5	7	5	7	6	7	4	1	6	2	4	5	2	6	4	2	7	5
	r0027	1	3	4	3	3	7	6	2	3	5	1	1	1	1	3	1	1	1	1	1	7	2	4	2	2	2	3	6	5	4	2	6	3	4	3	4	2	6	2	4	2	1	2	2	2	3	6	2
	r0028	6	5	7	6	6	7	4	6	7	7	3	3	1	1	4	1	1	3	1	4	6	5	6	6	5	6	6	7	5	7	5	4	4	6	4	7	4	5	4	4	4	3	5	3	3	6	6	4
	r0029	6	4	7	4	5	7	5	6	7	6	3	2	2	1	4	1	2	2	1	1	7	2	4	4	3	7	7	7	7	7	2	6	4	7	4	7	3	1	3	3	3	3	3	3	4	7	7	5
	r0030	1	3	5	3	5	4	3	4	4	5	1	1	1	1	3	1	1	1	1	1	3	1	1	2	1	3	5	5	5	7	1	5	1	4	1	2	1	4	1	1	1	1	1	1	1	1	5	1
	r0031	7	7	7	7	7	6	5	7	5	7	3	2	1	5	4	2	1	2	4	1	6	5	5	6	4	5	7	7	7	7	4	7	6	6	6	6	5	5	6	4	4	5	5	5	5	5	6	5
	r0032	2	2	3	2	3	7	5	4	6	4	2	1	1	1	3	1	1	1	1	1	6	4	3	3	3	3	2	7	4	5	2	5	1	7	2	1	1	1	2	3	2	3	1	3	1	1	5	2
	r0033	4	3	4	2	4	7	7	4	7	7	4	1	1	3	2	1	1	3	1	1	7	2	5	7	4	7	7	7	7	7	3	5	4	7	3	7	4	2	5	4	3	5	5	3	4	5	7	5
	r0034	1	1	3	2	3	7	4	3	5	3	3	1	1	1	3	1	1	2	1	1	5	3	6	3	6	2	6	6	4	5	4	6	4	7	5	6	3	5	5	2	5	4	4	5	5	3	4	4
	r0035	7	6	7	7	7	6	5	7	7	7	6	1	3	2	6	4	5	7	5	4	4	5	7	7	7	7	7	7	7	7	4	7	6	5	6	7	6	4	6	5	6	6	7	6	7	6	2	6
	r0036	7	4	6	7	6	7	7	7	7	7	1	1	1	1	7	1	1	1	1	1	7	7	7	7	7	6	5	7	7	3	1	7	2	7	1	7	4	2	3	1	1	1	7	1	2	7	5	3
	r0037	2	2	2	2	2	7	6	7	4	7	4	1	2	1	1	1	1	2	1	1	6	4	7	4	5	5	5	7	7	6	2	7	2	7	5	7	2	3	7	7	1	2	3	4	2	5	7	2
	r0038	1	1	5	1	1	5	6	5	3	5	1	1	1	1	1	1	1	2	1	1	6	1	6	5	1	6	6	6	6	6	1	6	1	6	2	1	1	6	2	1	3	1	3	2	1	2	3	3
	r0039	3	2	5	3	5	6	6	5	6	6	2	1	1	1	2	2	1	2	1	1	6	2	5	4	5	7	5	6	5	7	3	6	1	7	5	6	3	1	3	1	3	5	1	4	5	4	6	4
	r0040	6	6	5	5	7	5	6	7	7	7	2	1	2	1	5	1	2	1	1	2	6	3	7	6	6	6	6	7	7	7	3	7	4	7	5	6	2	2	4	1	3	5	4	5	2	4	7	3
	r0041	6	5	6	5	6	5	6	6	6	7	1	1	1	1	1	1	1	1	1	1	6	5	5	6	5	5	6	7	6	7	4	7	3	7	2	5	2	1	3	2	3	1	3	2	2	6	6	2
	r0042	5	4	6	5	6	7	4	7	7	5	2	1	1	1	4	1	1	1	1	1	7	1	3	4	3	5	6	7	5	7	2	6	2	6	3	4	2	2	5	3	3	5	5	6	5	2	6	4
	r0043	4	5	7	7	7	7	7	3	7	7	3	5	6	5	7	3	3	5	3	3	7	6	6	6	6	7	7	7	7	7	3	7	4	7	6	6	3	7	5	4	4	6	3	5	7	7	7	4
	r0044	5	5	6	5	6	6	6	5	7	6	4	2	3	3	5	1	2	3	3	2	7	4	6	6	4	7	6	7	7	7	6	6	5	7	4	7	3	5	5	6	3	5	6	4	5	6	7	6
	r0045	4	3	2	2	5	5	7	7	7	7	4	2	3	4	5	3	3	2	1	1	7	6	4	6	5	5	6	7	7	6	5	7	4	7	4	6	5	4	5	7	6	7	7	6	7	7	7	7
	r0046	7	6	7	7	7	7	7	7	7	7	4	2	2	4	7	4	2	4	7	2	7	7	7	7	7	7	6	7	7	7	4	7	7	6	7	7	7	4	7	7	6	7	6	7	6	7	7	7
	r0047	7	2	3	1	4	7	6	7	7	7	5	1	4	1	5	2	1	4	1	2	6	6	7	6	5	6	6	7	7	6	6	7	6	7	5	6	6	5	7	7	4	4	6	5	4	7	7	6
	r0048	4	2	5	3	4	4	4	4	4	5	1	1	1	1	1	1	1	1	1	1	4	2	4	3	2	3	6	5	5	6	2	3	1	5	1	3	1	2	2	2	1	1	1	3	2	1	4	3
	r0049	4	5	6	5	6	7	6	5	6	6	3	2	2	1	3	1	1	6	1	2	7	2	6	6	2	7	6	7	6	6	5	7	6	7	6	7	4	4	7	4	5	5	4	5	5	6	6	5
	r0050	4	4	6	4	5	4	5	2	7	5	1	1	2	1	4	1	1	1	1	1	3	5	4	7	2	6	6	7	7	7	1	7	4	7	6	4	1	1	4	4	7	7	4	6	5	4	7	4
	r0051	2	2	2	2	2	6	6	4	6	4	1	1	1	1	3	1	1	2	1	1	7	3	4	6	2	4	4	6	5	6	4	3	2	7	5	5	3	1	3	2	2	5	1	4	2	4	7	3
	r0052	1	2	3	2	3	4	4	3	6	4	3	1	1	2	6	1	1	1	1	1	5	1	3	4	3	3	6	7	7	6	2	7	5	6	2	4	5	1	3	2	3	3	4	3	4	4	5	2
	r0053	2	3	4	3	2	5	4	1	4	2	2	1	1	1	4	1	1	1	1	1	6	1	5	3	1	3	2	7	3	6	4	1	1	7	3	7	2	1	6	1	3	6	5	3	5	2	7	6
	r0054	4	3	5	4	5	7	6	7	7	7	3	1	2	3	3	1	4	3	2	1	7	4	5	7	3	6	5	7	5	7	4	7	5	6	7	6	4	4	4	5	4	6	3	4	5	5	5	5
	r0055	4	2	7	4	7	7	7	7	7	7	7	1	1	1	7	1	1	1	1	1	7	4	7	7	7	7	7	7	7	7	1	7	1	7	7	7	7	1	7	1	4	4	1	4	1	1	7	4
	r0056	4	3	4	4	5	6	5	1	5	6	1	1	1	1	2	1	1	1	1	1	7	3	6	5	5	4	5	6	5	6	1	7	2	7	4	5	3	2	2	1	2	2	3	4	4	2	6	3
	r0057	4	4	5	2	6	7	5	6	7	5	3	1	1	2	4	1	1	1	1	1	6	3	4	2	4	6	2	7	4	6	1	2	1	4	2	4	3	3	3	1	1	1	2	3	2	1	5	2
	r0058	1	1	5	2	3	7	1	3	7	7	4	1	1	1	7	4	2	2	2	3	7	4	7	3	7	7	2	7	7	7	6	7	6	4	4	7	4	6	4	4	2	1	2	5	4	4	7	3
	r0059	4	2	5	3	4	5	4	3	4	4	2	2	2	2	3	1	2	3	2	1	6	3	3	4	2	5	5	6	4	5	2	5	3	6	4	5	4	2	4	2	2	2	2	3	2	2	5	3
	r0060	7	7	7	7	7	7	6	7	7	7	2	1	2	1	2	1	1	4	1	1	6	6	6	6	7	6	6	7	6	7	4	7	3	7	6	6	4	1	4	5	5	6	6	6	6	4	6	4
	r0061	4	4	3	2	2	7	4	5	7	6	1	1	1	1	4	1	1	3	1	1	6	2	7	5	2	6	3	2	4	6	4	6	5	4	5	7	4	4	5	6	4	5	4	4	4	5	7	4
	r0062	5	6	6	5	4	5	6	6	7	6	3	1	1	1	4	1	1	1	1	1	5	3	6	6	4	6	5	1	6	6	3	4	2	7	2	5	1	1	4	3	4	4	1	5	4	2	6	4
	r0063	1	1	1	1	1	7	7	6	7	4	1	1	1	1	1	1	1	1	1	1	1	1	1	1	1	6	4	6	4	7	1	4	1	4	1	1	1	1	1	1	1	1	1	1	1	1	4	1
	r0064	4	4	5	2	3	7	5	7	7	6	3	1	3	2	5	1	1	2	1	2	6	6	6	7	6	7	7	7	6	7	4	7	5	7	5	7	4	2	4	3	6	5	6	6	6	6	7	7
	r0065	5	2	5	2	3	6	5	2	7	5	1	1	1	1	2	1	1	1	1	1	7	2	2	2	2	4	6	6	4	7	1	4	2	7	2	4	5	1	3	1	3	4	4	4	4	1	6	3
	r0066	2	4	7	7	7	7	7	1	1	7	3	1	1	1	7	3	1	1	3	1	6	5	4	4	3	6	7	7	7	5	4	5	4	6	5	5	3	5	5	4	3	5	4	4	4	5	7	3
	r0067	7	7	7	6	4	7	7	7	7	7	4	1	4	1	7	1	1	4	1	1	7	4	4	5	4	4	4	7	4	5	7	7	7	7	7	7	3	7	7	7	2	7	3	7	2	4	3	4
	r0068	6	4	7	4	6	7	6	4	6	6	3	1	1	1	2	1	1	1	1	1	7	6	7	4	4	3	6	7	4	7	2	6	3	7	5	3	4	2	4	2	3	2	4	2	2	3	6	2
	r0069	2	2	3	3	2	7	4	4	4	5	2	1	1	1	1	1	1	2	1	1	4	1	4	4	3	5	5	6	5	7	1	3	2	6	2	7	1	1	2	5	2	2	2	2	3	4	5	2
	r0070	6	2	4	1	1	7	7	7	7	7	1	1	1	1	1	1	1	5	1	1	7	5	5	6	4	7	5	5	7	7	2	7	3	7	4	7	1	1	3	1	2	6	1	4	1	7	7	3
	r0071	1	4	3	2	2	6	5	7	7	6	2	1	1	1	3	1	1	1	1	1	5	2	6	3	2	6	7	6	6	7	3	5	4	6	5	6	2	4	4	7	1	7	2	6	4	5	7	5
	r0072	1	1	1	1	1	1	5	3	2	2	1	1	1	1	3	1	1	1	1	1	7	4	3	4	2	3	3	3	1	3	1	7	1	5	2	4	1	1	3	1	2	1	4	2	2	2	4	3
	r0073	2	2	2	2	2	4	2	3	5	3	1	1	1	1	4	1	1	1	1	1	4	2	2	2	1	3	3	5	4	6	2	2	3	3	2	4	4	2	2	3	1	4	2	2	1	1	4	2
	r0074	7	6	7	5	6	2	3	4	7	6	2	1	2	1	5	1	1	5	1	1	5	2	4	3	3	6	4	6	7	7	5	6	4	6	4	5	1	2	4	2	4	4	4	6	4	3	6	5
	r0075	5	6	7	7	7	7	5	7	7	7	2	1	1	2	4	1	1	2	1	1	5	3	3	3	2	6	6	6	5	5	2	5	1	5	3	4	1	1	5	4	4	3	6	4	2	2	5	3
	r0076	2	2	3	2	2	7	5	4	6	6	2	1	1	1	4	1	1	2	1	1	5	2	3	2	4	6	4	6	5	5	3	6	2	5	5	6	4	1	4	2	3	4	4	5	2	3	6	5
	r0077	4	5	5	4	5	7	7	6	6	5	7	7	7	4	4	7	4	4	4	7	4	5	7	4	7	7	6	7	7	7	1	7	5	7	7	6	5	4	5	7	4	4	4	6	6	4	5	5
	r0078	4	3	4	1	2	7	6	6	5	6	1	1	1	1	5	1	1	1	1	1	6	4	4	4	4	6	6	7	6	7	6	5	5	7	5	7	5	4	5	3	4	5	7	5	4	4	7	5
	r0079	6	6	7	3	7	6	6	6	6	7	1	1	1	1	1	1	1	1	1	1	7	1	1	1	1	6	7	7	6	7	1	6	1	6	1	7	3	2	4	1	1	6	4	3	2	2	7	2
	r0080	4	2	2	2	4	7	4	5	4	4	1	1	1	1	2	1	1	1	1	1	7	4	2	6	2	7	5	6	3	7	7	6	4	6	1	7	3	1	4	4	1	2	2	1	1	4	7	2
	r0081	1	1	1	1	1	6	6	6	6	5	1	1	1	1	1	1	1	1	1	1	7	1	4	4	1	6	6	6	6	6	2	2	4	6	4	6	3	2	1	1	3	3	1	2	3	2	6	4
	r0082	4	3	4	3	4	5	4	4	6	3	3	2	2	1	4	2	1	2	2	1	4	3	3	4	3	3	4	5	4	3	2	5	3	5	3	4	2	2	3	3	2	5	3	3	4	2	5	3
	r0083	6	1	1	1	2	6	6	4	6	6	4	1	1	1	4	1	1	1	1	1	7	2	7	7	6	2	4	7	7	4	3	7	2	7	3	7	2	4	7	7	4	3	1	6	5	4	7	6
	r0084	6	3	6	2	6	6	6	4	4	5	2	2	1	2	5	2	1	1	1	2	6	6	6	5	5	6	6	7	6	7	4	6	6	6	5	6	3	3	6	5	4	4	5	5	3	4	6	4
	r0085	1	1	4	2	4	6	6	3	4	5	1	2	1	1	1	1	1	1	1	1	6	4	4	4	3	5	6	6	6	7	4	6	2	6	2	5	2	2	3	2	4	2	3	3	5	2	6	4
	r0086	5	2	4	1	4	7	6	3	4	5	1	1	1	1	1	1	1	1	1	1	6	4	6	3	3	6	3	7	6	7	1	5	4	6	2	6	1	4	5	1	3	4	2	4	4	3	7	5
	r0087	4	2	4	2	4	7	5	5	5	4	3	1	1	1	2	1	1	3	1	1	7	1	3	3	1	3	4	5	3	7	3	4	1	7	1	5	2	1	4	4	4	4	4	4	4	4	5	5
	r0088	1	1	4	1	2	6	5	6	6	5	1	1	1	1	1	1	1	1	1	1	5	1	7	4	3	3	3	6	2	6	4	1	1	6	1	5	1	1	1	3	2	3	1	1	1	1	3	1
	r0089	6	5	7	7	6	7	4	7	7	6	2	1	2	1	7	1	1	1	1	1	7	1	2	2	1	6	6	7	6	6	1	7	6	7	4	7	3	1	6	1	2	1	5	4	4	6	7	4
	r0090	2	4	5	2	3	7	6	2	3	5	1	1	1	1	6	1	1	1	1	1	7	1	4	6	3	6	7	7	6	6	2	6	2	7	3	4	2	1	4	4	1	3	2	4	3	4	6	2
	r0091	3	2	2	2	2	7	6	5	4	3	1	1	1	1	2	1	1	5	1	1	7	3	2	2	1	6	2	6	5	7	1	7	5	7	1	6	2	1	5	1	2	5	2	2	1	1	7	3
	r0092	5	3	4	3	6	6	6	6	7	6	2	2	2	2	3	1	1	2	1	1	6	5	5	5	4	6	6	7	7	7	2	5	5	7	5	6	6	1	3	5	4	4	4	6	5	5	7	4
	r0093	1	1	1	1	1	6	5	3	6	2	1	1	1	1	2	1	1	1	1	1	5	3	3	2	2	2	3	5	2	5	1	3	2	4	2	2	1	1	2	2	1	1	1	1	1	1	5	1
	r0094	4	1	3	2	4	4	6	4	3	4	1	1	1	1	1	1	1	1	1	1	1	1	2	1	1	5	5	6	1	5	1	1	1	3	1	3	1	1	1	1	1	1	1	1	1	1	4	1
	r0095	1	1	3	2	3	5	4	2	3	3	1	1	1	1	1	1	1	1	1	1	4	2	4	3	1	4	4	5	5	5	2	4	1	4	1	3	1	1	1	1	1	1	1	1	1	1	5	1
	r0096	3	2	4	2	3	7	5	5	7	5	2	1	1	1	5	1	1	1	1	1	4	2	5	5	3	5	6	7	6	7	1	5	2	7	3	5	2	1	4	3	1	1	1	2	3	6	4	4
	r0097	7	7	7	7	7	7	5	7	7	7	7	5	1	2	5	1	4	4	1	1	7	7	5	7	7	6	7	7	6	7	5	7	6	7	7	7	3	4	5	5	3	7	6	7	7	7	7	7
	r0098	2	2	3	2	3	7	4	2	6	4	1	1	1	1	4	1	1	1	1	1	4	2	2	2	2	4	5	7	6	6	1	3	1	7	3	4	1	1	2	1	2	4	1	1	1	3	5	2
	r0099	7	4	2	4	4	6	7	6	7	7	4	1	2	1	3	1	1	1	1	1	4	4	7	3	2	4	4	7	6	3	2	5	3	5	3	4	2	2	4	5	1	3	1	2	1	1	4	1
	r0100	7	5	7	6	7	1	1	7	5	7	4	2	2	1	4	1	2	3	1	2	1	4	6	7	6	7	7	7	7	7	7	7	7	1	2	7	4	7	4	2	5	7	7	6	6	7	7	5
	r0101	7	7	7	7	7	7	7	7	5	7	1	1	1	1	5	1	1	2	1	1	7	7	7	3	7	6	7	7	7	7	3	7	6	7	5	4	5	3	6	5	1	1	4	2	1	2	7	1
	r0102	4	2	4	4	3	7	4	6	6	7	2	1	1	1	5	2	1	3	1	1	7	4	4	6	4	7	7	7	6	7	4	7	4	7	3	7	2	7	6	7	4	3	6	5	1	2	7	4
	r0103	3	3	3	2	2	7	6	7	5	6	4	1	1	1	1	1	1	1	5	1	5	1	6	7	3	7	7	7	6	7	2	7	3	7	1	7	3	2	4	2	1	1	5	3	2	5	7	2
	r0104	2	2	2	1	2	5	6	6	6	6	1	1	1	1	1	1	1	1	1	1	6	2	5	3	4	3	3	5	6	6	1	6	2	7	5	5	3	1	5	3	2	2	2	3	1	1	7	1
	r0105	3	2	2	2	2	6	7	7	6	6	2	1	1	1	5	1	1	2	1	1	7	5	5	6	4	6	5	7	5	6	2	7	6	7	3	6	6	3	6	2	2	5	6	3	2	2	6	2
	r0106	2	2	3	1	2	6	5	6	7	7	1	1	1	1	3	1	1	1	1	1	4	1	4	4	3	5	5	6	5	7	1	3	4	4	2	4	1	1	3	4	3	4	4	4	4	4	7	5
	r0107	4	5	6	5	5	7	6	3	6	3	2	2	1	1	5	1	1	2	2	1	6	1	4	2	1	5	3	5	4	2	2	6	4	6	3	5	2	3	4	4	2	2	3	2	2	3	6	2
	r0108	4	1	2	1	1	7	5	2	4	7	1	1	1	1	4	1	1	1	1	1	7	1	1	3	1	6	4	7	5	6	1	5	1	7	3	7	1	1	5	1	2	5	1	3	1	1	6	3
	r0109	4	2	4	4	4	5	4	3	4	5	1	1	1	1	1	1	1	1	1	1	7	3	4	3	4	4	5	6	5	6	1	6	2	7	2	4	2	1	3	1	2	1	4	6	1	1	5	4
	r0110	2	1	2	1	1	7	7	2	5	6	1	1	1	1	2	1	1	1	1	1	1	1	4	5	2	6	5	7	6	7	1	1	2	5	2	4	3	1	2	1	2	3	2	2	1	1	6	2
	r0111	3	2	3	1	2	6	4	5	6	6	1	1	1	1	3	1	1	1	1	1	6	4	7	6	4	6	5	7	7	5	2	7	2	5	3	6	2	2	4	1	2	3	3	2	3	4	7	2
	r0112	4	4	7	6	7	7	7	7	7	7	3	1	1	1	6	1	1	1	1	1	7	6	7	6	5	6	6	7	7	7	1	7	5	7	2	7	3	1	4	1	1	6	7	4	4	4	7	3
	r0113	1	2	2	2	2	6	5	5	5	5	1	1	1	1	1	2	1	2	4	1	6	3	4	3	3	5	5	4	5	5	3	5	3	7	1	4	1	2	4	2	1	3	2	2	2	3	6	2
	r0114	2	1	1	1	1	7	4	1	3	3	1	1	1	1	1	1	1	1	1	1	6	2	3	2	2	5	5	6	4	7	1	6	1	6	1	4	1	1	3	1	1	1	2	1	1	2	7	1
	r0115	3	4	6	6	7	7	7	4	7	7	7	1	7	1	4	7	1	1	7	1	7	6	7	7	7	7	7	7	7	7	1	7	7	7	7	7	7	7	6	7	6	4	7	6	7	3	1	7
	r0116	3	2	6	2	2	7	6	5	7	5	1	1	1	1	6	1	1	1	1	1	7	1	4	5	5	5	6	7	7	7	6	7	2	7	2	7	2	5	4	3	2	6	2	1	3	4	7	4
	r0117	3	2	3	2	2	5	4	2	6	3	1	1	2	1	5	1	1	1	1	1	3	3	4	3	3	4	4	7	4	5	2	3	1	3	2	3	3	1	3	4	2	2	2	1	2	1	4	2
	r0118	6	3	7	3	7	6	6	5	5	5	4	1	1	2	5	1	3	5	1	1	7	3	1	6	5	5	4	7	6	6	3	7	5	7	2	7	1	3	4	2	3	2	3	2	4	7	7	3
	r0119	7	2	4	2	2	7	7	2	5	4	4	2	1	2	4	2	1	4	1	3	7	1	7	4	4	7	7	7	7	7	4	5	2	7	2	7	4	1	5	7	4	5	2	5	6	4	7	6
	r0120	2	1	2	2	1	6	4	4	6	6	2	1	1	1	3	2	1	3	1	1	5	4	5	5	5	4	6	6	7	5	2	5	3	5	2	4	2	4	4	5	3	4	5	5	3	1	6	3
	r0121	7	4	7	6	6	6	5	2	5	4	3	1	1	1	2	2	1	1	1	1	4	5	5	3	5	5	6	7	5	7	2	6	5	6	3	6	4	5	6	4	4	1	2	3	1	1	5	3
	r0122	5	4	5	7	5	6	5	6	6	3	5	4	1	1	1	1	1	1	1	1	7	1	7	1	6	7	5	6	5	6	6	5	4	6	1	4	5	5	5	5	1	3	1	1	3	6	7	1
	r0123	1	2	3	3	4	6	4	3	1	3	4	3	5	1	5	4	1	1	4	1	6	3	5	1	1	3	5	5	4	5	1	5	2	6	3	1	1	6	1	1	1	1	3	1	1	2	6	1
	r0124	4	3	7	5	6	7	6	2	6	5	2	1	2	1	2	1	1	3	2	2	7	5	6	7	5	6	5	7	7	7	6	6	5	6	5	6	5	2	6	3	3	4	4	5	5	2	5	3
	r0125	6	2	4	1	2	6	6	2	2	4	1	1	1	1	4	1	1	1	1	1	6	5	6	4	4	2	2	7	2	6	1	6	1	5	1	5	1	5	5	1	1	2	5	2	1	1	6	2
	r0126	2	1	2	1	2	7	6	7	7	7	3	1	1	1	4	1	2	2	1	1	2	1	6	4	3	6	6	7	6	7	2	6	5	6	3	6	2	5	4	6	2	1	5	2	1	6	6	1
	r0127	4	4	4	3	4	7	7	7	7	6	6	1	2	1	6	4	1	4	1	1	7	4	7	7	4	5	7	7	7	7	4	7	4	7	4	7	4	4	5	7	6	4	2	6	1	1	7	7
	r0128	6	4	6	3	4	7	5	4	7	6	1	1	1	1	5	1	1	7	1	1	7	5	5	7	7	6	5	7	5	6	3	7	7	7	5	7	6	1	7	4	5	1	4	5	1	1	7	4
	r0129	4	5	7	4	5	6	7	4	7	5	7	1	4	2	5	2	1	4	1	4	6	5	3	4	3	4	6	7	4	7	4	5	4	7	3	4	3	3	4	4	5	7	6	4	4	3	7	4
	r0130	6	3	7	7	7	7	1	4	6	2	2	1	1	1	7	1	1	3	1	1	5	1	1	1	1	6	4	6	5	5	1	7	4	7	1	5	5	4	5	4	4	2	5	4	4	1	7	4
	r0131	5	6	5	6	6	3	1	2	3	5	1	1	1	1	3	1	1	2	2	1	5	3	3	4	3	3	4	4	3	5	3	4	3	5	2	4	3	1	3	1	1	3	2	2	2	3	5	2
	r0132	1	1	4	1	2	1	4	1	7	3	1	1	1	1	3	1	1	1	1	1	4	3	7	4	4	7	7	7	7	7	1	6	3	7	1	4	1	1	2	1	1	1	1	1	1	4	1	1
	r0133	7	5	6	4	7	7	7	2	4	7	1	1	1	1	4	1	1	2	1	1	7	1	7	6	7	4	5	7	7	7	4	7	7	7	6	7	6	1	7	4	2	4	4	2	2	1	7	4
	r0134	6	2	5	3	6	7	5	4	4	6	1	1	2	1	7	2	1	1	1	1	7	5	5	4	4	6	5	7	6	6	4	4	3	7	2	5	2	3	5	4	2	6	4	4	5	6	7	5
	r0135	5	4	4	4	3	4	5	4	5	5	4	1	6	1	7	1	1	4	3	5	4	4	6	4	5	5	6	5	6	6	6	7	5	4	7	5	6	7	7	5	5	5	2	6	4	2	5	6
	r0136	4	5	7	5	6	7	7	2	7	3	1	1	1	1	7	1	1	3	1	1	7	6	7	3	4	3	5	7	6	7	1	7	5	7	5	7	4	4	7	5	1	4	4	4	5	4	7	4
	r0137	1	1	3	2	2	4	4	2	3	2	1	1	1	1	2	1	1	1	1	1	4	1	3	4	3	4	4	6	4	6	2	5	3	5	2	3	2	3	3	2	1	1	2	1	2	3	4	2
	r0138	2	1	2	1	1	3	7	2	5	3	1	1	1	1	1	1	1	1	1	1	3	1	1	1	2	4	1	6	4	3	2	7	4	5	3	7	1	1	2	1	2	3	2	3	1	5	7	4
	r0139	4	4	4	4	5	6	5	5	2	4	2	1	1	1	5	4	1	4	1	2	7	3	4	3	3	4	4	6	5	4	4	7	4	6	4	6	4	2	4	3	2	4	4	3	3	2	7	3
	r0140	4	3	6	5	7	7	6	6	6	5	1	1	1	1	6	1	1	2	1	1	7	5	6	6	5	7	6	6	6	7	4	5	4	7	6	5	6	1	6	1	4	4	5	3	6	1	7	4
	r0141	1	3	4	3	2	7	5	6	5	6	1	1	1	1	1	1	1	1	1	1	5	2	5	3	5	5	5	5	4	7	1	5	1	6	1	6	1	3	3	2	2	2	1	2	2	4	2	2
	r0142	1	1	2	1	2	1	5	2	6	6	2	1	1	1	3	2	2	1	1	1	5	4	5	5	5	7	7	7	7	7	2	5	5	5	3	7	5	4	5	5	3	5	5	3	5	7	5	6
	r0143	2	2	2	2	2	6	5	4	4	4	1	1	2	1	3	2	1	2	1	1	3	3	3	3	5	5	4	4	5	6	3	4	2	4	3	3	4	2	3	4	2	4	5	3	3	4	6	3
	r0144	5	2	5	4	4	5	4	5	4	4	6	2	5	1	6	1	2	4	1	2	7	5	5	6	7	5	5	7	7	5	3	5	5	7	4	7	3	5	4	5	5	5	5	6	3	5	6	5
	r0145	2	2	3	2	2	5	3	1	5	4	2	1	1	2	2	6	2	2	5	2	6	1	4	4	3	4	3	5	4	6	1	4	2	6	2	6	2	3	2	5	1	3	2	3	3	6	5	2
	r0146	2	2	3	2	2	7	7	5	5	4	1	1	1	1	1	1	1	1	1	1	6	1	4	4	1	3	4	5	2	6	1	7	2	7	4	5	1	2	2	5	1	2	1	2	2	2	7	3
	r0147	7	7	7	7	7	7	7	7	7	6	7	1	4	1	7	4	1	1	1	7	7	7	7	7	7	7	7	7	7	7	7	7	7	7	7	7	7	7	6	7	7	1	7	4	7	4	7	7
	r0148	2	1	2	1	2	2	4	1	4	3	1	1	1	1	2	1	1	2	1	2	1	1	2	3	2	6	5	6	5	5	1	2	2	4	2	3	1	1	2	1	1	1	3	1	2	2	3	2
	r0149	7	4	7	6	7	1	3	3	6	5	2	1	1	1	5	1	1	2	1	1	7	2	5	3	2	6	5	7	5	7	1	7	3	7	3	7	2	2	6	1	4	3	4	2	4	5	7	4
	r0150	3	2	4	2	2	4	5	3	3	4	2	1	2	1	3	2	1	1	2	1	7	1	4	2	5	3	3	7	4	3	2	4	3	6	3	2	2	3	3	2	3	4	3	3	4	1	6	3
	r0151	2	1	1	1	1	7	4	1	1	2	1	1	1	1	1	1	1	2	1	1	5	1	4	3	2	2	2	7	2	6	2	3	5	6	2	5	5	1	4	1	2	1	1	1	1	2	6	1
	r0152	1	1	2	1	2	3	3	2	2	2	1	1	1	1	4	1	1	1	1	1	3	1	3	3	1	3	3	3	2	3	1	2	2	5	2	2	1	1	2	1	1	1	1	1	1	1	6	2
	r0153	2	2	4	3	5	3	1	4	6	1	1	1	1	2	2	1	1	1	1	1	3	2	1	4	2	2	5	5	3	4	1	2	2	5	1	1	2	2	3	1	1	1	1	1	1	1	1	1
	r0154	4	2	1	1	2	5	3	2	4	5	1	1	1	1	3	1	1	1	1	1	2	1	1	3	1	4	4	5	4	4	2	5	1	3	2	5	1	3	3	2	3	4	3	2	1	2	5	3
	r0155	3	3	4	2	4	6	4	6	6	5	1	1	2	1	3	1	1	2	1	1	7	3	5	3	4	4	4	6	4	7	1	4	2	7	1	5	4	1	5	4	3	6	5	4	4	1	7	5
	r0156	2	3	5	3	4	7	5	2	6	5	3	1	1	1	1	1	1	1	1	1	7	2	4	4	3	6	6	7	5	7	3	6	2	7	5	7	3	1	5	1	5	6	6	5	5	1	7	5
	r0157	1	2	3	2	4	5	2	5	6	4	1	1	1	1	1	1	1	1	1	1	6	3	4	7	4	4	4	4	4	4	3	7	4	7	1	5	2	1	4	4	1	1	1	4	1	4	2	1
	r0158	2	1	6	3	4	7	4	4	7	6	2	1	1	1	5	1	1	2	1	1	6	1	5	4	3	7	7	7	5	7	1	6	2	7	3	4	1	1	4	1	1	1	1	1	1	1	7	1
	r0159	4	2	6	2	4	6	6	6	7	6	1	1	1	1	3	1	1	1	1	1	6	3	5	2	5	5	7	6	7	7	1	5	1	5	2	2	1	2	2	1	1	4	2	5	3	1	6	3
	r0160	1	3	4	2	6	7	4	3	3	4	4	1	1	1	4	3	1	5	2	2	6	2	4	4	6	7	4	7	4	6	2	7	3	5	5	5	5	1	3	3	1	3	4	3	2	4	6	2
	r0161	3	2	4	2	1	7	6	3	4	7	1	1	1	1	4	1	1	2	1	1	5	2	6	4	3	3	5	7	3	7	4	2	2	6	2	2	1	3	4	1	5	1	4	4	4	2	7	4
	r0162	5	4	5	5	4	5	5	2	3	3	2	1	1	1	3	2	1	2	1	1	5	4	2	3	2	6	5	4	4	5	1	3	2	6	2	3	2	1	2	1	2	3	4	2	3	2	5	3
	r0163	6	5	6	5	5	7	5	6	6	7	3	2	2	1	5	2	2	3	3	2	5	4	6	5	5	6	6	7	6	6	3	6	5	6	5	6	4	4	5	6	5	5	5	6	6	5	7	6
	r0164	5	3	5	4	4	7	7	7	5	7	1	1	1	1	5	1	1	1	1	1	7	5	7	4	7	7	7	7	7	7	3	7	5	7	2	6	1	2	4	5	2	4	1	2	2	4	7	2
	r0165	4	3	6	4	4	6	6	7	5	7	1	1	1	1	3	2	1	1	1	1	6	3	4	4	2	5	6	5	5	7	4	6	7	7	4	5	2	3	3	5	2	5	2	4	2	2	7	1
	r0166	2	3	2	2	2	5	4	2	5	2	1	1	1	1	5	1	1	1	1	1	7	3	5	4	5	3	6	7	6	6	1	7	4	4	1	4	1	1	4	2	3	4	4	5	5	3	7	4
	r0167	3	2	2	2	2	3	4	2	6	2	1	1	1	1	1	1	1	1	1	1	4	1	3	3	1	2	1	3	3	3	1	2	1	3	2	2	1	1	2	1	1	4	1	1	1	1	3	1
	r0168	2	2	2	1	3	7	5	3	4	2	1	1	1	2	4	1	1	1	1	1	4	1	1	2	1	2	2	6	6	5	3	4	2	6	3	3	2	2	3	1	3	3	1	3	2	2	5	3
	r0169	5	5	7	7	7	7	5	6	4	4	2	1	2	1	2	1	1	4	1	2	7	4	4	3	3	7	6	7	6	7	4	5	4	6	4	6	5	4	6	2	3	5	2	3	3	5	6	2
	r0170	5	6	7	7	7	7	4	1	2	2	1	1	1	1	1	1	1	1	1	1	6	1	2	2	1	4	2	5	1	4	1	1	1	5	1	4	2	1	2	5	4	3	2	2	3	2	6	4
	r0171	3	3	3	3	1	4	5	5	5	3	1	1	1	1	2	1	1	1	1	1	7	6	4	5	6	4	5	7	3	5	1	4	2	3	1	3	1	3	3	2	1	1	2	1	2	3	7	2
	r0172	6	5	4	4	6	7	7	2	7	7	7	5	4	4	4	2	2	5	2	7	7	1	7	1	2	7	7	7	7	7	7	7	6	7	6	4	4	7	6	7	7	7	5	7	6	7	7	7
	r0173	4	2	2	2	1	5	7	6	7	7	4	1	1	1	7	1	1	1	1	1	7	5	6	4	4	7	7	7	7	7	3	7	6	7	5	4	4	3	6	6	4	6	4	6	6	2	7	7
	r0174	7	6	7	7	7	6	6	7	7	7	3	4	3	4	6	4	2	5	5	2	7	6	6	5	7	7	6	7	7	7	4	7	5	7	6	7	6	5	6	5	5	7	5	7	7	6	7	7
	r0175	2	2	2	3	2	6	6	4	4	6	2	1	1	1	4	2	1	3	1	1	6	2	3	5	3	4	5	6	6	6	2	6	4	6	4	4	2	2	3	2	2	4	5	4	4	4	7	5
	r0176	4	2	4	1	4	7	4	5	7	7	3	1	1	1	4	1	1	2	1	1	6	1	4	4	2	6	7	7	5	7	2	7	1	6	4	5	2	2	4	3	2	3	2	3	3	4	7	3
	r0177	4	3	3	4	4	4	2	7	7	7	1	1	1	1	7	5	1	1	1	2	2	1	3	3	3	6	2	3	4	3	1	1	2	4	4	3	4	2	3	3	1	1	3	2	1	1	1	1
	r0178	7	5	6	6	4	7	3	4	7	6	7	1	1	2	4	1	1	4	1	1	7	1	6	6	4	7	7	7	7	7	3	5	3	1	2	4	2	1	6	3	4	4	6	7	4	3	5	4
	r0179	6	6	7	7	6	7	6	1	4	2	2	1	1	1	3	1	1	5	1	1	7	7	6	7	6	7	6	7	6	7	4	7	4	7	6	7	3	4	6	3	4	4	5	5	6	6	7	5
	r0180	4	3	5	3	5	7	6	4	5	6	2	1	1	1	2	3	1	2	7	1	5	1	5	4	5	6	5	6	3	6	1	6	4	7	4	6	2	7	2	6	3	6	1	2	1	4	7	1
	r0181	1	1	1	1	1	3	2	1	7	1	1	1	1	1	1	1	1	1	1	1	3	1	1	1	1	6	2	7	2	7	1	7	4	6	1	6	1	1	4	1	1	5	3	5	1	1	7	2
	r0182	2	2	4	2	3	7	7	1	4	2	1	1	1	1	5	1	1	1	1	1	6	1	4	4	2	4	4	6	6	6	1	4	4	6	2	3	2	1	1	1	3	4	4	4	4	1	7	4
	r0183	1	1	1	1	4	7	7	4	6	7	1	1	1	1	3	1	1	1	1	1	7	4	5	7	7	6	7	7	7	7	1	1	1	6	4	3	1	2	2	1	4	3	4	4	4	3	7	4
	r0184	2	2	2	2	2	6	4	2	3	3	1	1	1	1	4	1	1	1	1	1	5	2	4	4	2	3	4	5	3	5	2	4	3	5	2	4	3	4	4	3	2	1	3	3	4	2	6	4
	r0185	5	4	6	6	5	7	6	6	7	7	2	1	1	1	6	2	1	2	2	1	7	6	6	6	6	7	7	7	7	7	2	7	6	7	2	6	6	2	6	4	4	1	6	4	4	4	7	5
	r0186	7	6	7	7	7	7	6	6	6	7	1	1	1	1	3	6	1	3	3	1	7	4	5	6	7	6	4	6	7	7	6	7	7	7	5	7	7	2	6	5	4	6	5	5	5	3	6	4
	r0187	5	1	5	3	3	7	7	2	3	7	3	2	2	1	4	1	2	4	2	1	7	1	7	4	3	7	6	7	7	6	3	6	6	7	6	7	6	5	6	6	3	5	6	4	6	4	7	4
	r0188	2	2	2	2	2	3	4	3	1	3	1	1	1	2	2	1	1	1	1	1	4	1	2	2	2	4	4	4	3	2	3	4	2	5	2	6	3	1	3	1	1	2	4	1	1	4	5	2
	r0189	2	2	2	2	3	4	6	2	6	4	5	1	1	1	3	1	1	2	1	1	7	3	3	5	3	4	3	6	4	5	3	4	4	5	3	5	3	4	4	1	1	2	1	1	1	2	7	2
	r0190	4	3	6	5	5	5	5	5	5	6	2	1	1	1	6	3	1	6	2	4	7	2	3	5	4	6	6	7	6	6	4	6	3	7	5	4	4	2	5	3	3	3	4	3	3	6	7	3
	r0191	1	1	1	1	1	1	2	1	2	1	4	1	1	1	1	1	1	1	1	1	3	1	1	3	1	2	2	2	4	2	2	2	1	4	1	1	3	1	2	1	1	2	1	1	1	1	1	1
	r0192	2	2	3	2	2	7	6	4	7	4	1	1	1	1	3	1	1	1	1	1	7	2	3	3	3	2	5	4	3	4	2	5	1	5	1	4	2	1	2	1	1	2	1	4	1	1	5	2
	r0193	6	3	5	3	6	7	6	5	7	7	3	1	1	1	3	1	1	2	1	1	7	5	7	5	5	6	7	7	5	4	4	5	4	7	3	7	4	1	6	3	2	2	3	3	2	5	7	2
	r0194	3	1	3	1	2	5	2	1	4	2	1	1	1	1	2	1	1	1	1	1	5	1	2	1	2	1	1	3	2	3	1	1	2	4	2	3	1	1	1	1	2	3	3	2	3	3	5	2
	r0195	4	1	7	2	5	7	7	2	6	3	1	1	1	1	3	1	1	1	1	1	6	1	3	5	3	7	7	7	7	7	1	6	2	6	2	6	2	3	1	3	3	1	2	3	1	1	6	1
	r0196	2	1	1	1	2	7	4	4	7	5	1	1	1	1	1	1	1	1	1	1	4	1	3	7	3	3	5	7	4	7	2	2	2	4	2	5	2	1	2	2	1	2	3	3	2	4	7	2
	r0197	5	3	5	3	4	7	6	2	4	5	1	1	2	1	4	1	1	1	1	1	7	5	4	2	4	7	7	7	7	7	4	7	5	7	5	7	5	1	5	1	4	5	4	5	4	4	7	5
	r0198	3	3	4	3	4	5	5	3	3	4	2	1	2	2	2	1	1	1	1	1	5	1	4	4	4	4	3	3	4	5	2	3	2	5	2	3	3	2	3	3	2	5	3	3	3	4	5	2
	r0199	3	4	6	4	6	7	5	7	7	4	1	1	1	1	4	1	1	1	1	1	7	2	4	4	4	4	6	7	6	7	2	4	3	7	3	5	1	3	5	2	5	5	5	3	5	6	7	5
	r0200	2	2	3	2	3	7	6	7	7	7	2	1	1	1	3	1	1	5	1	1	7	2	3	2	4	3	6	6	6	6	3	5	2	7	4	6	3	2	4	2	2	5	2	4	5	6	6	5
	r0201	1	1	1	1	1	6	1	1	2	1	1	1	1	1	5	1	1	1	1	1	7	1	3	1	1	1	1	2	3	3	1	3	1	4	1	3	1	1	1	1	1	1	1	1	1	4	4	1
	r0202	3	4	6	4	5	5	6	4	5	5	2	1	2	2	3	2	2	3	1	1	6	4	5	6	5	6	6	7	5	7	3	3	3	6	3	4	1	2	3	3	4	4	4	5	6	3	7	4
	r0203	2	1	2	2	2	3	1	1	2	2	1	1	1	1	1	1	1	1	1	1	3	1	4	1	1	2	2	2	5	5	1	4	2	3	2	2	1	1	2	2	1	2	1	1	1	1	5	1
	r0204	5	2	4	3	3	7	7	6	4	4	3	1	1	1	4	1	1	1	1	1	4	2	3	4	4	4	6	7	5	7	1	7	4	6	2	3	1	1	4	4	2	3	2	3	2	4	6	3
	r0205	4	2	4	3	3	6	7	4	4	4	4	1	1	1	4	1	1	1	1	1	4	3	4	3	2	4	1	4	5	6	1	6	3	7	3	7	3	1	4	1	4	1	1	3	1	5	5	4
	r0206	4	3	6	4	7	7	7	7	7	7	1	1	1	1	6	2	1	1	2	1	7	1	1	5	1	7	7	7	7	7	1	7	4	6	5	7	1	1	4	1	4	6	4	7	4	4	7	3
	r0207	5	5	4	5	6	7	7	7	7	7	1	1	1	1	5	1	1	5	1	1	7	5	6	5	6	6	6	7	7	7	5	7	5	6	3	5	5	1	7	1	5	4	6	6	5	6	7	5
	r0208	2	1	2	2	1	5	5	5	7	5	2	1	1	1	1	1	1	1	1	1	4	2	3	4	4	5	5	5	6	5	2	3	1	5	3	5	1	4	4	3	2	2	2	1	2	4	6	2
	r0209	2	1	3	2	2	7	5	4	7	5	4	1	1	2	3	2	1	2	2	1	3	5	6	6	5	7	7	7	7	7	2	7	4	5	4	3	3	1	4	1	1	1	1	1	1	1	4	1
	r0210	7	5	6	3	6	7	7	7	6	7	1	1	1	1	5	1	1	3	1	1	7	1	7	5	7	5	6	7	7	7	7	7	5	7	5	7	6	7	7	7	5	7	5	5	7	5	7	7
	r0211	4	1	3	2	4	7	5	5	6	5	1	1	1	1	2	1	1	1	1	1	5	1	1	2	2	5	4	6	5	5	1	6	3	7	1	4	2	1	3	1	2	3	1	3	1	1	5	4
	r0212	4	2	5	3	3	6	5	4	4	5	2	2	1	2	4	2	1	2	1	2	2	3	4	3	2	3	5	6	5	7	2	5	4	6	5	3	2	2	3	3	3	4	4	5	4	3	6	5
	r0213	5	5	5	5	4	7	7	7	7	7	5	2	2	3	3	4	1	3	3	3	7	7	7	7	7	7	7	7	7	7	5	7	5	7	5	7	6	7	7	6	5	7	4	5	5	5	7	4
	r0214	2	1	2	1	1	7	7	7	7	7	1	1	1	1	5	2	1	2	1	3	7	5	7	3	5	5	7	7	5	7	1	7	3	7	2	7	2	4	5	6	5	6	3	7	4	3	7	5
	r0215	5	5	6	5	5	6	6	6	7	6	1	1	1	1	7	1	1	1	1	2	6	5	6	6	5	6	6	6	5	6	1	6	1	6	4	6	2	1	5	5	2	5	4	6	4	3	6	5
	r0216	6	4	6	4	6	7	5	5	7	6	1	1	1	1	3	1	1	3	1	1	3	3	5	4	4	7	7	7	5	7	1	7	2	7	4	6	4	3	5	4	3	1	4	4	5	4	6	4
	r0217	3	2	5	2	4	7	6	7	6	6	1	1	1	1	4	1	1	2	1	1	7	2	7	6	2	6	7	7	7	7	1	7	4	6	5	7	4	1	4	2	1	1	3	4	1	3	6	1
	r0218	3	4	3	4	5	5	5	3	4	3	2	2	2	3	4	2	2	2	2	2	4	3	4	3	3	5	4	4	4	6	4	4	5	5	4	4	3	4	3	2	2	1	4	2	2	6	4	2
	r0219	2	2	6	3	7	7	4	2	7	7	3	2	2	1	7	1	1	4	4	1	7	1	7	1	4	7	7	7	7	7	4	7	4	7	7	7	6	3	4	4	7	7	5	7	7	4	7	7
	r0220	7	6	7	7	7	6	5	7	7	6	2	1	1	1	5	1	1	1	1	1	6	5	6	6	6	7	7	7	7	7	2	6	4	5	3	2	1	5	4	1	1	4	2	1	2	5	6	1
	r0221	6	5	7	7	6	7	6	6	7	5	3	1	2	2	6	1	1	2	2	2	6	6	7	6	6	7	5	7	6	7	2	6	5	6	6	7	3	2	6	2	5	5	6	6	6	6	6	6
	r0222	6	5	7	4	6	7	1	6	7	7	2	1	1	1	4	1	1	1	1	1	7	2	1	6	1	6	7	7	7	6	3	7	5	7	3	4	4	7	7	7	2	7	3	1	6	7	7	5
	r0223	1	2	3	2	3	6	3	6	7	5	1	1	1	1	2	1	1	2	1	1	6	4	4	4	2	5	4	7	6	7	2	5	1	5	2	2	4	1	4	4	4	1	6	4	2	2	5	5
	r0224	3	2	4	4	4	7	3	5	6	6	2	1	1	1	2	2	2	5	2	2	6	4	6	4	4	3	4	3	4	5	3	7	4	5	5	6	3	3	5	3	2	2	4	5	3	4	7	3
	r0225	6	6	6	6	5	7	7	3	4	6	2	1	1	1	4	2	1	2	2	1	6	5	6	6	5	6	6	7	6	7	5	7	5	7	3	6	4	3	5	5	4	5	5	4	5	6	7	5
	r0226	3	3	4	1	3	5	6	6	7	7	5	1	1	2	6	1	1	5	1	1	7	6	7	7	5	5	6	7	5	6	2	7	7	7	5	7	4	4	7	4	2	5	4	5	4	4	5	4
	r0227	6	4	7	4	5	7	6	6	7	6	6	3	3	3	6	2	2	4	4	2	7	2	6	6	6	7	6	7	7	7	7	7	4	7	7	7	4	7	6	6	5	5	6	5	6	6	6	4
	r0228	7	5	7	6	6	7	7	7	7	7	2	1	2	1	5	1	1	3	1	2	6	4	4	4	5	7	7	7	7	7	6	7	7	7	6	7	4	2	5	7	3	5	7	6	7	5	7	6
	r0229	4	1	4	3	1	7	7	7	3	5	1	1	1	1	5	1	1	5	1	1	7	3	4	3	5	7	7	7	7	7	7	6	7	6	6	7	7	6	7	7	4	5	7	6	6	6	7	4
	r0230	5	4	6	5	7	7	6	6	7	7	2	1	1	1	5	1	3	2	1	1	7	4	5	7	4	7	7	7	7	7	5	3	4	7	4	4	3	1	3	4	5	3	5	6	5	6	7	5
	r0231	2	1	2	2	4	7	6	7	7	7	4	1	1	1	6	1	1	1	1	1	7	2	7	4	4	4	6	6	7	7	1	5	1	5	4	4	2	4	4	2	3	2	2	4	4	5	6	4
	r0232	1	1	2	2	2	6	4	4	3	4	1	1	1	1	3	1	1	1	1	1	2	1	5	4	3	4	5	6	6	4	1	5	2	7	1	2	1	2	2	1	1	2	2	2	1	3	5	1
	r0233	5	6	6	6	6	7	6	7	7	7	2	1	2	2	6	1	1	2	2	2	6	6	6	6	5	6	6	7	6	6	1	6	3	7	4	6	4	3	4	3	3	6	6	6	5	6	7	4
	r0234	2	2	4	2	4	6	6	2	2	4	2	1	1	1	2	1	1	1	1	1	4	2	6	4	4	6	6	7	7	6	4	7	2	4	2	1	2	1	1	2	1	2	2	1	1	1	7	1
	r0235	2	1	4	5	5	1	4	2	6	3	1	1	1	1	1	1	1	1	1	1	3	2	2	2	1	1	4	6	4	6	1	6	1	2	1	1	1	1	1	1	1	1	1	2	2	1	5	2
	r0236	6	4	6	4	4	7	4	4	7	6	3	1	1	1	5	1	1	3	1	1	5	1	4	4	3	5	6	6	6	6	1	7	4	6	3	7	2	1	2	3	2	2	2	3	3	6	5	4
	r0237	4	6	7	4	7	7	7	7	4	7	4	4	2	1	4	1	1	1	1	2	7	7	7	7	7	7	7	7	7	7	4	7	4	7	7	7	2	7	7	7	7	4	7	7	7	4	7	7
	r0238	6	5	7	6	5	7	7	6	7	7	4	1	2	3	7	2	3	2	2	2	7	6	7	6	7	7	7	7	5	7	5	7	7	7	5	6	4	5	5	6	4	6	3	4	4	4	7	4
	r0239	7	4	6	3	6	7	6	7	7	7	3	1	1	1	2	1	1	3	1	1	7	7	6	6	6	6	5	6	7	7	4	6	2	6	4	7	4	3	4	4	4	4	1	6	3	4	7	4
	r0240	3	2	6	4	4	7	6	7	1	6	1	1	1	1	4	1	1	1	1	1	6	5	4	5	4	5	5	7	6	5	1	5	2	5	6	4	5	2	4	1	2	3	3	5	3	3	6	2
	r0241	4	2	4	3	2	4	4	2	5	3	3	1	1	1	2	1	1	1	1	1	3	1	3	3	2	2	4	6	4	5	3	6	3	3	3	5	1	3	4	2	2	4	3	3	3	3	7	2
	r0242	5	4	6	3	5	2	7	6	7	4	1	1	1	1	4	1	1	1	1	1	5	1	7	5	6	6	6	7	5	6	1	3	3	6	2	5	1	1	4	2	1	1	2	1	1	2	6	1
	r0243	6	5	6	5	5	7	4	4	6	7	3	3	2	2	6	3	2	5	2	3	7	4	7	6	7	7	7	7	7	7	6	6	7	7	7	7	5	6	7	2	6	5	4	7	7	4	7	6
	r0244	5	4	7	4	4	7	7	5	6	5	4	4	2	2	5	4	2	4	1	4	7	4	6	5	5	4	6	6	6	7	6	4	3	6	3	7	4	5	6	5	4	4	6	4	4	5	7	4
	r0245	6	5	6	4	6	7	6	2	5	5	1	1	2	2	4	4	1	2	1	2	7	4	6	6	6	6	6	6	7	6	2	7	4	7	4	7	3	4	4	4	2	5	5	5	2	6	7	5
	r0246	4	1	1	1	1	7	5	7	7	5	2	1	1	1	7	1	1	1	1	1	6	1	3	4	5	6	3	7	6	6	2	7	1	7	3	7	1	5	7	4	2	2	5	3	6	7	7	4
	r0247	3	2	3	2	4	7	7	4	2	6	1	1	1	1	4	1	4	1	1	1	7	4	7	4	5	7	5	6	4	7	3	7	3	7	3	7	1	1	6	5	3	4	7	3	4	3	7	3
	r0248	6	6	7	5	6	6	5	6	7	6	1	3	3	1	5	1	1	1	3	1	6	1	7	4	4	5	4	7	5	7	5	7	4	7	4	7	4	1	5	7	5	5	7	2	6	7	6	5
	r0249	7	4	7	5	7	7	7	6	7	7	6	5	3	3	7	4	4	4	4	3	7	7	7	6	6	6	6	7	7	7	6	7	6	7	6	7	6	7	7	6	7	6	6	7	6	5	7	7
	r0250	5	3	5	4	4	6	5	7	4	6	1	1	1	1	5	1	1	1	1	1	6	5	4	5	3	4	5	6	7	6	1	5	4	7	2	6	4	1	5	1	3	2	1	3	3	3	6	5
	r0251	4	3	7	5	6	7	3	6	7	7	1	1	1	1	4	1	1	2	1	1	6	1	7	6	3	1	7	6	7	6	3	4	1	7	1	4	1	1	2	4	1	2	4	2	2	1	7	2
	r0252	5	2	3	4	2	1	1	3	4	1	1	1	1	2	4	1	1	1	1	1	7	1	1	2	2	2	2	5	3	4	2	2	3	4	2	6	1	1	4	1	2	2	2	4	1	2	3	2
	r0253	5	5	5	6	6	4	3	2	4	4	1	1	1	1	4	1	1	4	1	2	5	5	4	5	6	6	6	6	5	7	2	7	5	7	4	4	5	2	5	2	2	2	4	3	3	1	5	1
	r0254	4	2	5	4	3	5	5	1	5	5	4	3	1	2	7	3	2	5	3	2	7	4	6	5	6	7	7	7	7	7	1	7	5	6	3	6	4	5	6	2	2	2	2	3	4	5	6	2
	r0255	2	1	2	1	2	7	6	5	6	3	2	1	1	1	3	1	1	1	1	1	5	3	3	3	3	6	5	5	4	5	2	4	2	6	3	5	1	1	4	1	1	1	1	3	2	1	2	1
	r0256	6	6	7	6	7	7	7	6	7	7	4	1	1	1	5	3	2	4	1	2	7	5	7	7	6	5	6	7	6	7	4	7	7	7	6	5	6	4	5	3	4	5	5	7	7	5	7	7
	r0257	3	5	5	6	5	7	6	5	5	6	1	1	1	1	5	1	1	1	1	1	7	2	5	2	3	6	6	7	6	7	3	5	4	7	3	7	3	1	3	5	4	7	6	5	5	7	7	5
	r0258	5	3	6	4	5	7	7	7	7	5	5	1	2	1	7	1	2	1	1	1	7	4	6	5	4	7	6	6	5	7	4	7	5	7	6	7	5	2	6	4	4	6	5	5	5	5	7	5
	r0259	5	4	7	5	7	7	7	7	7	7	1	1	1	1	1	1	1	1	1	1	7	3	7	7	7	6	7	6	7	7	3	7	6	7	7	7	5	7	7	6	4	3	6	4	3	6	7	5
	r0260	3	1	2	1	2	6	6	5	1	7	1	1	1	1	3	1	1	1	1	1	7	1	6	6	1	6	6	7	7	7	1	7	3	7	5	4	2	1	5	1	1	2	5	2	3	1	7	4
	r0261	4	2	4	1	4	6	5	2	6	4	1	1	1	1	2	1	1	1	1	1	7	1	6	6	2	5	6	7	4	6	2	4	1	4	1	4	1	3	2	1	4	4	1	2	1	1	5	3
	r0262	2	1	2	1	1	2	4	2	3	3	1	1	1	1	2	1	1	1	1	1	3	1	1	1	1	2	3	3	5	4	2	3	2	3	1	2	2	1	3	1	1	2	2	2	1	4	5	1
	r0263	6	5	7	3	5	7	5	7	7	6	6	1	2	2	4	1	1	1	1	1	6	2	6	6	6	6	7	7	7	7	3	7	5	7	4	7	4	4	4	1	4	5	2	6	4	1	6	3
	r0264	3	1	1	2	2	7	7	4	7	7	1	1	1	1	1	1	1	1	1	1	3	1	6	4	3	7	7	7	7	6	1	4	1	4	1	2	1	1	3	4	1	2	6	3	4	4	7	4
	r0265	7	7	7	7	7	7	7	7	4	6	4	7	7	5	5	5	4	4	5	7	7	5	7	7	6	7	7	7	7	7	5	7	7	7	7	7	7	5	7	7	5	7	4	7	7	7	7	7
	r0266	5	5	7	5	6	7	6	4	5	6	3	1	1	1	6	1	1	2	1	1	7	4	5	5	6	6	7	7	6	6	4	7	4	7	4	6	4	2	5	4	2	4	5	4	4	4	6	4
	r0267	5	3	4	3	4	6	5	5	7	6	1	1	1	1	2	1	1	2	1	1	6	3	6	3	4	5	6	6	6	6	3	5	3	7	1	6	2	1	5	1	3	2	2	3	4	2	4	5
	r0268	7	4	6	3	7	7	6	7	7	7	2	1	1	1	4	1	1	2	1	1	7	3	7	4	5	7	7	7	5	7	3	6	2	7	3	7	2	3	4	3	2	4	3	4	3	5	7	4
	r0269	4	3	6	5	5	5	5	2	6	4	2	1	1	1	1	1	1	1	1	1	7	1	6	6	3	4	5	7	5	6	2	2	2	5	2	4	1	1	3	1	1	1	3	2	1	1	7	2
	r0270	3	2	4	2	3	7	4	1	2	2	1	1	1	1	2	2	1	1	1	1	7	1	2	2	3	4	4	5	3	6	3	5	2	7	1	5	1	1	4	1	2	1	1	1	1	2	6	2
	r0271	3	1	3	1	1	7	6	6	7	5	1	1	1	1	6	1	1	1	1	1	7	4	4	4	4	7	6	7	6	7	2	6	3	6	3	7	4	4	5	3	1	4	2	3	2	6	7	2
	r0272	6	5	7	4	5	7	7	3	5	7	1	1	1	1	6	1	1	1	1	1	7	5	7	7	6	7	6	7	7	7	5	7	6	7	6	4	5	5	6	6	5	6	5	5	6	4	7	6
	r0273	5	3	6	4	4	6	5	6	6	6	2	1	2	2	3	1	1	2	1	1	6	2	4	3	3	4	5	6	4	6	4	2	4	6	3	4	2	2	3	2	2	2	2	2	4	4	6	3
	r0274	6	4	2	4	4	2	4	2	5	5	4	2	1	1	2	1	1	1	4	1	7	4	4	5	4	5	6	6	6	7	2	5	3	6	4	5	1	4	4	1	4	5	5	5	5	5	7	4
	r0275	4	3	3	3	3	6	7	6	6	4	1	2	1	1	4	2	1	3	2	1	7	4	5	5	4	5	5	6	5	6	4	6	4	7	3	6	4	2	4	4	3	5	5	4	4	4	7	4
	r0276	4	4	5	4	5	1	4	7	7	6	2	1	1	1	5	1	1	1	1	1	7	1	4	4	2	7	7	7	5	7	3	6	6	5	6	2	4	1	6	1	1	4	3	1	2	7	7	2
	r0277	2	4	5	3	4	6	2	6	6	3	1	1	1	1	1	1	1	1	1	1	4	1	5	5	2	5	6	7	7	7	2	6	3	6	3	5	2	1	4	5	2	3	1	3	4	1	6	3
	r0278	4	2	5	2	1	7	6	4	6	4	6	1	1	1	4	1	1	2	1	1	7	4	7	6	6	7	6	7	6	7	4	4	2	7	5	7	4	6	5	1	4	4	6	1	6	7	6	4
	r0279	4	4	6	5	5	5	5	5	7	4	1	1	2	1	3	1	1	4	2	2	6	5	4	5	4	4	5	7	6	6	1	7	5	7	4	6	5	2	6	1	4	4	5	5	4	4	6	5
	r0280	2	2	2	2	3	5	2	2	2	2	2	2	2	2	2	2	2	2	2	2	4	2	5	2	3	3	3	4	2	4	2	5	2	5	2	5	2	2	2	2	2	2	2	2	2	6	5	2
	r0281	4	4	4	3	3	6	5	6	6	4	3	2	1	1	1	1	1	2	1	1	5	5	4	3	4	4	5	7	5	5	3	6	4	6	3	4	3	2	5	4	4	1	1	3	3	4	6	4
	r0282	1	1	2	2	2	6	4	2	6	5	1	1	1	1	5	1	1	1	1	1	5	1	1	1	1	4	5	7	4	6	1	2	1	7	1	5	1	1	3	1	2	2	1	4	2	2	5	2
	r0283	2	7	7	6	7	7	6	6	6	7	6	1	4	1	6	2	1	1	1	1	7	7	7	6	6	6	7	7	7	7	4	7	4	7	6	7	6	7	6	7	6	7	6	7	7	6	6	7
	r0284	2	1	2	1	2	6	7	2	4	5	1	1	1	1	5	1	1	1	1	1	6	1	6	6	6	6	6	7	6	1	6	4	4	7	1	6	1	5	6	2	1	4	1	5	1	6	6	1
	r0285	6	6	6	6	6	7	7	4	7	5	3	1	1	1	3	1	1	1	1	1	5	4	6	3	4	6	7	7	7	6	3	6	3	5	2	5	3	1	4	3	1	2	1	1	1	1	3	1
	r0286	5	3	7	3	3	7	7	3	1	5	5	1	1	1	4	1	1	2	1	1	7	2	2	3	3	7	7	7	7	7	3	7	5	7	7	7	4	7	5	1	4	4	3	6	5	7	7	6
	r0287	2	2	5	4	6	6	4	4	3	3	1	1	1	1	7	1	1	3	1	1	3	1	5	6	4	5	5	7	5	6	1	5	2	6	1	4	1	3	3	3	2	3	1	1	3	1	6	2
	r0288	4	2	6	4	4	7	6	5	6	5	2	1	2	1	5	1	1	3	1	2	3	4	3	4	2	5	7	6	6	6	4	6	4	6	5	5	4	2	5	2	2	3	3	4	2	4	5	4
	r0289	5	2	5	3	2	7	6	5	7	7	3	1	1	1	4	1	1	1	1	1	7	3	5	5	4	7	7	7	7	7	5	7	5	7	6	6	5	6	5	3	5	6	3	6	5	2	7	5
	r0290	2	3	3	2	2	5	2	2	5	3	2	1	1	1	2	1	1	1	1	1	6	2	2	2	2	6	2	6	6	5	2	4	3	6	2	3	1	2	4	1	2	1	3	2	2	4	4	3
	r0291	7	4	7	7	7	7	6	4	7	5	1	1	1	1	5	1	1	1	1	1	4	1	1	5	5	5	6	7	6	5	1	7	3	6	5	6	3	1	5	2	1	2	2	1	1	1	5	2
	r0292	2	1	4	1	3	7	6	5	5	5	1	2	1	1	2	1	1	1	1	2	6	2	6	5	2	6	5	7	6	7	2	5	2	6	5	4	2	1	4	2	2	5	5	3	4	6	6	4
	r0293	7	4	7	7	5	7	5	6	7	7	5	2	1	1	6	1	1	1	1	1	1	1	6	5	4	7	7	6	7	7	2	7	4	5	3	5	3	1	6	1	4	6	6	6	7	4	7	6
	r0294	6	5	7	7	7	7	6	7	7	7	2	1	1	1	6	4	1	2	2	2	7	5	6	6	5	7	6	7	7	7	5	7	6	7	5	6	5	2	6	3	2	5	4	6	2	3	6	5
	r0295	2	3	4	4	3	6	5	5	7	6	1	1	1	1	5	1	1	1	1	1	6	1	4	5	4	6	5	7	6	5	3	6	3	7	3	3	3	3	3	1	3	3	2	2	2	3	6	2
	r0296	7	4	7	7	6	7	7	7	6	7	1	1	1	1	6	2	2	1	2	1	7	4	7	6	7	7	7	7	7	7	1	7	4	7	3	4	5	3	4	2	5	3	2	7	2	1	7	4
	r0297	4	2	4	2	2	7	7	7	7	7	1	1	1	1	2	1	1	1	1	1	5	1	5	4	4	7	5	7	7	7	2	5	6	7	4	6	1	2	4	1	2	1	2	4	1	1	7	3
	r0298	6	5	7	4	5	7	6	4	6	6	3	1	1	1	4	1	3	1	3	2	5	7	6	7	7	6	6	7	7	6	4	7	6	7	5	7	5	4	7	5	4	4	5	6	4	4	7	4
	r0299	4	3	4	4	2	7	3	3	6	5	1	1	1	1	2	1	1	2	1	1	5	2	5	2	3	5	5	7	6	6	3	5	4	7	4	3	3	2	4	2	3	3	5	5	5	1	6	4
	r0300	7	6	7	6	7	7	7	7	6	6	2	2	2	1	7	5	4	2	6	2	6	7	6	6	6	7	7	7	7	7	4	7	2	7	4	6	6	6	6	6	5	5	4	5	4	5	7	6
	r0301	3	3	4	3	3	6	4	3	2	7	2	1	2	3	4	2	2	3	1	1	6	3	5	4	4	6	3	5	6	6	3	6	4	6	4	6	5	1	5	2	3	4	5	5	5	6	6	4
	r0302	1	1	1	1	1	3	3	2	2	2	1	1	1	1	3	1	1	1	1	1	3	1	2	2	2	2	1	5	3	4	1	3	2	2	2	2	1	3	2	1	1	2	1	1	1	2	4	1
	r0303	4	4	5	5	5	7	5	5	5	5	4	3	2	3	5	2	2	5	2	1	6	5	5	6	3	5	6	6	6	6	5	6	6	7	5	6	4	4	5	4	3	4	5	4	4	4	6	4
	r0304	5	6	7	5	7	7	5	5	5	6	3	2	2	2	5	2	3	4	3	1	7	4	6	6	5	7	6	7	6	7	4	7	7	7	4	6	5	4	6	5	5	3	4	6	6	4	7	5
	r0305	3	2	1	3	4	5	4	7	5	7	2	1	1	1	2	1	1	7	1	2	5	5	6	6	5	5	6	7	5	7	5	7	5	4	7	7	6	1	7	4	2	2	2	2	1	3	3	2
	r0306	2	1	1	1	2	2	5	3	5	3	1	1	1	1	2	1	1	2	1	1	5	2	6	3	4	4	4	7	7	2	3	7	5	6	4	6	1	3	4	1	2	2	3	3	2	3	7	2
	r0307	6	6	7	6	6	7	6	5	6	5	6	2	2	2	6	4	2	4	3	2	7	6	7	6	6	1	6	6	6	6	5	7	6	7	7	7	4	5	6	5	5	6	6	6	6	5	7	6
	r0308	5	4	6	6	6	6	5	5	6	5	3	1	1	2	4	2	1	4	1	1	6	1	5	5	3	5	5	6	6	6	2	6	4	7	3	4	3	1	5	4	2	4	4	2	1	4	6	4
	r0309	1	1	3	1	5	1	7	7	7	7	1	1	1	1	2	1	1	1	1	1	7	6	7	7	7	7	7	7	7	7	2	7	3	7	2	7	3	5	4	3	1	1	1	1	1	1	7	1
	r0310	5	5	6	6	6	4	4	4	3	2	2	1	1	1	3	1	1	1	1	1	2	1	3	2	1	4	2	6	2	5	1	1	2	3	1	1	2	1	2	1	1	2	3	1	1	1	3	1
	r0311	2	1	1	1	2	4	3	3	4	2	1	1	1	1	4	1	1	1	1	1	4	1	2	2	2	2	3	4	4	6	1	1	1	4	1	1	1	1	1	1	1	1	2	1	1	1	4	1
	r0312	5	4	5	2	3	6	4	7	6	6	1	1	1	1	6	1	1	1	1	1	6	4	6	6	2	6	5	6	7	6	2	6	1	5	2	5	1	1	3	5	5	5	4	5	2	4	6	4
	r0313	5	2	4	3	3	7	7	6	6	5	1	1	1	1	2	1	1	2	1	1	7	1	1	1	1	4	5	6	5	7	2	5	4	7	4	3	4	1	4	2	1	6	1	1	4	4	7	4
	r0314	5	6	7	4	7	7	7	7	7	7	1	5	1	4	7	1	3	4	1	1	7	4	7	4	7	7	7	7	6	7	6	7	5	7	6	7	4	4	7	7	7	7	6	7	4	6	7	7
	r0315	3	2	6	1	5	7	5	5	6	6	2	1	1	1	4	1	1	1	1	1	6	1	5	6	2	5	7	7	5	7	5	6	2	7	3	5	3	4	3	1	2	2	4	3	3	4	5	2
	r0316	3	5	7	7	7	7	7	7	7	5	2	1	1	1	7	1	1	1	1	1	7	4	4	5	6	7	6	7	7	7	6	7	2	7	3	4	2	4	5	1	3	2	3	4	2	5	7	4
	r0317	4	2	3	3	3	3	5	6	7	6	2	1	2	1	5	1	1	3	1	1	4	2	4	3	2	5	6	6	4	6	2	5	2	4	4	6	1	1	3	5	3	3	4	4	3	4	5	4
	r0318	5	4	5	5	6	7	7	6	7	7	4	1	3	2	5	1	1	1	1	1	7	5	6	5	5	7	7	7	7	7	3	7	4	7	4	7	5	4	5	4	5	5	6	7	6	6	7	6
	r0319	2	3	5	3	4	5	5	3	4	4	4	3	2	4	6	2	2	4	2	2	6	2	3	2	3	6	4	5	4	4	2	5	3	5	3	4	3	4	3	2	2	2	2	2	2	1	5	1
	r0320	6	4	7	6	7	5	4	3	4	4	1	1	1	1	2	1	1	1	1	1	6	2	5	4	4	5	4	7	6	5	1	7	3	6	3	5	2	2	4	3	2	4	5	3	5	4	6	3
	r0321	2	2	4	4	2	6	7	7	7	7	4	7	1	1	5	1	1	1	1	2	7	3	7	7	5	7	6	7	7	7	5	7	5	7	4	7	5	4	7	5	5	4	4	4	2	4	7	2
	r0322	5	3	3	4	6	6	6	7	7	5	1	3	1	1	2	1	1	6	2	2	7	5	6	6	6	5	7	7	6	6	3	3	3	7	4	7	2	4	4	5	5	4	5	4	4	5	7	4
	r0323	6	5	5	5	6	7	7	7	7	7	5	1	1	1	7	1	1	2	1	1	7	4	7	7	4	6	7	7	7	7	2	7	5	7	4	6	2	3	5	6	6	7	5	5	6	4	7	6
	r0324	3	4	4	3	3	6	7	6	7	7	5	2	4	2	5	4	3	5	2	3	7	5	4	6	5	5	6	7	7	6	5	7	6	7	5	7	5	6	6	6	3	3	5	3	4	5	7	5
	r0325	5	2	4	2	5	7	2	6	4	4	4	4	4	1	4	2	1	4	3	2	7	3	5	4	5	5	5	7	6	5	3	5	6	7	5	7	4	5	6	5	5	5	6	6	5	6	7	6
	r0326	2	1	3	2	1	7	6	4	7	7	1	1	1	1	4	1	1	2	1	1	5	4	4	4	4	6	6	7	6	5	2	4	1	7	4	5	1	1	4	4	3	4	5	3	1	3	7	2
	r0327	3	3	3	3	2	4	5	5	7	2	2	2	2	2	4	1	1	2	1	2	4	1	3	2	3	5	3	5	5	7	2	4	3	6	4	4	2	4	4	1	2	4	2	3	3	3	5	3
	r0328	7	5	7	5	7	7	7	7	7	7	3	2	2	2	6	1	1	1	1	1	7	7	6	7	5	5	6	6	7	7	5	7	6	7	4	7	7	4	6	2	5	5	6	6	2	3	7	5
	r0329	3	3	7	3	6	7	6	3	7	7	1	1	1	1	5	1	1	1	1	1	7	5	7	6	5	6	4	5	7	7	1	7	6	7	4	5	4	1	3	7	5	2	3	3	4	2	6	3
	r0330	4	4	5	5	5	7	6	5	5	6	1	1	1	1	2	3	1	4	4	1	7	5	6	5	5	7	6	7	6	7	5	7	6	6	4	6	4	7	5	5	4	6	5	4	7	4	7	5
	r0331	2	2	2	1	2	7	3	2	3	4	1	1	1	1	1	1	1	1	1	1	5	2	3	2	3	3	3	7	3	5	3	5	2	7	3	6	2	2	4	2	2	3	4	2	3	7	5	5
	r0332	4	3	4	4	4	7	6	5	4	5	2	1	1	1	4	1	1	3	1	1	7	3	5	6	5	6	4	7	6	7	2	6	4	7	3	6	4	3	5	2	2	4	2	4	2	3	7	3
	r0333	5	4	6	5	6	6	6	5	5	5	6	2	5	2	5	5	2	5	1	3	6	2	6	6	4	5	6	6	6	5	4	7	6	5	5	5	4	5	5	2	5	5	6	5	5	5	6	6
	r0334	1	5	4	5	5	7	7	7	7	3	2	1	4	1	7	6	1	2	4	4	6	4	5	4	3	6	7	7	6	7	3	7	4	7	4	7	5	4	6	7	4	2	4	3	3	6	6	5
	r0335	5	4	5	6	4	7	7	4	5	5	1	1	1	1	5	2	3	1	1	1	7	2	5	7	5	7	6	6	7	7	1	7	1	7	2	7	1	1	4	3	5	1	4	3	5	1	7	6
	r0336	4	1	4	1	1	7	4	1	1	7	1	1	1	1	1	1	1	1	1	1	7	1	1	4	4	7	7	7	7	4	1	6	1	7	1	4	1	1	1	1	1	1	1	1	1	1	6	1
	r0337	1	2	3	1	6	4	1	5	7	6	1	1	1	1	3	1	1	1	1	1	5	2	5	3	1	3	6	7	7	5	1	3	2	5	4	1	1	1	3	1	1	2	1	1	2	1	7	4
	r0338	3	1	3	1	1	7	6	6	7	7	2	1	1	1	2	1	1	2	1	1	7	4	6	4	7	7	4	7	6	7	1	6	2	7	2	4	2	2	4	4	2	3	3	2	2	4	4	1
	r0339	2	2	3	2	3	6	5	2	2	3	1	1	1	1	3	1	1	1	1	1	6	1	2	2	1	3	4	7	5	7	1	2	4	7	2	2	1	2	4	1	2	2	3	3	2	3	5	3
	r0340	4	5	4	3	4	5	4	6	7	6	1	1	1	1	2	1	1	1	1	1	4	3	3	4	3	5	4	6	4	5	2	4	2	4	2	4	1	1	3	1	1	3	2	2	2	3	5	2
	r0341	1	1	3	2	3	7	4	3	6	2	2	2	2	1	4	1	1	2	1	2	5	3	5	5	4	6	5	6	6	7	3	5	2	7	3	4	2	1	3	2	1	2	3	1	3	2	6	2
	r0342	7	2	7	4	7	7	7	7	7	7	5	3	5	1	7	3	5	3	1	3	7	4	7	6	5	7	7	7	7	7	3	7	3	6	3	7	3	3	4	6	7	7	3	7	6	4	7	6
	r0343	7	7	7	7	7	6	7	5	2	6	4	4	1	4	3	2	1	5	2	3	7	6	6	5	6	7	7	7	7	6	6	6	6	7	5	7	6	3	7	3	5	6	5	6	6	4	7	6
	r0344	4	3	7	3	3	7	6	6	7	5	2	1	2	1	7	1	1	1	1	2	7	2	3	6	1	6	5	7	6	7	4	7	2	7	4	6	1	2	3	1	2	5	2	5	3	6	7	3
	r0345	2	2	3	2	3	5	3	5	6	6	1	1	1	1	1	1	1	1	1	1	4	3	5	3	5	6	5	6	5	6	1	6	3	6	3	5	1	1	4	1	2	2	2	3	3	2	6	4
	r0346	5	4	5	4	5	6	4	5	6	6	3	2	2	2	3	1	2	2	1	1	7	5	5	4	5	6	6	6	6	7	2	6	5	6	4	7	3	2	6	3	3	4	6	5	4	3	7	4
	r0347	5	4	5	5	5	6	5	5	6	5	1	1	1	1	2	1	1	2	1	1	6	1	5	4	3	4	5	5	5	5	2	4	4	5	2	4	2	1	4	2	2	2	4	4	4	3	6	3
	r0348	4	3	3	2	3	7	6	2	4	5	2	4	2	1	5	2	1	5	1	1	6	5	5	6	4	6	5	7	6	7	4	6	3	5	4	5	4	6	4	5	3	5	4	3	5	5	6	5
	r0349	4	4	4	4	5	6	5	5	6	5	6	4	6	5	6	2	3	6	3	4	6	3	6	4	4	5	5	6	5	5	5	6	3	6	3	4	6	6	4	2	4	6	5	5	4	5	5	3
	r0350	5	2	7	2	6	7	7	4	7	4	2	1	1	1	7	1	1	5	1	1	4	2	6	6	1	4	1	7	7	7	1	3	1	5	3	7	2	1	6	1	3	4	3	7	5	6	7	4
	r0351	5	4	7	5	5	7	5	3	5	3	1	1	1	1	4	1	1	2	1	1	7	2	3	5	4	7	6	7	6	7	1	5	4	7	3	5	2	1	3	1	3	3	3	2	1	1	7	2
	r0352	6	3	5	3	3	3	6	7	6	5	5	3	4	4	5	1	1	3	2	2	7	3	5	5	3	7	5	7	7	7	4	6	4	7	4	6	3	3	3	6	5	6	5	4	4	5	7	4
	r0353	2	1	2	1	2	6	6	5	7	6	5	2	1	1	6	1	1	4	1	1	7	5	5	5	5	5	6	7	7	7	5	7	5	6	3	7	5	2	6	4	7	7	7	6	7	6	7	7
	r0354	5	4	5	4	6	6	6	6	7	5	4	2	2	2	6	1	1	1	1	2	4	4	2	5	5	6	6	7	5	6	5	6	4	6	5	6	6	3	5	5	5	5	5	6	2	4	7	5
	r0355	5	3	6	5	5	5	4	1	5	5	1	3	2	1	3	2	1	4	2	1	6	4	5	4	5	4	3	6	5	5	3	6	5	6	4	5	4	1	4	2	3	2	3	4	4	3	5	3
	r0356	4	2	4	3	4	7	5	3	5	5	2	1	2	1	3	2	2	3	1	2	4	3	6	3	5	5	5	7	5	6	4	4	3	7	3	6	3	2	2	3	2	6	4	3	4	4	7	3
	r0357	6	7	7	6	6	7	7	7	6	7	4	1	2	1	5	1	1	3	2	2	7	3	7	6	7	6	6	5	7	6	5	7	3	7	4	7	4	6	5	2	2	5	7	4	3	4	7	4
	r0358	2	2	7	2	4	7	7	7	7	7	1	1	1	1	7	1	1	1	1	1	7	7	2	4	3	6	7	7	6	7	1	7	5	7	4	7	3	1	4	1	2	1	6	1	1	2	6	1
	r0359	5	4	6	4	4	6	6	3	3	6	5	1	1	1	7	4	2	4	3	1	6	4	7	5	4	6	5	7	7	7	2	7	6	7	4	6	5	5	6	6	5	7	4	6	4	4	7	4
	r0360	5	2	4	3	5	5	6	6	7	4	2	2	2	2	3	1	2	3	2	2	6	3	6	4	5	5	5	6	6	6	2	6	5	6	3	5	3	1	5	2	2	1	2	4	5	2	6	4
	r0361	5	3	5	4	4	6	6	5	6	5	1	1	1	1	4	1	1	1	1	1	6	5	5	6	6	4	4	7	6	5	2	7	4	7	4	6	2	2	7	3	3	4	3	3	3	3	6	3
	r0362	2	1	3	2	4	4	7	2	7	6	1	1	1	1	3	1	2	1	1	1	7	2	7	4	6	5	5	7	5	6	1	7	3	7	2	7	5	1	5	1	1	4	1	6	2	5	7	3
	r0363	7	5	7	7	5	7	7	7	7	5	7	3	2	2	6	5	4	5	3	2	7	6	7	5	5	7	7	7	7	7	4	7	4	7	5	7	4	2	7	2	1	5	4	5	3	3	6	4
	r0364	6	2	6	3	4	6	5	3	6	6	3	1	1	1	3	1	1	2	1	1	4	4	6	4	5	4	6	7	7	7	3	4	4	6	3	5	4	2	4	2	3	3	2	3	4	5	4	3
	r0365	7	3	7	4	3	7	6	6	7	6	3	1	2	2	4	1	1	2	1	1	7	3	5	5	3	6	6	7	6	7	3	7	4	6	5	7	4	2	6	3	2	6	5	5	6	4	7	5
	r0366	3	3	3	3	2	5	5	6	7	6	1	1	1	1	3	1	1	1	1	1	7	3	6	2	3	6	6	7	7	4	1	5	1	7	2	6	1	1	2	1	1	5	5	4	4	1	7	3
	r0367	4	4	4	3	2	5	5	5	5	6	3	2	2	2	4	1	1	3	1	1	5	5	5	5	4	6	7	7	7	7	4	5	5	6	4	5	4	5	4	3	2	2	1	2	2	4	4	1
	r0368	3	3	5	4	5	4	6	5	7	5	3	2	2	2	5	2	1	4	2	1	6	3	5	4	5	5	5	6	5	4	2	7	4	6	3	5	2	3	3	2	3	3	3	3	2	2	7	3
	r0369	4	2	7	5	5	1	7	3	5	5	3	6	1	5	4	4	2	1	4	1	5	4	6	7	5	5	7	7	7	7	4	7	2	6	6	5	6	4	5	2	4	2	2	3	4	2	7	4
	r0370	5	2	3	4	4	7	7	2	2	6	2	2	1	2	3	1	1	4	1	1	6	2	4	7	4	7	7	7	7	7	3	7	4	7	4	7	7	4	6	2	3	5	4	6	6	7	7	4
	r0371	7	5	7	7	7	7	5	2	5	4	5	1	1	1	2	4	1	3	1	1	7	6	7	6	5	5	6	7	6	7	1	6	1	7	5	5	4	1	4	3	1	6	4	1	1	4	7	1
	r0372	7	6	7	7	7	7	4	7	7	7	6	1	1	1	7	4	1	3	1	2	7	7	6	6	6	7	7	7	7	7	5	7	6	7	4	7	5	4	6	1	4	4	6	6	7	4	7	4
	r0373	4	5	5	4	5	6	6	5	5	5	4	4	3	3	4	4	3	5	3	3	6	5	6	5	6	6	5	7	6	6	6	6	4	6	4	6	5	5	6	5	5	5	5	5	4	5	5	5
	r0374	5	4	3	5	5	7	6	5	6	3	4	1	2	2	6	1	1	2	1	1	5	5	5	5	2	6	6	7	7	7	3	7	4	7	5	6	2	2	5	2	3	2	4	5	3	5	7	5
	r0375	3	2	4	2	3	6	5	5	5	5	2	1	1	1	3	1	1	1	1	1	6	2	3	2	3	4	4	6	3	5	2	4	2	6	2	4	2	3	3	2	1	2	3	3	2	5	7	3
	r0376	6	6	6	7	6	6	7	5	5	7	1	1	1	1	4	3	1	2	5	1	7	7	7	6	6	7	6	7	6	6	1	7	6	7	5	7	5	1	6	6	7	6	3	5	5	3	7	6
	r0377	5	5	6	5	6	5	6	6	6	5	3	1	1	3	6	1	1	3	1	1	6	5	6	5	5	6	6	7	6	6	1	6	6	6	2	4	4	3	5	2	5	5	5	5	5	5	6	5
	r0378	7	7	7	7	7	7	7	6	7	7	3	2	2	3	6	2	1	5	3	2	7	4	6	5	5	7	7	6	7	7	5	7	7	7	6	7	6	5	7	3	6	7	6	6	4	6	7	6
	r0379	7	7	7	7	6	7	7	6	7	6	4	2	3	1	6	1	1	4	1	1	7	7	6	6	4	6	6	7	7	7	4	7	6	7	6	7	6	4	7	3	5	6	5	5	1	6	7	5
	r0380	3	1	1	1	3	5	5	2	6	4	2	1	1	1	2	1	1	1	1	1	4	1	5	5	3	7	6	7	7	6	2	6	4	6	2	4	2	2	4	2	3	3	2	3	1	1	6	3
	r0381	2	2	6	4	5	7	7	3	6	6	1	1	1	1	4	1	1	3	1	1	7	4	7	6	5	6	5	7	7	6	3	5	5	7	3	5	3	2	6	1	3	2	4	5	3	6	6	4
	r0382	5	2	2	3	2	7	7	6	7	7	1	1	1	1	4	1	1	1	1	1	7	7	4	7	7	7	7	7	7	7	2	7	5	7	4	7	5	1	6	4	4	1	6	1	1	4	6	3
	r0383	1	1	1	1	3	6	5	3	5	1	1	1	1	1	3	1	1	1	1	1	6	4	6	3	3	4	4	5	5	5	3	1	2	4	1	3	2	1	1	3	2	3	3	2	1	1	7	1
	r0384	1	3	4	3	4	7	5	6	6	6	1	1	1	1	1	1	1	1	1	1	6	1	4	5	4	4	6	6	5	6	2	6	1	5	1	6	2	6	3	5	2	5	1	4	2	3	7	4
	r0385	7	7	7	7	7	7	6	5	6	6	5	2	1	1	6	1	1	2	1	1	7	5	6	4	5	5	5	7	6	7	2	6	4	7	5	6	2	4	5	7	5	7	5	3	5	4	7	5
	r0386	3	3	4	4	4	4	3	3	3	3	1	1	1	1	3	1	1	1	1	1	5	2	4	5	4	4	4	5	4	4	1	5	3	5	2	4	2	1	3	2	2	3	3	3	2	2	6	3
	r0387	6	6	7	7	6	7	6	7	7	5	6	3	3	3	4	3	3	3	3	3	6	6	5	6	5	5	6	7	6	6	5	6	4	6	5	6	5	4	6	5	5	4	6	6	5	4	7	4
	r0388	6	2	6	3	4	7	6	4	3	7	1	1	1	1	4	1	1	1	1	1	7	3	5	6	4	6	5	7	6	7	4	6	5	6	4	6	2	1	5	4	4	4	1	4	1	2	6	1
	r0389	3	4	6	4	6	7	7	4	7	6	1	1	1	1	1	1	1	4	1	1	7	6	4	7	6	7	7	7	7	7	1	6	5	7	7	7	5	1	4	1	4	7	1	6	1	1	7	4
	r0390	5	5	5	6	6	4	4	1	2	3	1	1	1	1	4	1	1	1	1	1	5	2	5	2	6	5	2	6	4	5	2	6	4	6	1	4	2	3	5	1	1	4	4	4	1	2	7	2
	r0391	4	3	5	4	6	7	6	5	6	5	6	2	2	1	5	1	1	3	1	1	6	1	6	5	2	5	5	6	6	6	2	7	3	7	4	7	2	5	5	1	1	7	2	6	4	2	7	4
	r0392	2	3	5	4	2	1	2	3	5	2	6	3	3	1	2	2	1	3	1	1	2	1	3	2	1	5	6	7	7	5	1	6	5	7	3	4	3	1	2	1	2	4	2	5	3	1	2	1
	r0393	3	2	3	2	3	5	5	7	7	6	2	1	2	1	2	1	1	1	1	1	5	4	3	4	3	6	4	5	6	5	2	4	3	5	4	4	3	1	3	1	2	4	3	2	1	3	5	2
	r0394	1	1	3	1	2	2	4	7	4	1	3	1	4	1	7	2	1	1	1	1	4	1	4	1	4	4	4	7	4	6	1	2	1	2	2	2	1	3	1	1	1	1	1	2	1	1	4	1
	r0395	4	2	6	2	4	7	6	4	5	3	1	1	1	1	7	1	1	1	1	1	7	3	6	6	3	6	4	7	6	7	1	7	3	6	2	5	2	1	5	2	2	2	2	3	4	3	7	4
	r0396	6	5	6	6	6	7	7	7	6	6	4	2	2	2	4	3	2	5	2	2	7	4	6	5	6	7	7	7	7	7	5	7	6	7	6	7	6	6	6	6	6	6	6	6	6	7	7	5
	r0397	1	1	2	1	3	4	4	3	5	5	1	1	1	1	1	1	1	1	1	1	6	4	5	2	2	3	3	6	5	4	3	3	2	5	1	3	3	2	3	1	1	4	3	3	3	2	5	3
	r0398	5	4	6	5	6	6	5	6	4	4	3	5	1	2	7	1	1	5	1	1	7	5	4	5	5	5	5	7	5	5	3	6	5	7	3	5	4	4	3	3	3	3	5	3	4	3	7	4
	r0399	3	2	3	3	3	6	5	3	3	6	1	1	1	1	4	1	1	1	1	1	6	2	7	5	4	6	6	7	6	5	2	6	2	6	2	4	2	3	3	4	5	5	4	5	3	4	7	4
	r0400	7	6	7	7	7	4	4	5	7	7	2	1	4	1	4	6	2	5	7	1	5	5	4	5	3	4	3	7	6	7	2	5	4	7	3	7	4	2	4	1	2	5	7	5	5	4	7	4
	r0401	2	2	5	3	6	6	6	4	5	5	3	2	1	2	7	2	1	4	1	2	4	1	4	3	2	6	4	7	6	6	4	7	4	7	5	4	6	1	5	1	4	2	2	4	2	3	7	2
	r0402	5	4	4	4	1	5	4	2	2	5	1	1	1	1	3	1	1	1	1	1	7	4	5	4	5	5	4	5	6	4	1	4	3	6	2	3	3	1	4	2	1	3	2	2	1	1	6	1
	r0403	5	7	7	7	7	7	6	3	7	7	1	1	1	1	3	2	1	1	4	1	7	4	7	4	4	7	5	7	7	5	1	5	4	7	1	5	1	2	3	1	2	4	4	3	4	7	6	4
	r0404	1	1	1	1	1	7	4	2	1	3	1	1	1	1	1	1	1	1	1	1	6	1	1	1	1	3	3	3	4	3	1	4	1	3	1	4	1	1	2	1	1	1	1	1	1	1	4	1
	r0405	6	6	7	7	7	7	5	5	5	5	3	2	2	3	6	3	2	2	3	2	7	4	5	5	6	7	7	7	6	7	4	7	6	7	4	6	5	3	6	6	4	6	4	5	5	5	6	5
	r0406	7	7	7	7	7	7	7	5	7	7	6	3	5	2	6	1	2	4	3	2	7	6	6	6	5	7	7	7	7	7	4	7	5	7	7	7	5	6	6	6	6	5	5	6	7	6	7	5
	r0407	7	4	6	5	5	7	7	6	7	7	1	1	1	1	2	2	1	4	2	1	6	1	4	5	2	7	5	7	6	7	2	6	4	6	1	5	1	2	6	3	4	3	2	3	2	3	7	4
	r0408	4	4	5	4	4	7	6	5	6	6	2	2	3	2	4	2	1	2	2	3	6	2	4	4	5	5	5	7	6	5	2	5	3	7	5	4	5	4	6	4	5	4	4	4	3	5	7	6
	r0409	6	3	4	2	6	5	6	3	7	4	1	1	1	1	1	3	2	1	1	1	5	4	2	3	4	4	4	6	4	6	1	2	2	6	1	1	2	2	4	1	1	2	1	1	1	1	4	1
	r0410	3	1	1	1	3	6	4	7	7	5	2	1	1	1	2	1	1	4	1	1	6	1	3	3	1	7	2	7	6	3	4	4	3	6	3	3	3	1	4	2	4	3	3	4	3	3	6	2
	r0411	2	4	7	3	6	7	5	7	5	7	1	1	1	1	6	1	1	4	1	1	7	2	5	5	4	6	6	7	6	7	2	7	4	6	6	6	2	3	5	3	2	1	3	2	4	2	6	4
	r0412	4	6	6	6	6	7	6	5	7	6	6	2	1	2	5	1	1	6	4	1	7	6	7	7	7	6	7	7	7	7	5	7	5	7	6	6	5	5	6	6	5	6	7	6	5	6	7	6
	r0413	2	1	4	2	3	6	5	2	2	4	1	1	1	1	4	1	1	1	1	1	6	1	2	3	2	5	3	7	4	7	4	6	3	4	3	4	2	4	4	2	1	2	1	1	2	1	6	2
	r0414	4	3	4	2	5	7	5	2	7	3	2	1	3	1	5	2	1	2	3	2	7	1	6	5	6	5	6	7	7	7	3	6	3	7	5	6	5	3	7	1	2	1	5	4	3	5	7	2
	r0415	1	1	4	2	4	7	6	5	1	2	1	1	1	1	2	1	1	1	1	1	7	4	6	4	1	5	6	6	7	7	1	5	1	7	1	2	2	1	3	2	3	2	1	2	2	1	3	2
	r0416	4	4	5	5	5	7	5	5	7	5	2	1	2	2	5	1	1	3	2	1	5	4	4	4	4	6	6	7	6	6	4	6	4	6	5	6	3	2	4	3	2	6	5	5	5	6	7	4
	r0417	3	1	3	2	3	3	2	3	4	4	4	5	1	1	2	1	1	1	2	1	5	5	6	1	2	6	5	7	6	5	2	6	2	6	1	1	2	5	2	2	1	2	2	1	1	3	5	1
	r0418	2	1	1	2	2	7	7	4	5	5	3	1	1	1	3	1	1	1	1	1	6	2	4	5	3	6	5	7	7	6	2	4	2	7	2	4	1	2	5	2	1	2	2	4	7	5	6	7
	r0419	6	6	7	7	6	6	5	6	6	7	4	2	3	2	6	3	3	4	2	3	6	7	6	7	7	7	7	7	5	7	6	7	5	7	1	4	7	7	7	7	7	6	7	7	7	6	7	7
	r0420	4	4	4	2	2	6	6	3	6	4	1	1	1	1	2	1	1	1	1	1	7	4	6	4	4	6	4	7	6	6	2	7	2	4	2	7	1	2	2	6	6	6	6	3	6	4	7	6
	r0421	6	6	6	5	7	7	7	5	7	6	2	2	5	2	5	1	1	2	1	1	7	2	7	5	5	7	7	7	7	7	7	7	7	7	5	7	6	7	7	7	6	6	4	7	4	5	7	4
	r0422	3	2	5	2	5	6	6	2	3	4	2	1	1	1	5	1	1	1	1	1	7	3	5	6	5	5	5	7	7	7	4	7	4	7	5	7	4	2	5	2	3	3	4	3	3	5	5	2
	r0423	2	2	3	3	4	6	4	6	6	4	2	1	2	2	2	1	1	1	1	1	5	2	3	3	2	6	4	7	5	4	1	4	2	6	2	2	2	1	2	1	4	4	4	4	2	4	7	4
	r0424	5	5	4	3	3	7	5	7	6	7	1	1	1	1	1	1	1	1	1	1	6	3	2	3	2	6	6	7	6	7	1	5	2	5	2	7	2	1	1	2	2	1	2	4	5	2	7	5
	r0425	6	5	7	6	5	7	7	2	7	4	2	1	1	1	4	2	2	2	2	1	7	4	5	7	3	6	5	7	7	7	7	6	7	7	5	4	6	6	7	4	5	4	2	3	4	4	7	6
	r0426	3	3	5	4	6	6	6	6	5	6	2	1	1	1	3	1	1	1	1	1	6	3	6	5	3	6	6	6	6	7	3	6	3	6	4	7	1	2	4	1	2	3	4	5	5	3	6	5
	r0427	5	5	7	7	7	6	7	6	7	5	1	1	1	1	1	1	1	1	1	1	4	1	5	1	1	1	6	7	6	7	2	6	6	6	2	6	1	1	6	1	1	4	1	6	1	1	6	1
	r0428	3	2	5	2	3	6	7	4	4	5	1	1	1	1	4	4	1	2	2	1	5	4	6	3	5	5	5	7	7	7	4	6	3	7	2	6	4	6	4	4	3	4	5	4	3	2	7	5
	r0429	3	2	3	2	3	5	3	3	4	4	1	1	1	1	3	1	1	1	1	1	5	2	2	4	2	2	3	5	5	6	3	4	2	6	2	3	1	1	4	1	2	4	3	3	3	3	4	4
	r0430	4	2	4	2	2	5	4	2	2	4	2	3	2	1	4	2	2	2	1	1	5	2	2	4	2	5	3	5	2	4	2	5	4	4	4	5	3	2	4	1	3	1	4	2	3	3	4	2
	r0431	4	3	5	5	2	7	6	4	7	5	2	1	1	1	4	1	1	1	1	1	7	1	6	5	3	6	6	6	5	7	2	7	5	7	5	7	5	1	5	3	2	2	4	4	1	2	7	2
	r0432	3	2	2	2	5	5	5	6	1	7	2	1	1	1	3	3	1	4	2	1	6	2	5	4	5	6	6	6	6	7	2	6	3	6	3	5	4	3	5	6	5	5	5	5	6	6	6	6
	r0433	7	7	7	7	7	7	7	4	3	7	4	1	1	1	4	1	1	1	1	1	7	1	7	7	7	7	7	7	7	7	4	7	3	4	1	7	4	7	4	7	7	7	7	7	7	7	7	7
	r0434	5	6	7	7	7	7	6	6	7	4	5	4	5	3	4	3	2	4	3	3	7	6	7	7	6	6	5	6	5	6	6	7	5	7	4	6	6	5	5	6	6	7	6	6	5	4	6	6
	r0435	6	1	4	4	4	7	1	7	7	7	1	1	1	1	7	1	1	1	1	1	7	7	4	7	7	7	7	7	7	4	4	6	4	7	7	4	1	7	3	4	4	4	7	4	5	4	7	4
	r0436	6	6	6	4	7	7	7	4	6	4	4	1	3	2	6	2	2	2	2	1	7	4	5	5	4	7	6	6	6	7	6	7	4	7	7	7	6	2	6	2	3	4	5	5	5	4	7	5
	r0437	5	1	3	1	3	4	5	7	5	6	1	1	1	1	2	1	1	3	1	1	6	4	7	7	7	6	7	7	6	7	6	7	6	5	4	7	6	1	7	1	6	6	5	6	1	1	7	6
	r0438	5	5	6	5	3	7	7	5	5	6	2	1	2	1	2	1	1	2	2	2	6	1	4	3	5	6	7	6	5	7	4	7	4	7	6	6	7	3	5	2	4	5	4	1	6	4	7	5
	r0439	7	7	7	7	7	1	7	7	7	7	6	1	1	1	7	1	1	1	2	1	7	7	7	7	7	7	7	7	7	7	7	7	5	7	7	7	7	4	7	7	3	7	5	7	6	1	7	6
	r0440	5	4	6	6	6	5	6	6	6	5	2	1	1	1	4	1	4	2	1	1	5	3	6	4	5	5	6	7	6	6	3	7	5	6	3	4	3	3	4	4	3	2	3	3	3	2	7	4
	r0441	6	6	5	4	5	7	7	7	7	7	5	1	1	1	5	2	1	4	2	1	7	3	7	6	6	6	7	7	7	7	4	7	4	7	4	5	5	5	5	1	4	4	6	4	3	4	6	5
	r0442	1	1	6	1	1	1	6	7	7	6	4	1	4	1	7	1	1	5	1	1	7	4	7	4	7	6	6	7	6	7	1	6	1	7	1	7	3	5	2	1	1	4	4	6	4	6	7	5
	r0443	4	5	4	5	6	7	7	7	7	7	2	2	2	2	6	1	1	2	1	1	7	4	7	6	6	7	7	7	7	7	4	7	4	7	5	7	2	2	5	2	3	3	3	4	5	6	7	5
	r0444	5	1	5	4	5	6	5	3	2	3	1	1	1	1	1	1	1	1	1	1	5	1	5	1	3	6	5	4	5	6	1	6	5	5	6	7	1	2	2	3	5	3	1	2	5	2	5	3
	r0445	2	1	2	1	2	7	6	3	7	6	3	1	1	1	4	1	1	2	1	1	6	1	3	3	1	4	5	7	6	7	1	6	3	7	4	4	3	1	3	1	2	2	3	3	2	4	6	4
	r0446	7	5	7	7	6	7	6	7	7	7	7	3	4	4	7	7	2	4	4	3	7	4	5	7	4	5	7	6	4	7	6	5	5	7	4	7	4	5	6	7	7	7	5	7	7	7	4	5
	r0447	1	1	1	1	1	5	4	1	4	4	7	1	1	1	3	1	1	1	1	1	4	1	7	4	2	4	4	7	6	4	1	1	1	4	1	1	1	1	1	4	1	1	1	1	1	1	4	1
	r0448	4	3	4	4	5	6	4	2	5	2	3	1	1	1	4	1	1	3	2	1	5	2	4	3	4	3	2	6	2	6	3	4	4	6	3	4	4	5	4	2	2	5	4	4	3	4	6	5
	r0449	6	6	6	7	6	7	6	6	7	6	3	2	2	1	4	3	2	2	2	2	5	4	3	5	5	5	5	6	6	6	3	6	3	7	4	6	4	2	2	3	4	5	5	4	4	4	7	4
	r0450	2	2	4	2	4	7	7	3	4	4	1	1	1	1	4	1	1	1	1	1	7	1	4	4	3	7	5	7	4	7	1	7	1	7	2	3	1	2	2	1	1	2	1	3	1	1	7	1
	r0451	4	2	6	5	6	7	7	7	7	5	3	1	1	2	2	1	1	3	1	1	7	3	6	4	6	7	6	7	7	7	1	7	2	7	2	7	2	1	5	1	1	1	2	4	1	7	7	4
	r0452	4	2	4	4	2	7	4	4	3	7	1	1	1	1	3	1	1	1	1	3	4	2	3	3	2	5	7	7	7	7	1	6	4	6	1	4	1	1	4	1	1	1	1	2	1	4	5	2
	r0453	3	1	5	1	2	7	6	1	1	7	1	1	1	1	1	2	1	1	1	1	7	3	3	3	3	7	6	6	6	7	1	6	6	7	5	6	3	1	5	1	5	5	4	5	5	4	1	5
	r0454	5	3	7	7	7	7	6	5	6	7	3	1	1	1	1	1	1	1	1	1	7	7	7	7	6	7	7	7	7	7	4	7	6	7	6	7	3	3	7	7	2	4	5	4	1	2	7	1
	r0455	4	4	5	5	5	7	6	7	6	6	5	1	1	1	2	1	1	1	1	2	4	1	4	2	1	6	5	5	6	5	5	6	1	5	2	5	2	4	2	1	3	1	1	4	4	5	6	4
	r0456	2	2	2	2	2	6	5	3	5	5	2	2	2	1	4	1	1	2	1	1	6	1	3	3	2	4	5	5	5	5	4	4	3	6	3	6	4	2	4	4	4	4	5	5	5	3	6	5
	r0457	1	1	1	1	1	6	1	1	5	1	1	1	1	1	1	1	1	1	1	1	5	1	4	1	4	5	4	4	5	5	1	2	1	4	1	4	1	1	3	1	2	1	1	1	1	1	1	1
	r0458	7	7	7	7	4	7	7	7	7	7	1	1	1	1	4	1	1	4	1	1	7	1	7	1	1	7	7	7	7	7	4	7	4	7	4	7	1	7	4	7	4	1	1	7	1	1	7	1
	r0459	7	6	6	6	7	6	5	6	5	4	4	1	1	2	4	1	1	2	1	1	3	4	6	3	2	3	4	5	2	6	1	6	4	6	3	4	4	3	4	3	4	6	4	4	4	3	7	4
	r0460	3	3	6	2	5	6	6	4	2	4	2	1	1	1	4	1	1	5	1	1	7	2	5	4	2	4	5	7	4	6	3	6	4	6	5	4	2	2	6	4	4	2	4	2	2	1	6	2
	r0461	1	1	1	1	2	1	3	1	6	2	2	1	1	1	2	1	1	1	1	1	3	1	7	1	1	1	2	2	4	5	1	7	2	3	1	1	3	1	1	1	1	1	1	1	1	1	1	1
	r0462	2	2	4	3	4	5	3	2	4	4	1	1	1	1	4	1	1	1	1	1	5	1	2	2	1	1	1	7	2	2	1	5	3	5	2	4	1	1	3	4	2	4	2	3	1	2	5	2
	r0463	4	1	2	1	1	6	7	2	2	5	4	1	1	1	4	1	1	1	1	1	7	7	7	6	5	4	5	6	6	7	6	7	5	6	4	4	4	4	4	2	3	4	4	4	2	4	7	4
	r0464	4	4	4	4	4	7	7	4	1	7	4	1	1	1	5	1	1	2	1	1	4	1	3	4	1	3	4	7	4	7	2	7	1	7	2	7	3	4	4	1	1	5	1	2	1	1	7	2
	r0465	6	4	7	6	7	7	7	7	7	7	7	1	1	1	7	1	1	2	1	1	7	7	7	6	7	7	7	7	7	7	6	7	6	7	5	7	7	7	7	6	6	4	4	5	6	7	7	5
	r0466	6	4	6	4	6	7	6	4	4	4	4	4	1	4	5	2	1	3	3	2	4	4	4	4	3	4	4	4	4	4	4	7	3	4	4	4	4	3	4	7	4	3	2	4	4	2	4	4
	r0467	7	7	7	7	7	7	7	7	7	7	1	1	1	1	1	1	1	1	1	1	7	1	7	7	1	7	7	7	7	7	4	7	1	7	1	7	1	7	1	7	4	4	7	1	7	7	7	4
	r0468	4	4	5	5	5	7	6	4	7	5	5	4	4	2	5	3	2	4	3	3	6	5	5	4	5	5	6	4	4	6	1	6	5	6	5	6	4	4	6	4	4	4	5	4	4	5	6	4
	r0469	1	1	4	1	2	7	4	7	7	7	4	1	4	1	7	1	1	1	1	1	5	4	4	4	4	7	7	7	7	7	4	7	4	7	4	4	4	4	4	1	4	4	1	4	4	1	7	4
	r0470	2	4	6	5	5	7	5	6	7	7	1	1	1	1	1	1	1	2	2	1	7	3	5	6	5	5	6	7	6	7	2	7	4	7	6	5	4	2	6	5	2	6	4	4	6	5	7	4
	r0471	1	1	4	1	1	7	4	1	7	4	2	1	1	1	7	1	1	1	1	1	1	1	1	1	1	4	4	7	4	7	1	7	1	7	1	1	1	1	1	7	1	1	1	1	1	1	7	1
	r0472	7	7	7	7	7	7	7	7	4	4	7	7	7	4	4	7	4	7	4	4	7	4	7	4	4	4	7	7	7	7	7	7	7	7	7	7	7	7	7	7	7	4	7	7	7	4	7	7
	r0473	3	3	3	2	6	7	7	2	1	4	1	1	1	1	4	1	1	1	1	1	3	1	1	2	1	1	1	7	1	7	1	7	1	4	2	7	3	4	4	1	1	3	3	1	1	3	7	1
	r0474	7	7	7	7	7	7	7	7	7	7	2	4	1	1	4	1	1	1	1	1	7	4	7	7	7	5	7	7	7	7	7	7	7	7	7	7	5	3	7	7	4	4	7	7	7	4	7	7
	r0475	5	7	7	5	7	7	7	7	7	7	1	1	1	1	3	5	1	3	1	1	7	7	7	7	7	7	7	7	7	7	4	7	3	7	4	7	7	7	7	4	1	1	1	4	1	1	6	1
	r0476	5	2	4	4	4	7	5	3	4	6	2	1	1	1	2	1	1	3	1	1	7	3	6	5	4	7	5	7	6	7	2	5	2	7	5	6	2	2	3	4	4	4	3	5	5	4	6	5
	r0477	3	1	1	1	1	4	4	1	3	3	4	3	1	1	1	1	1	2	1	1	7	1	4	4	5	7	7	7	7	7	5	4	7	4	4	7	7	5	4	3	1	4	6	4	1	1	5	4
	r0478	4	2	3	4	6	7	7	7	7	5	1	2	2	1	4	1	1	1	1	1	7	5	6	4	7	4	7	7	4	7	2	7	4	7	5	7	3	4	6	6	4	4	4	3	2	2	7	3
	r0479	1	1	1	2	1	5	2	2	3	1	1	1	1	1	3	1	1	1	1	2	5	1	3	1	1	4	4	7	5	6	1	4	2	7	3	3	2	1	2	1	1	1	1	1	1	1	4	1
	r0480	4	1	4	1	3	7	6	5	7	6	1	1	1	1	4	1	1	1	1	1	4	3	4	5	1	3	7	7	4	7	1	7	3	7	4	6	2	2	5	1	4	4	1	4	2	1	6	3
	r0481	4	2	4	4	3	7	6	7	7	4	1	1	1	1	1	1	1	4	1	1	7	2	4	2	6	6	4	6	5	6	6	7	7	7	7	7	7	4	7	1	1	2	4	4	4	7	7	1
	r0482	5	4	7	5	7	7	5	7	7	7	2	1	1	2	3	1	1	3	1	1	7	6	7	5	7	7	7	7	7	7	7	7	4	6	7	7	4	5	7	6	4	4	6	5	7	3	7	7
	r0483	7	7	4	7	7	7	7	7	7	7	1	1	1	1	4	4	1	1	1	1	7	4	1	7	7	7	1	7	7	7	1	7	1	4	1	1	2	4	2	1	1	1	1	1	1	1	7	1
	r0484	7	5	7	6	7	6	4	5	5	2	1	1	1	1	2	1	1	2	1	2	7	2	3	5	1	4	3	7	3	5	1	5	1	7	1	6	2	2	4	2	5	6	4	6	4	3	6	4
	r0485	2	3	3	3	4	5	1	5	4	2	2	2	2	1	4	1	1	3	2	1	5	4	5	3	3	2	4	6	4	3	1	7	3	5	2	4	3	1	3	1	1	1	3	2	3	4	4	2
	r0486	4	2	6	3	4	6	5	3	3	6	2	1	1	1	2	2	1	2	1	1	7	2	7	4	5	5	5	7	7	6	4	7	4	7	4	3	4	1	4	1	4	3	4	4	4	4	7	5
	r0487	1	1	1	1	1	1	1	4	4	4	1	1	1	1	1	1	1	1	1	1	4	1	4	1	1	4	1	4	4	7	1	1	1	7	1	1	1	1	1	1	1	1	1	1	1	1	7	1
	r0488	3	3	5	4	6	6	6	6	7	7	1	1	1	1	3	3	1	2	3	1	6	5	7	7	6	6	7	6	5	7	2	6	5	6	2	5	1	2	5	1	4	4	4	4	3	4	6	4
	r0489	4	4	6	5	4	7	4	3	5	7	1	1	1	1	5	1	1	1	1	1	6	1	3	5	3	5	7	7	7	7	2	6	2	6	2	6	2	2	4	1	1	1	2	2	2	3	5	4
	r0490	7	6	7	7	7	7	7	7	6	6	1	2	1	2	5	1	1	4	1	1	5	5	5	7	5	5	6	7	5	7	2	7	3	6	5	4	5	1	6	2	5	5	4	5	5	7	7	5
	r0491	2	2	4	3	5	6	6	5	5	4	2	1	1	1	3	1	1	1	1	1	6	2	4	4	2	5	6	7	6	6	3	7	5	7	3	4	5	2	3	1	2	3	3	3	4	2	5	3
	r0492	2	2	4	1	2	7	3	5	7	5	2	1	1	1	3	1	1	1	1	1	4	3	4	4	2	4	4	6	3	7	1	4	4	4	4	5	2	2	4	4	1	4	4	2	2	3	6	3
	r0493	1	1	4	1	3	6	4	4	7	5	1	1	1	1	3	1	1	2	1	1	5	1	5	4	2	4	5	6	6	6	1	6	2	6	2	4	2	1	2	1	1	1	2	1	2	3	5	1
	r0494	5	5	6	5	7	7	7	2	1	7	2	1	3	1	6	1	1	2	1	1	7	4	5	7	4	4	7	7	7	7	4	7	2	7	4	7	4	5	6	2	6	7	2	4	2	5	7	5
	r0495	5	4	4	2	3	7	1	7	7	7	1	1	1	1	1	1	1	1	1	1	7	1	4	4	3	5	7	7	4	7	1	1	1	7	1	5	1	1	1	1	1	4	1	1	1	1	6	1
	r0496	6	5	7	7	7	7	7	7	7	7	6	3	1	1	7	1	1	4	1	4	7	7	7	7	4	6	7	7	7	7	3	7	4	7	7	7	5	3	4	7	2	3	7	6	7	7	7	4
	r0497	5	5	4	5	4	7	6	6	6	7	1	1	1	1	5	1	1	1	1	1	7	6	6	5	6	6	7	7	7	7	3	7	5	7	4	5	4	3	6	4	4	2	6	5	5	5	6	5
	r0498	4	1	2	1	1	7	7	1	7	7	4	4	1	3	7	1	1	1	1	1	7	5	4	7	4	7	7	7	7	7	7	4	7	7	7	7	7	7	7	7	4	7	1	7	1	2	7	3
	r0499	6	5	7	6	6	6	7	7	7	7	5	1	7	4	3	2	1	2	2	3	6	6	6	6	7	7	7	7	6	7	4	7	4	7	4	7	4	3	5	5	4	6	7	7	7	7	7	4
	r0500	1	4	2	2	1	7	7	5	4	1	7	4	6	2	3	1	1	3	5	5	7	1	4	1	4	4	1	4	4	5	4	6	5	7	1	7	4	7	1	2	1	1	1	1	3	1	7	2
	r0501	7	4	4	4	7	7	7	7	4	7	4	1	7	1	1	1	1	1	1	1	7	4	7	4	4	4	7	7	7	7	1	7	4	7	4	7	4	4	4	1	4	4	7	7	4	4	7	4
	r0502	7	4	7	7	7	7	7	7	7	7	7	6	1	1	7	1	2	1	3	1	7	3	7	7	5	7	7	7	7	7	7	7	5	7	7	7	7	7	7	5	5	4	1	5	4	4	7	4
	r0503	1	1	4	1	1	7	7	7	1	7	7	1	7	1	1	1	1	1	1	1	7	1	7	4	1	7	4	7	7	7	4	7	7	7	7	7	7	4	4	7	4	7	4	7	4	4	7	4
	r0504	7	7	7	5	6	7	7	7	7	7	7	1	1	1	4	1	1	4	2	3	7	7	7	7	7	7	7	7	7	7	7	7	7	7	7	7	7	7	7	7	1	7	4	4	4	4	7	7
	r0505	4	4	6	4	4	4	4	4	3	1	1	1	1	1	4	1	1	1	1	1	4	1	6	3	2	1	5	5	1	2	4	4	4	4	2	3	2	3	3	5	3	2	4	2	2	2	5	2
	r0506	7	5	7	7	7	7	7	7	7	7	1	1	2	1	4	1	1	2	1	1	7	4	7	6	4	7	6	7	7	7	4	7	5	7	5	6	4	7	7	7	6	6	4	7	4	1	7	4
	r0507	3	4	7	4	5	2	4	4	4	5	1	1	1	1	1	1	1	1	1	1	4	1	3	3	3	4	6	4	5	5	1	2	1	6	1	3	2	1	2	1	1	2	2	2	2	3	6	2
	r0508	7	5	7	7	7	7	7	4	3	3	4	1	1	1	3	1	1	3	2	1	7	4	4	5	3	3	3	7	4	7	2	7	5	7	5	7	4	5	7	5	3	4	1	3	1	1	7	4
	r0509	7	7	7	7	7	7	7	7	7	7	4	1	1	1	4	1	1	1	1	1	7	1	7	1	7	7	7	7	7	7	1	7	7	7	4	7	7	1	4	7	1	1	1	4	1	1	7	1
	r0510	4	4	4	4	4	7	7	7	7	7	4	1	7	1	4	1	1	1	7	1	7	4	4	4	4	7	7	7	7	7	4	7	4	7	7	7	4	4	7	7	4	4	4	7	7	7	7	4
	r0511	2	3	3	3	4	2	3	2	3	2	1	1	1	1	2	1	1	1	1	1	7	2	2	3	1	1	4	4	3	7	2	4	2	7	1	1	2	1	3	3	1	1	1	2	1	1	7	1
	r0512	4	7	7	7	7	7	7	7	7	7	1	1	1	1	3	1	1	1	1	1	7	7	7	7	4	7	7	7	7	7	4	7	7	7	7	7	7	3	7	7	1	7	7	7	1	7	7	7
	r0513	3	3	5	4	4	7	4	7	7	7	4	1	4	2	7	1	1	1	1	1	6	4	4	4	4	7	7	7	7	6	4	7	4	7	7	7	7	4	4	4	4	4	4	7	1	3	7	4
	r0514	7	7	7	7	7	7	7	7	7	7	2	2	1	3	4	2	1	2	4	2	7	3	7	5	5	7	5	7	7	7	1	7	5	7	5	5	5	1	7	3	1	2	1	4	5	2	7	2
	r0515	4	4	7	4	4	7	7	7	7	7	1	1	1	1	1	1	1	1	1	1	7	4	7	7	4	7	7	7	7	7	1	7	1	7	4	4	4	7	4	7	1	1	1	4	1	4	7	1
	r0516	4	2	2	2	2	7	7	7	7	7	2	1	1	1	1	1	1	2	1	1	7	5	7	6	6	6	5	6	5	7	1	7	3	7	4	6	4	1	4	5	5	3	4	4	3	3	7	4
	r0517	2	5	6	6	5	7	6	4	6	6	2	2	1	2	4	2	2	2	2	1	7	2	4	6	4	7	5	7	6	7	5	5	5	7	3	4	4	2	2	3	4	6	3	5	2	3	7	2
	r0518	1	4	7	3	7	7	4	4	7	4	1	1	1	1	1	1	1	1	1	1	7	7	5	6	5	7	7	7	5	7	1	7	6	5	5	7	5	4	1	4	3	4	4	5	4	1	7	3
	r0519	7	4	7	7	7	7	7	7	7	4	4	1	1	1	4	1	1	1	1	1	7	3	7	4	4	4	7	7	7	7	3	7	2	7	4	7	4	7	2	7	3	7	4	7	1	1	7	4
	r0520	7	6	6	6	7	6	6	6	5	6	6	6	4	4	7	7	3	5	6	3	7	4	5	4	6	6	6	6	5	7	4	7	6	7	5	6	6	5	6	5	5	6	5	6	3	5	6	4
	r0521	4	1	5	2	5	7	6	2	6	6	2	1	1	1	6	1	1	1	1	2	7	6	4	5	5	7	6	7	7	7	4	7	7	7	5	7	2	1	7	6	1	2	2	3	2	4	7	1
	r0522	1	1	1	1	1	1	6	1	1	1	1	1	1	1	1	1	1	1	1	1	1	1	1	1	1	4	1	1	2	4	1	1	1	1	1	1	1	1	1	1	1	1	1	1	1	4	6	1
	r0523	2	5	4	4	2	7	7	4	5	6	3	1	3	1	5	2	1	3	1	2	6	2	6	5	5	5	3	7	1	6	2	6	5	6	5	6	5	4	6	7	5	6	4	6	2	3	7	5
	r0524	5	5	7	4	7	7	7	7	7	7	2	1	1	1	2	1	1	4	2	1	7	7	7	7	5	7	7	7	7	7	2	7	5	7	6	6	7	7	6	7	6	5	4	7	3	7	7	5
	r0525	6	6	7	7	6	6	6	6	7	6	5	5	4	4	4	5	4	6	5	1	5	5	1	7	5	7	7	5	5	7	1	7	7	7	5	5	6	1	3	3	4	6	5	7	5	5	5	5
	r0526	4	5	6	7	7	7	7	5	1	7	7	2	7	1	7	3	1	4	4	2	7	7	7	5	7	5	1	7	3	7	6	7	7	7	5	7	7	7	7	7	7	7	3	7	6	6	7	4
	r0527	1	1	1	1	1	7	7	1	7	5	1	1	1	1	1	1	1	1	1	1	7	1	7	5	1	5	5	7	5	1	1	7	1	7	1	1	1	1	1	1	1	1	1	1	1	7	7	1
	r0528	1	2	3	2	3	6	5	3	4	3	2	3	2	2	4	2	1	3	2	2	3	2	2	4	3	4	4	6	3	6	2	4	2	4	3	4	3	2	3	2	2	2	2	3	3	3	4	2
	r0529	2	2	3	1	1	7	1	6	1	4	1	1	1	1	3	1	1	1	1	1	7	2	2	3	2	3	1	6	5	2	1	3	1	6	3	1	1	1	4	1	2	4	1	1	1	1	6	3
	r0530	7	6	7	7	7	4	5	1	3	2	3	1	1	1	2	1	1	2	1	1	6	2	5	2	4	3	5	6	3	4	2	5	2	5	2	3	1	1	3	1	2	3	2	3	3	2	7	3
	r0531	2	2	5	2	2	7	5	3	6	1	2	2	1	2	4	2	3	3	3	1	7	3	6	2	5	7	6	7	2	2	2	6	5	7	5	6	4	4	2	2	1	5	5	6	3	2	7	1
	r0532	4	4	4	3	4	7	7	6	7	7	1	1	1	1	1	1	1	1	1	1	7	6	1	6	6	6	7	7	7	7	1	7	1	7	4	7	5	1	7	1	4	6	1	7	4	4	7	5
	r0533	5	2	2	2	2	7	5	7	7	7	1	1	1	1	1	1	1	1	1	1	7	1	5	1	5	7	7	7	7	7	1	7	1	7	1	7	1	1	1	1	2	5	1	5	1	1	7	5
	r0534	4	2	6	4	5	7	7	5	5	4	1	1	1	1	1	1	1	1	1	1	7	4	6	7	5	6	5	2	7	6	1	7	1	7	7	7	1	1	1	1	5	2	1	6	4	7	7	5
	r0535	3	4	7	5	3	7	7	7	7	7	5	1	1	1	4	1	1	3	1	1	5	2	1	4	5	5	5	7	6	7	1	6	5	5	3	5	3	3	4	1	1	5	3	5	3	1	6	4
	r0536	7	7	7	7	7	7	7	7	7	7	7	7	7	7	7	7	7	7	7	7	7	7	7	7	7	7	7	7	7	7	7	7	7	7	7	7	7	7	7	7	7	7	7	7	7	7	7	7
	r0537	2	1	1	1	3	7	4	1	5	6	1	1	1	1	4	1	1	1	1	1	6	2	3	1	1	5	1	6	4	7	1	1	1	4	1	6	1	1	4	1	5	6	1	4	5	1	7	3
	r0538	2	1	1	1	1	7	5	1	1	5	1	1	1	1	1	1	1	1	1	1	7	1	4	3	1	6	6	3	6	6	3	6	4	6	3	2	3	7	5	5	1	2	3	3	1	2	7	3
	r0539	2	3	2	3	3	7	5	7	3	5	1	1	1	1	1	1	1	1	1	1	3	4	3	7	3	7	7	7	7	7	1	7	3	5	3	5	3	3	5	4	2	2	1	3	1	3	6	1
	r0540	4	7	7	3	5	7	7	7	7	7	3	3	5	3	4	1	1	3	1	1	6	7	4	7	5	7	7	7	7	7	1	7	7	7	3	7	5	4	6	7	4	6	6	7	6	5	7	3
	r0541	7	1	7	7	7	7	7	7	6	6	1	1	1	1	7	1	1	2	1	1	7	1	7	1	1	7	7	7	7	7	1	7	7	7	1	2	7	1	6	2	5	7	6	7	7	1	7	7
	r0542	6	6	7	7	6	7	6	2	6	6	5	1	1	1	5	1	1	1	1	1	7	4	7	7	6	5	6	7	6	7	3	7	5	7	6	6	4	6	7	7	6	5	7	6	6	6	7	7
	r0543	1	2	2	6	6	7	6	7	7	7	1	1	1	1	1	1	1	1	1	1	1	1	6	6	6	7	7	7	7	7	1	6	6	7	1	6	1	1	1	1	6	7	1	7	2	7	7	6
	r0544	1	1	2	1	1	7	7	1	1	1	1	1	1	1	1	1	1	1	1	1	7	1	1	7	7	5	7	7	7	7	2	7	1	7	5	7	1	1	1	5	1	2	1	2	3	7	5	2
	r0545	3	2	5	2	2	7	6	4	1	3	1	1	1	1	1	1	1	1	1	1	4	2	1	1	4	4	5	6	4	5	1	7	1	4	1	7	3	1	4	1	2	2	1	3	1	1	6	1
	r0546	7	7	7	7	2	7	7	7	7	7	7	7	7	7	7	2	1	7	1	7	7	7	7	7	5	7	7	7	2	7	7	7	7	7	7	7	7	7	7	7	7	7	1	7	7	7	7	7
	r0547	4	5	3	3	3	7	7	6	7	6	6	1	5	1	6	1	1	2	1	1	4	7	6	7	7	5	7	7	7	6	2	7	7	5	5	6	5	6	5	1	4	6	3	7	5	7	7	5
	r0548	6	3	7	7	6	7	7	6	7	7	2	1	3	1	5	1	1	5	2	1	7	3	7	7	7	5	7	7	7	7	1	7	5	7	6	7	5	7	7	2	1	7	4	7	6	7	7	7
	r0549	5	2	5	5	1	7	7	5	6	7	1	1	1	1	1	1	1	1	1	1	7	4	7	7	7	7	7	7	7	7	1	7	1	7	1	7	1	1	1	1	5	5	1	1	1	1	7	7
	r0550	6	3	5	1	1	7	5	4	4	4	1	1	1	1	6	1	1	1	1	1	7	1	7	3	4	7	1	7	4	6	1	1	1	7	6	7	1	1	1	6	5	5	1	6	6	6	7	6
	r0551	3	3	4	2	2	7	7	3	5	6	3	1	1	1	3	1	1	2	1	1	7	2	4	6	4	6	6	7	6	6	1	7	4	7	3	6	2	1	4	4	1	4	2	3	2	2	7	2
	r0552	5	4	5	5	5	7	7	7	7	7	1	1	1	1	1	2	1	3	1	1	7	5	7	7	5	5	7	7	5	7	1	5	1	5	1	5	1	1	1	1	5	5	1	5	5	1	7	1
	r0553	3	1	3	3	1	7	4	7	7	6	2	1	1	1	2	1	1	1	1	1	7	1	5	6	2	6	4	5	5	6	2	7	4	5	2	5	1	5	6	3	5	7	4	4	3	3	7	4
	r0554	2	2	2	2	2	7	2	2	3	2	1	1	1	1	1	1	1	1	1	1	7	3	7	4	3	4	2	7	4	3	1	6	2	3	1	3	1	1	3	1	1	2	5	2	2	2	6	2
	r0555	2	2	7	2	2	7	6	5	7	6	1	1	1	1	4	1	1	1	1	1	7	3	7	5	2	6	6	7	6	7	1	7	3	7	3	7	1	1	1	1	2	2	2	4	1	1	7	1
	r0556	1	2	5	2	1	7	6	7	1	5	1	1	1	1	1	1	1	1	1	1	6	2	1	5	1	5	5	2	5	6	1	1	1	5	1	5	1	1	1	1	1	5	1	4	1	1	7	5
	r0557	7	7	7	7	6	7	7	7	7	7	6	1	5	3	7	2	5	6	5	5	7	7	7	7	7	7	7	7	7	7	6	7	7	7	7	7	7	6	6	6	6	6	6	7	7	7	7	7
	r0558	1	1	7	5	1	7	5	3	7	6	1	1	1	1	1	1	3	1	1	1	7	1	6	3	7	4	6	7	7	7	1	6	1	5	1	6	1	1	1	1	3	6	5	5	5	1	7	7
	r0559	2	2	5	4	7	7	7	6	7	7	1	1	1	1	7	1	1	1	1	1	7	3	7	2	7	7	7	7	7	7	1	7	1	7	7	7	1	1	6	1	1	5	6	6	2	7	7	6
	r0560	2	2	5	3	3	7	7	7	7	7	2	1	2	1	5	3	3	3	1	1	7	1	7	6	2	5	5	7	5	5	3	7	6	7	5	7	3	7	5	5	3	7	1	5	6	6	7	5
	r0561	7	7	7	7	7	7	7	7	7	7	7	7	7	7	7	7	7	7	7	7	7	7	7	7	7	7	7	7	7	7	7	7	7	7	7	7	7	7	7	7	7	7	7	7	7	7	7	7
	r0562	5	1	3	3	6	7	7	5	4	5	1	1	1	1	1	1	1	1	1	1	7	4	7	1	1	1	7	7	6	7	1	7	1	7	3	7	7	1	1	1	1	6	7	1	1	1	7	4
	r0563	1	1	1	1	1	2	2	2	2	2	1	1	1	1	2	1	1	1	1	1	2	1	2	1	2	3	2	2	1	3	1	3	2	3	2	3	1	1	2	1	1	2	1	1	1	1	3	1
	r0564	2	2	7	7	1	7	7	6	7	7	1	1	1	1	7	1	1	1	1	1	7	2	7	1	7	7	7	7	7	1	1	7	1	7	7	7	7	1	6	1	1	4	7	6	2	7	7	5
	r0565	1	7	1	1	1	1	1	4	1	7	1	1	1	1	1	1	1	1	1	2	7	1	7	1	1	7	1	1	6	7	1	1	1	1	1	6	1	1	1	1	1	1	1	1	7	1	7	1
	r0566	7	6	6	6	7	5	6	5	7	6	4	1	2	1	6	1	1	2	1	1	6	4	5	5	5	6	6	6	6	6	3	6	5	6	5	7	5	2	4	6	4	7	6	6	5	6	6	6
	r0567	7	7	7	7	6	7	6	3	7	7	2	1	1	1	7	4	1	1	1	1	7	1	6	5	6	4	5	7	7	6	5	7	5	7	6	7	7	5	4	7	3	7	1	7	7	7	7	7
	r0568	7	7	7	7	7	7	5	7	7	5	1	1	1	1	6	1	1	1	1	1	7	5	1	1	4	5	1	6	5	6	1	7	1	7	1	6	5	1	5	1	1	7	1	5	1	1	7	4
	r0569	7	6	7	7	7	7	7	7	7	7	7	6	7	6	7	2	2	5	6	5	7	6	7	7	7	7	7	6	7	7	6	7	6	7	7	7	7	2	7	5	5	7	7	7	6	7	7	7
	r0570	7	1	7	7	7	7	7	1	7	7	7	1	1	1	7	1	7	7	7	1	7	7	7	7	7	7	7	7	7	7	1	7	1	7	1	7	7	7	7	7	7	7	1	7	7	7	7	7
	r0571	7	7	7	7	7	7	7	7	7	7	5	2	2	2	7	1	1	3	1	1	7	5	5	5	5	7	7	6	7	7	6	7	6	6	6	7	6	5	5	6	6	7	6	6	7	5	7	7
	r0572	2	2	2	2	2	7	7	7	7	7	2	7	5	5	7	5	3	2	2	1	7	4	7	4	7	7	5	7	7	7	3	7	7	7	7	7	3	5	7	7	6	7	5	7	7	5	7	7
	r0573	4	6	4	5	2	7	2	4	4	4	2	1	1	1	1	4	1	2	1	1	7	3	6	2	2	7	7	5	5	4	2	7	2	4	4	7	2	4	7	7	4	4	2	5	1	1	7	2
	r0574	1	2	1	1	1	5	5	3	4	5	5	1	2	1	7	1	1	1	1	1	6	4	5	4	4	5	6	5	5	6	5	6	5	5	4	5	3	4	6	6	5	5	6	5	5	4	6	5
	r0575	7	6	7	7	7	7	6	5	7	7	2	1	2	1	7	1	1	3	1	1	7	4	7	5	5	6	6	6	7	6	5	6	5	5	5	7	4	5	6	6	5	7	6	5	7	7	7	6
	r0576	6	7	6	6	7	7	6	4	7	6	5	2	2	1	7	1	1	2	2	1	7	2	5	4	6	4	7	6	6	6	5	7	6	7	6	7	6	4	5	4	2	7	6	7	7	6	7	6
	r0577	5	5	5	5	5	6	7	6	7	7	3	2	2	2	7	1	1	2	1	2	6	4	6	5	5	7	6	6	7	7	5	7	6	5	4	7	5	5	6	6	5	6	7	5	6	6	6	7
	r0578	6	7	7	5	7	7	7	7	7	7	7	5	6	6	7	5	5	5	3	6	7	7	6	7	6	7	7	7	7	7	5	7	7	7	7	7	7	7	7	7	5	7	6	7	7	7	7	7
	r0579	1	6	1	7	7	7	7	3	7	5	1	1	1	1	1	1	1	1	1	1	7	5	7	1	6	1	1	6	6	6	1	1	1	7	7	6	1	1	1	7	6	6	1	7	7	1	7	7
	r0580	7	5	7	6	7	7	7	7	7	7	7	2	5	4	7	4	5	4	3	1	7	7	6	5	7	7	7	7	7	7	4	7	6	7	7	7	7	6	6	6	7	7	6	7	7	5	7	7
	r0581	1	1	1	1	1	5	1	5	3	2	1	1	1	1	1	1	1	1	1	1	2	3	5	2	2	1	3	5	2	3	1	3	1	5	1	3	1	1	3	3	2	3	1	3	1	1	5	3
	r0582	7	6	6	5	7	7	7	7	7	7	7	5	4	5	7	5	4	5	4	5	7	7	7	7	7	7	6	7	7	7	7	7	7	7	7	7	7	7	7	7	7	7	7	6	6	7	7	7
	r0583	2	1	1	2	2	5	5	4	4	1	2	1	1	1	3	2	1	1	1	1	6	1	3	2	2	3	3	4	3	4	1	4	3	4	1	3	2	1	3	3	1	2	1	3	1	1	7	1
	r0584	7	7	7	7	7	7	7	7	7	7	7	2	5	4	7	2	4	4	5	1	7	7	7	7	7	7	7	7	7	7	3	7	7	7	7	7	7	7	7	7	3	4	1	7	7	4	7	7
	r0585	3	3	1	1	5	1	2	4	3	5	1	1	1	1	1	4	1	1	1	1	1	1	5	1	1	2	1	1	2	3	1	1	1	1	5	1	3	1	1	1	2	1	1	3	2	1	7	2
	r0586	1	1	7	1	7	5	7	6	6	6	1	1	1	1	1	1	1	1	1	1	7	5	7	1	2	7	7	7	7	7	1	1	1	7	1	7	1	1	1	1	1	1	7	7	1	1	7	7
	r0587	2	4	6	4	4	7	4	3	3	3	1	1	2	1	3	1	2	2	1	2	6	3	3	4	3	6	6	6	5	4	2	7	6	6	3	3	3	4	6	5	2	3	5	5	3	3	5	3
	r0588	2	6	5	1	1	4	4	4	4	4	4	2	3	5	3	1	1	5	3	2	7	4	4	2	1	4	2	6	6	6	7	6	4	6	4	3	3	4	1	2	2	2	4	6	7	6	7	4
	r0589	1	2	5	1	1	7	6	7	1	1	1	6	1	1	1	7	1	5	1	1	7	1	3	1	5	7	7	7	6	5	1	4	4	7	6	1	5	7	7	7	3	7	1	3	1	1	7	7
	r0590	7	5	6	7	7	7	7	5	1	7	7	2	7	2	7	3	1	4	4	7	7	7	7	5	7	5	1	7	3	7	6	7	7	7	5	7	7	2	7	7	2	4	3	7	6	6	7	4
	r0591	5	2	4	4	4	7	3	3	3	2	4	3	3	3	3	3	1	3	3	1	7	1	4	3	3	4	3	3	1	2	4	5	4	2	2	3	4	3	1	1	1	1	1	1	1	3	4	1
	r0592	5	4	6	6	6	7	6	7	7	6	1	1	1	1	4	1	1	1	1	1	7	3	7	3	4	7	6	7	6	7	1	1	1	6	1	7	1	1	7	6	5	6	1	5	1	6	7	5
	r0593	7	7	7	7	7	7	6	6	5	7	5	5	7	5	7	3	1	3	1	3	7	4	1	7	7	6	6	7	5	7	4	7	6	7	5	7	4	5	7	7	6	5	3	4	6	7	7	5
	r0594	4	2	4	3	3	7	4	2	5	4	2	3	3	3	3	1	1	2	3	1	7	1	6	1	1	4	4	2	4	4	2	4	6	3	2	2	4	1	6	2	3	3	5	3	4	4	7	3
	r0595	7	7	7	7	7	7	5	4	5	5	7	3	5	2	5	1	1	4	3	1	7	6	7	5	5	7	7	7	7	7	2	7	6	7	6	5	3	5	4	2	4	5	4	6	4	5	7	3
	r0596	4	3	4	2	3	2	6	1	3	2	2	1	1	1	1	1	1	1	2	1	6	2	3	4	1	2	3	7	3	2	2	2	3	5	3	3	4	2	5	1	1	3	4	5	2	1	5	1
	r0597	5	2	3	2	2	7	3	2	6	4	1	1	3	1	3	3	1	2	1	2	6	3	5	1	3	7	6	6	6	5	2	7	2	4	3	2	2	1	3	6	3	4	3	6	2	1	7	3
	r0598	7	7	7	7	7	7	5	7	5	4	5	3	1	2	6	1	1	5	5	1	4	1	5	3	5	6	2	4	3	5	3	6	7	3	3	4	3	1	4	1	1	7	1	4	1	1	2	1
	r0599	1	2	2	1	2	7	2	1	3	2	1	1	1	1	1	1	1	1	1	1	6	3	6	2	3	4	5	4	2	4	1	5	1	5	1	2	2	1	5	1	2	1	1	1	1	1	4	1
	r0600	4	4	4	4	4	7	7	6	7	6	3	4	4	4	7	4	1	3	1	2	7	5	6	6	7	6	6	7	6	7	3	7	6	7	4	6	5	3	4	4	5	5	3	6	6	6	7	4
	r0601	1	1	1	1	2	7	5	2	1	5	1	1	1	1	1	1	1	1	1	1	7	1	7	3	2	3	3	5	2	4	1	7	2	5	1	3	1	7	2	1	1	1	1	1	1	1	7	1
	r0602	1	2	3	1	2	7	6	3	5	2	2	1	1	1	3	1	1	2	1	1	7	2	5	3	3	6	3	7	3	5	1	7	2	7	2	6	2	1	3	2	2	2	3	3	2	2	7	4
	r0603	4	1	3	1	1	7	6	5	2	1	1	1	1	1	1	1	1	1	1	1	7	1	2	1	1	5	7	6	3	5	1	7	2	6	1	5	2	1	6	7	6	7	7	7	7	1	7	7
	r0604	5	4	6	7	7	7	6	6	7	7	6	3	3	2	6	3	1	2	1	3	7	5	6	7	7	6	7	6	7	7	6	6	4	6	6	7	5	6	6	6	7	4	5	7	4	5	6	4
	r0605	7	6	7	7	7	7	7	7	7	7	7	3	3	3	6	2	1	2	2	2	7	5	7	7	7	7	7	7	7	7	7	7	6	7	5	7	5	6	7	7	7	5	7	6	6	7	7	6
	r0606	6	4	5	7	5	7	6	5	6	6	7	3	3	3	5	2	1	2	2	2	6	5	5	7	7	7	7	6	5	7	7	6	5	5	5	6	5	6	7	5	5	6	6	5	6	7	7	6
	r0607	6	4	5	7	5	7	6	5	6	6	7	2	2	3	5	2	1	2	2	2	6	5	5	7	7	7	7	6	5	7	7	6	5	5	7	6	5	6	7	5	5	6	6	5	7	6	7	6
	r0608	5	5	7	7	7	7	7	7	7	7	7	2	2	3	6	2	1	2	2	2	7	6	7	7	7	7	7	7	7	7	7	7	5	7	5	7	5	6	7	7	7	5	6	6	4	6	7	5
	r0609	6	4	5	7	5	7	6	5	6	6	7	2	2	3	5	2	1	2	2	2	6	5	5	7	7	7	7	6	5	7	7	6	5	5	5	6	5	6	7	5	5	6	6	5	4	6	7	6
	r0610	1	4	2	1	3	5	4	2	2	2	4	2	1	3	5	1	1	2	1	1	6	4	1	2	2	3	2	6	3	4	2	7	3	7	3	2	3	2	4	1	4	4	5	4	3	1	5	4
	r0611	3	3	4	6	6	5	4	1	1	3	1	1	1	1	2	1	1	1	1	1	5	1	1	2	1	4	3	6	4	5	4	5	3	6	2	5	3	4	3	1	2	2	4	3	2	1	5	3
	r0612	1	1	2	1	3	5	5	3	3	3	5	2	4	2	5	1	1	1	1	1	6	1	2	2	2	4	4	6	5	5	1	6	5	7	3	5	3	1	5	1	4	5	5	5	4	2	6	4
	r0613	1	1	1	2	2	6	3	2	2	1	1	2	2	2	4	2	2	2	2	2	3	2	1	3	2	4	5	5	2	5	2	4	1	3	1	3	5	1	3	3	6	1	3	3	2	1	3	4
	r0614	3	1	3	1	1	6	5	1	1	5	1	1	1	1	6	1	1	1	1	1	7	1	3	5	1	5	7	7	4	7	1	6	3	5	3	5	3	3	5	4	1	3	3	5	3	3	6	5
	r0615	7	7	7	7	7	7	7	7	7	7	3	4	7	1	7	1	1	2	1	2	7	7	7	7	5	7	7	7	7	7	1	7	6	7	7	7	5	3	5	2	7	7	7	7	7	7	7	7
	r0616	2	5	6	6	7	7	6	5	6	6	1	2	1	1	4	1	1	1	1	1	6	4	6	4	4	4	4	7	5	6	4	7	6	7	4	6	4	3	5	1	3	5	4	5	4	3	7	4
	r0617	1	2	4	4	5	6	6	4	6	4	1	1	1	1	2	1	1	1	1	1	7	2	3	3	1	5	4	7	5	5	5	7	5	7	3	4	4	5	5	1	4	2	5	2	2	1	7	3
	r0618	3	6	7	7	7	7	7	4	7	7	2	3	2	2	5	2	2	5	2	2	7	5	7	5	5	5	5	7	6	7	5	7	7	7	5	7	5	4	6	2	4	6	5	6	5	4	7	5
	r0619	3	3	5	3	5	6	6	5	5	5	2	1	1	1	3	1	1	1	1	1	7	4	5	4	3	4	6	6	5	6	3	6	4	7	4	5	4	5	4	2	3	5	5	4	3	4	7	3
	r0620	3	3	4	1	1	1	5	2	1	6	3	1	2	1	5	2	1	1	2	2	6	2	5	6	1	6	7	6	5	7	1	5	4	5	4	5	3	4	4	4	1	2	2	6	3	1	5	6
	r0621	3	3	4	5	4	5	6	4	5	6	3	2	1	1	3	1	1	2	1	3	7	4	6	5	3	4	5	6	5	6	3	5	5	7	4	5	5	4	2	1	3	5	4	5	3	3	6	4
	r0622	2	2	5	5	5	6	6	4	5	6	2	1	1	1	3	1	1	1	1	1	6	4	4	4	3	4	5	7	6	6	5	7	5	7	2	5	3	5	5	2	2	5	4	3	3	2	7	3
	r0623	1	1	1	1	1	6	5	1	5	3	1	1	1	1	1	1	1	1	1	1	3	2	2	3	2	2	4	6	4	5	5	6	3	7	2	3	3	5	3	1	1	2	4	2	2	1	6	3
	r0624	2	3	6	5	5	6	6	6	6	5	2	1	1	1	3	1	1	1	1	1	7	3	5	3	3	5	6	6	5	6	4	6	4	7	4	5	3	4	4	1	3	3	5	3	2	2	6	3
	r0625	7	7	7	7	7	7	7	7	7	7	1	1	1	1	7	1	1	1	1	1	7	1	7	7	6	7	7	7	7	7	3	7	7	7	1	7	1	5	5	5	6	7	1	7	7	7	7	7
	r0626	3	2	4	3	3	6	5	3	7	3	1	1	1	1	1	1	1	1	1	1	7	1	2	4	6	1	1	7	4	5	1	1	1	7	2	7	1	1	7	1	1	1	7	1	3	1	7	1
	r0627	2	2	6	6	7	6	6	5	6	5	1	1	1	1	2	1	1	1	1	1	7	1	4	3	2	5	5	7	5	5	6	6	5	7	2	4	3	6	5	1	3	2	5	2	2	2	7	2
	r0628	7	7	7	7	7	7	7	7	7	7	1	1	1	1	7	1	1	1	1	1	7	1	1	1	7	7	7	7	7	7	1	7	1	7	7	7	1	1	1	1	1	7	1	1	1	1	7	1
	r0629	5	3	4	5	5	7	6	5	4	4	3	1	1	1	4	1	1	3	1	1	7	3	6	3	2	5	6	6	5	4	2	6	4	3	3	5	3	1	6	2	1	2	6	5	4	2	7	4
	r0630	7	5	7	7	7	7	7	7	7	7	1	1	1	1	7	1	1	5	1	1	7	1	6	7	7	7	7	7	7	7	1	7	7	7	7	7	3	1	7	1	6	7	1	7	7	6	7	7
	r0631	4	3	6	4	2	6	6	1	4	3	2	1	1	3	1	3	1	2	1	1	6	2	3	6	1	6	4	6	5	5	2	6	2	6	5	5	2	2	3	4	2	4	1	2	5	1	5	5
	r0632	3	3	3	3	3	7	7	5	7	6	7	1	1	1	2	1	1	1	1	1	7	3	1	7	6	7	6	7	4	7	1	7	5	7	5	7	6	7	7	7	2	6	6	5	3	7	7	5
	r0633	7	7	7	7	7	7	7	7	7	7	7	1	1	1	7	1	1	5	1	1	7	7	7	7	7	7	7	7	7	7	1	7	2	7	7	1	1	7	5	7	7	4	7	7	7	5	7	7
	r0634	2	1	3	3	2	7	2	5	7	6	2	1	1	1	3	1	1	1	1	1	7	1	7	1	2	5	5	3	5	7	1	5	1	3	1	2	1	1	3	1	1	3	3	6	2	2	6	1
	r0635	2	1	2	1	2	7	7	5	7	7	2	2	5	1	4	3	1	2	1	1	7	1	5	7	3	4	5	7	6	7	2	7	3	7	4	7	6	7	3	7	1	1	7	7	4	4	7	3
	r0636	4	2	3	3	3	4	3	2	5	3	4	4	3	4	4	3	1	2	2	2	1	1	1	2	3	5	5	4	3	4	3	5	4	3	2	3	3	2	3	3	2	2	1	5	2	2	5	3
	r0637	7	5	7	7	1	7	7	6	7	6	1	1	1	1	7	2	1	7	1	1	5	5	3	7	5	7	7	7	7	6	1	7	2	6	5	6	1	2	2	2	1	6	1	5	5	2	7	5
	r0638	6	4	3	3	4	7	6	3	4	2	4	1	3	1	5	2	1	3	2	1	7	5	6	5	3	4	4	7	3	2	1	6	3	6	2	4	3	3	6	4	2	6	7	7	5	4	7	6
	r0639	2	1	1	1	2	2	6	1	1	1	3	1	1	2	2	1	1	1	1	3	2	4	2	4	3	1	3	5	4	4	2	4	2	2	2	3	2	1	2	2	2	2	1	2	3	1	6	2
	r0640	7	4	7	1	1	7	4	6	6	7	7	1	1	1	7	1	1	1	1	1	7	1	1	1	1	1	4	1	7	6	1	7	5	7	7	7	6	7	1	7	1	7	1	7	1	1	1	6
	r0641	1	2	1	2	2	7	7	4	7	7	3	2	2	4	1	2	1	3	2	1	7	7	7	3	7	7	7	7	7	7	1	7	2	7	3	7	3	1	7	7	3	7	7	6	2	2	7	2
	r0642	4	2	5	3	4	7	5	6	6	4	7	2	2	2	4	2	1	2	2	3	6	3	1	5	5	6	5	6	4	5	1	6	3	5	4	5	2	6	5	3	2	3	5	5	3	3	7	2
	r0643	2	2	6	5	4	4	2	3	4	4	2	1	2	2	3	1	2	3	2	1	6	1	1	4	3	5	4	3	5	6	2	7	3	3	2	5	2	1	3	1	1	4	4	4	4	2	4	3
	r0644	2	3	7	5	6	7	6	6	7	6	1	1	1	1	5	1	1	2	1	1	6	3	5	3	5	4	6	7	7	7	1	6	2	7	2	6	2	3	4	3	2	5	5	5	6	5	7	6
	r0645	1	1	1	1	3	7	7	4	7	7	1	1	1	1	3	1	1	1	1	1	7	5	7	1	3	7	7	7	6	7	7	7	4	7	4	7	4	7	7	1	3	5	5	5	4	1	7	3
	r0646	1	1	3	1	4	7	6	5	6	5	2	1	1	1	2	6	1	1	1	1	7	2	2	1	1	6	5	7	7	1	6	7	6	7	6	6	6	5	6	2	2	3	3	3	4	1	7	3
	r0647	2	2	5	4	5	6	6	4	5	4	1	1	1	1	2	3	1	1	1	1	7	1	2	1	2	6	6	7	6	6	4	7	5	7	2	5	5	4	5	1	2	3	3	2	1	1	6	1
	r0648	1	1	4	4	5	7	6	2	3	2	1	1	1	1	1	1	1	1	1	1	7	1	1	1	1	6	5	7	6	6	4	7	4	7	4	4	4	3	5	1	2	2	1	1	1	1	5	2
	r0649	1	1	2	1	2	6	4	1	4	6	2	1	1	6	1	1	1	1	1	1	7	2	1	1	1	7	5	7	6	6	4	7	4	7	4	1	4	5	3	1	1	2	3	3	3	1	6	2
	r0650	2	1	3	2	4	6	3	1	4	4	1	1	1	1	1	1	1	1	1	1	6	1	1	1	1	5	4	6	4	5	5	6	4	7	3	4	3	5	3	1	2	2	3	2	1	1	6	1
	r0651	1	1	1	1	1	7	7	7	7	6	1	1	1	1	6	1	1	1	1	1	7	1	5	7	4	5	3	7	4	7	1	1	2	6	2	7	5	1	6	2	1	1	6	1	5	2	5	6
	r0652	2	2	1	1	1	6	6	7	7	6	2	1	1	1	6	1	1	1	1	1	7	2	5	6	4	5	3	6	4	7	1	1	3	6	2	7	5	1	6	2	1	2	6	1	5	2	5	6
	r0653	1	2	5	2	2	7	6	3	7	5	1	1	1	1	1	1	1	1	1	1	6	3	3	5	3	5	6	6	6	6	1	7	2	6	2	7	1	1	2	1	1	3	2	3	1	1	7	1
	r0654	4	4	6	6	6	4	6	3	5	3	5	2	4	1	6	3	2	4	4	2	5	2	6	5	4	3	3	7	5	6	5	5	5	5	5	4	5	2	6	5	5	5	6	6	4	5	7	4
	r0655	1	2	1	3	3	7	7	4	7	7	3	3	3	1	1	3	1	3	3	2	7	6	7	4	7	7	7	6	7	6	2	7	3	6	3	6	3	1	7	6	2	6	7	6	2	3	7	3
	r0656	2	2	2	2	2	5	4	1	1	1	2	1	2	1	1	1	1	1	1	1	1	1	3	1	1	3	4	4	4	3	2	2	2	4	2	2	2	2	2	2	1	2	2	1	2	2	6	2
	r0657	1	1	1	1	1	1	3	1	3	5	1	1	1	1	1	1	1	1	1	1	1	1	5	1	1	1	1	4	1	1	1	1	1	3	1	1	1	1	3	1	1	1	1	1	1	1	3	1
	r0658	2	3	4	3	4	7	5	1	1	3	1	1	1	1	1	1	1	1	1	1	1	1	4	1	1	3	4	4	4	3	2	3	2	4	2	3	1	1	2	1	1	1	2	2	2	2	7	2
	r0659	2	2	1	1	1	2	4	1	1	3	1	1	1	1	1	1	1	1	1	1	1	1	3	1	1	1	1	4	2	2	1	1	1	2	1	1	1	1	2	1	1	1	1	1	1	1	3	1
	r0660	4	4	4	4	4	7	5	4	2	4	3	1	1	2	2	1	1	1	2	2	6	2	5	3	2	6	6	6	5	5	4	6	5	5	3	5	3	4	4	2	4	7	5	4	6	3	7	6
	r0661	1	1	1	1	1	7	4	1	1	1	1	1	2	1	1	2	1	2	2	1	4	1	4	3	3	4	5	4	4	6	1	2	2	6	1	3	2	1	1	1	1	6	2	2	2	2	7	4
	r0662	5	4	4	3	4	7	5	1	2	3	2	1	1	1	2	1	1	2	1	2	5	2	6	4	2	5	5	6	4	5	2	7	5	4	2	5	2	1	7	2	3	6	4	4	3	4	7	4
	r0663	5	3	6	2	3	7	6	6	7	5	6	1	2	1	4	1	1	1	1	2	7	7	7	3	7	6	7	7	3	6	3	7	2	7	5	7	2	7	5	3	2	6	5	5	5	3	7	3
	r0664	6	3	6	5	5	6	4	2	2	3	2	1	1	1	3	1	1	1	1	1	4	2	4	3	3	5	3	4	4	4	1	5	3	6	3	4	3	1	3	2	3	3	6	4	3	2	6	3
	r0665	2	2	2	2	3	5	7	1	1	2	1	1	1	1	1	1	1	1	1	1	2	1	3	1	1	3	3	4	4	4	1	3	2	4	1	2	1	1	2	1	1	2	2	2	2	2	5	2
	r0666	5	4	7	5	3	3	6	4	6	4	2	1	1	2	2	1	2	3	2	3	7	3	3	3	2	7	5	6	6	6	3	7	2	7	6	3	3	2	5	1	3	5	2	3	6	1	6	6
	r0667	3	1	3	4	3	7	3	6	7	7	3	2	1	1	4	2	2	2	2	1	7	2	7	2	3	5	6	4	6	7	2	6	2	3	2	3	2	2	4	1	2	4	4	7	2	3	7	2
	r0668	1	1	2	5	3	6	1	3	1	7	1	1	1	4	2	1	3	2	2	1	6	1	6	1	1	4	4	2	6	7	1	4	1	2	1	1	1	1	2	1	1	1	2	5	1	1	6	3
	r0669	1	1	4	3	6	1	5	3	3	3	5	1	1	1	1	1	1	1	1	1	7	1	2	1	1	1	6	7	6	5	3	7	4	7	2	4	4	3	4	1	1	2	2	2	1	1	5	1
	r0670	1	1	3	5	1	7	5	1	1	2	1	1	1	1	1	1	1	1	4	1	7	1	1	1	1	6	5	6	1	1	2	6	3	7	2	4	1	3	4	1	1	3	1	2	1	1	6	1
	r0671	1	1	3	1	3	6	6	4	3	3	1	1	1	1	1	1	1	1	1	1	7	2	3	2	1	5	5	6	5	5	2	7	4	7	3	4	3	3	3	1	1	3	2	2	1	1	4	1
	r0672	1	1	3	2	4	6	6	3	3	3	1	1	1	1	1	1	1	1	1	1	7	2	3	3	2	6	5	7	5	6	2	7	3	7	3	4	3	4	3	1	1	3	2	2	1	1	5	2
	r0673	1	6	2	2	4	7	5	1	4	4	1	1	1	1	1	1	1	1	1	1	6	1	1	2	1	5	5	6	4	6	4	7	4	7	4	1	4	3	3	1	1	2	2	2	1	1	4	1
	r0674	3	2	4	3	4	7	7	5	5	5	1	1	1	1	3	1	1	1	1	1	7	3	3	3	3	6	6	7	6	6	5	7	4	7	5	4	5	3	4	1	3	4	3	4	3	1	4	5
	r0675	1	1	4	2	3	7	5	3	4	4	1	1	1	1	2	1	1	1	1	1	7	1	3	3	3	6	6	7	5	6	3	7	4	7	4	4	3	3	5	1	2	3	3	1	2	1	5	3
	r0676	2	2	6	2	3	7	7	6	7	6	2	1	1	1	2	1	1	1	1	1	6	2	7	3	4	6	7	7	7	7	1	6	6	7	4	6	2	5	6	2	2	2	1	6	2	5	7	4
	r0677	2	2	3	2	2	7	7	3	5	6	4	1	2	1	3	1	1	1	1	1	7	3	6	6	4	6	7	7	6	7	1	7	3	7	2	6	3	1	5	1	1	3	3	3	2	2	7	2
	r0678	3	1	3	2	2	6	6	2	5	3	2	1	1	1	2	1	1	1	1	1	6	1	6	3	1	2	2	6	3	4	1	3	3	4	3	6	3	4	3	2	1	2	3	3	2	3	7	2
	r0679	7	7	5	6	7	7	7	7	7	7	7	1	1	1	7	1	1	2	1	1	7	7	7	7	7	7	3	7	7	7	1	7	7	7	2	7	6	7	7	1	1	7	3	7	1	3	7	3
	r0680	3	3	3	5	1	6	7	2	1	2	3	2	2	2	2	1	2	3	2	2	3	2	4	2	2	4	4	5	5	2	2	4	3	5	1	3	1	2	3	1	1	3	3	3	3	3	6	3
	r0681	2	3	3	3	3	2	2	2	1	2	3	1	1	1	1	1	2	1	2	1	2	2	3	1	1	4	3	7	5	4	1	4	3	4	1	3	1	1	2	1	1	2	2	2	2	2	5	2
	r0682	1	1	1	1	2	1	6	1	1	1	1	1	1	1	1	1	1	1	1	1	1	1	2	1	1	2	2	3	3	3	1	2	1	3	1	1	1	1	1	1	1	1	1	1	1	1	4	1
	r0683	7	5	5	2	2	7	7	7	7	7	7	1	1	1	3	1	1	5	1	7	7	1	7	2	7	2	7	2	2	7	7	7	7	7	7	7	7	7	7	7	1	7	1	5	7	7	7	7
	r0684	3	2	5	3	1	5	4	1	4	2	1	1	1	2	1	1	1	1	1	1	5	1	2	2	1	5	3	4	4	4	1	5	1	5	5	2	1	1	2	3	1	3	1	1	4	1	4	4
	r0685	5	4	4	5	6	7	6	2	7	5	6	1	1	1	4	4	1	2	1	2	6	2	6	6	3	6	6	7	5	7	5	7	5	6	6	7	6	5	6	5	3	6	7	6	3	3	6	6
	r0686	7	7	5	2	2	7	5	4	7	4	7	4	3	7	7	1	1	2	1	1	7	7	7	3	7	7	3	5	3	6	1	7	7	7	2	5	6	7	7	1	1	7	3	7	1	7	7	1
	r0687	5	5	6	6	6	7	7	5	4	4	4	3	2	2	3	2	1	2	2	1	7	1	5	2	2	4	5	5	5	5	4	4	4	7	6	7	4	6	6	2	2	4	4	2	3	3	6	5
	r0688	1	3	3	2	1	5	6	4	7	4	6	1	1	1	3	1	3	1	1	5	6	3	6	3	5	6	5	6	7	7	4	5	3	5	3	6	1	6	5	6	3	3	1	5	3	6	6	4
	r0689	5	3	3	2	5	6	4	1	5	7	6	1	1	2	2	5	1	1	1	5	6	3	6	5	6	5	5	3	6	6	4	6	3	5	3	6	1	1	5	6	5	6	5	5	3	1	6	5
	r0690	7	7	7	7	7	7	7	7	7	7	7	7	7	1	7	7	1	2	1	1	7	7	7	7	7	7	7	7	7	7	1	7	7	7	7	7	7	7	7	7	7	7	7	7	7	7	7	7
	r0691	7	7	7	6	7	7	6	2	7	7	5	2	7	6	6	5	4	6	4	1	7	7	7	5	6	7	7	6	6	7	5	7	7	6	7	7	6	7	7	7	6	7	5	7	7	6	7	6
	r0692	2	1	5	2	1	7	7	1	1	1	1	1	1	1	5	1	1	1	1	1	7	1	1	1	1	2	2	7	3	6	1	5	1	5	2	7	2	1	5	1	2	5	1	5	1	1	7	5
	r0693	7	1	3	2	3	7	7	3	7	7	1	1	1	1	1	1	1	3	3	1	7	7	7	7	7	7	7	7	7	7	1	7	1	7	1	7	1	1	6	5	6	7	1	5	1	7	7	7
	r0694	5	3	3	4	6	6	5	6	6	7	6	1	3	1	6	1	1	1	1	1	6	4	4	2	2	5	6	6	5	7	4	6	6	6	5	6	2	5	2	5	5	5	5	7	3	3	4	5
	r0695	1	3	5	1	4	7	3	2	5	4	1	2	2	1	2	1	1	1	1	1	7	1	2	1	1	6	4	6	7	6	3	7	1	3	3	1	4	3	3	1	2	4	3	3	7	3	4	2
	r0696	2	3	5	3	5	7	5	1	4	4	2	2	1	1	3	1	1	1	2	1	6	1	3	3	2	6	3	7	7	6	4	7	5	2	3	6	5	3	3	2	3	4	4	4	6	3	5	4
	r0697	2	2	3	2	4	6	5	2	4	1	1	1	1	1	1	1	1	1	1	1	7	2	3	3	2	6	6	7	6	5	4	7	5	7	4	5	4	4	4	3	2	3	4	3	2	1	5	1
	r0698	7	5	7	4	7	7	7	6	7	7	6	1	4	1	6	1	1	1	1	1	7	7	7	7	7	7	7	7	5	7	5	7	7	7	7	6	5	5	5	7	5	5	5	7	3	3	7	5
	r0699	2	2	4	1	1	6	3	3	4	1	1	3	2	2	5	2	5	2	4	1	5	2	1	1	2	3	3	3	2	3	1	1	2	2	3	1	1	1	1	1	1	3	1	4	2	3	5	1
	r0700	6	1	7	6	5	7	7	5	6	5	1	1	1	1	1	1	1	1	1	1	7	5	3	6	5	6	6	7	6	7	1	7	1	7	1	7	1	6	1	1	3	6	5	1	1	1	7	5
	r0701	5	4	5	5	5	7	5	3	3	5	5	1	1	1	5	1	1	2	1	2	7	4	6	5	4	6	6	6	6	6	1	5	3	6	3	6	3	1	3	3	2	4	5	3	3	2	6	3
	r0702	2	2	2	2	2	7	7	7	7	7	3	2	3	1	3	2	2	2	2	1	7	7	7	7	7	7	7	7	7	7	1	7	7	7	3	7	7	2	7	7	1	5	3	2	3	3	7	2
	r0703	1	2	5	5	2	7	6	6	7	5	2	1	1	1	1	1	1	1	1	1	7	1	6	2	2	5	5	7	5	6	2	6	6	6	2	6	2	5	5	3	2	7	2	5	2	6	7	2
	r0704	2	1	1	1	1	5	3	1	2	2	2	1	1	1	2	1	1	1	1	1	7	1	3	3	2	4	5	3	3	4	1	4	3	4	2	4	2	2	2	2	1	2	3	1	1	1	4	1
	r0705	2	2	2	2	2	7	7	5	5	2	2	1	2	1	1	1	2	2	2	1	4	1	5	1	1	5	6	6	6	7	2	6	6	6	4	6	4	2	4	1	2	3	4	2	4	2	5	4
	r0706	1	6	7	2	1	1	7	3	7	5	7	1	7	5	5	1	6	7	3	1	7	7	6	3	5	7	7	7	7	3	1	7	2	1	2	2	1	7	7	7	2	3	7	3	5	3	7	2
	r0707	6	5	5	5	5	7	5	5	5	5	2	1	1	1	2	1	1	2	2	1	3	1	5	1	2	4	5	4	4	5	3	3	5	6	5	6	5	6	6	1	1	5	5	1	3	3	6	4
	r0708	1	1	1	2	2	7	5	1	1	3	2	1	1	1	1	1	1	1	1	1	4	1	5	1	1	3	4	4	6	5	4	4	4	6	4	5	5	5	4	2	1	1	2	2	2	3	6	2
	r0709	2	5	5	2	3	7	7	7	7	4	2	1	2	1	6	1	1	1	1	1	7	3	5	4	3	5	7	7	3	5	2	6	5	7	3	7	4	5	5	5	3	7	2	5	5	6	6	5
	r0710	5	1	7	5	4	7	7	7	7	7	1	5	7	6	7	1	1	2	1	1	7	1	7	1	3	7	7	7	7	7	1	7	3	7	7	7	2	4	4	4	1	4	5	7	2	7	5	5
	r0711	5	4	7	6	7	7	6	2	7	7	7	1	1	7	6	1	1	4	1	3	6	3	6	6	7	7	7	7	7	7	4	7	5	7	6	7	6	5	7	7	4	7	6	7	5	6	7	6
	r0712	5	2	4	5	5	7	7	7	7	7	2	1	1	1	6	1	1	5	1	1	7	4	7	5	7	6	7	7	7	7	1	7	2	6	3	7	5	1	6	1	5	7	5	7	6	3	7	6
	r0713	3	2	2	2	4	4	4	4	2	2	2	1	2	1	4	2	1	2	2	1	4	3	2	3	4	3	3	5	3	3	1	5	3	4	2	3	3	1	4	1	1	3	2	3	2	3	4	2
	r0714	1	2	2	2	2	5	5	2	1	2	2	1	1	1	1	1	1	1	1	1	6	3	2	3	3	3	3	4	3	3	1	4	3	6	1	4	2	1	3	1	1	4	3	2	1	6	4	2
	r0715	5	5	5	5	5	7	7	3	4	4	2	1	1	1	4	1	1	2	1	1	4	1	5	2	1	6	6	6	6	6	3	5	4	6	4	5	4	5	4	2	1	6	5	3	3	4	6	4
	r0716	5	2	3	3	5	6	6	3	7	5	5	2	3	2	6	2	2	3	2	2	5	5	2	5	5	4	7	7	5	6	6	6	5	5	5	5	5	3	6	5	6	5	1	7	6	5	7	5
	r0717	4	3	4	4	4	5	3	3	4	4	6	1	2	1	3	2	2	3	3	1	5	4	4	4	3	4	5	6	7	5	1	7	4	5	3	5	4	1	4	2	2	3	3	4	4	3	2	2
	r0718	3	2	2	4	5	4	1	3	4	3	2	3	1	4	5	1	1	1	2	1	2	4	1	1	1	4	4	2	3	4	1	3	3	5	1	3	3	1	2	1	2	2	1	6	4	1	6	4
	r0719	7	7	7	7	7	7	7	5	5	7	2	1	1	1	2	1	1	1	1	2	4	1	5	1	1	5	6	7	5	7	7	4	7	7	7	7	7	7	7	7	2	6	4	4	6	3	6	3
	r0720	5	4	5	5	5	7	7	1	1	3	2	1	1	1	2	1	1	1	1	1	5	1	5	2	1	6	6	6	6	6	4	5	4	6	4	5	4	5	4	1	1	5	6	4	4	3	6	4
	r0721	7	7	7	7	7	7	7	7	7	7	7	1	3	1	7	1	1	1	1	1	7	7	7	7	7	7	7	7	7	7	7	7	7	7	7	7	7	7	7	7	2	7	1	7	7	7	7	7
	r0722	5	6	6	5	5	7	7	5	5	4	5	4	4	4	2	4	1	3	1	2	6	4	5	4	4	5	7	7	7	5	4	7	5	6	4	3	4	5	6	2	4	7	6	6	5	5	7	6
	r0723	6	7	6	6	6	3	1	3	5	3	2	3	5	2	6	2	2	4	2	1	7	4	2	2	5	2	3	4	3	4	1	6	5	5	3	4	3	2	6	3	2	5	5	6	5	6	6	2
	r0724	2	2	3	1	1	4	4	2	5	4	2	1	1	1	6	1	1	2	1	1	4	2	1	4	4	3	4	5	2	1	1	4	2	6	4	6	3	2	3	4	2	4	1	5	1	5	5	4
	r0725	5	7	7	7	7	7	7	7	7	7	7	1	3	1	7	2	1	5	2	5	7	2	6	5	5	7	7	7	7	7	6	7	7	6	5	5	4	6	5	6	4	7	7	7	7	6	7	6
	r0726	6	3	6	5	6	6	5	5	5	6	3	1	1	1	4	2	1	2	4	1	6	3	1	2	4	7	5	7	5	5	5	2	4	6	6	5	3	5	6	2	1	3	3	3	2	5	3	4
	r0727	3	2	5	4	4	2	5	1	3	4	4	1	2	1	2	2	1	1	1	2	2	2	4	2	3	4	4	3	5	5	2	4	3	3	5	4	2	2	4	2	2	2	2	4	4	2	5	4
	r0728	7	7	7	7	7	7	7	6	6	7	3	1	2	1	4	3	1	1	2	2	7	1	7	2	2	7	7	7	6	7	5	7	6	7	7	7	6	5	5	3	5	7	7	7	7	7	7	7
	r0729	4	5	5	5	5	5	6	4	4	4	2	1	2	1	1	1	1	1	1	1	1	1	2	1	1	4	4	5	4	3	1	3	2	4	2	3	2	2	4	2	2	1	4	5	3	3	6	3
	r0730	6	6	4	5	5	7	7	5	5	6	2	2	2	2	3	2	1	2	4	1	5	2	5	3	3	6	6	6	6	6	4	7	5	6	5	5	5	5	4	1	1	6	6	5	4	4	7	4
	r0731	2	1	7	2	6	7	4	7	7	7	4	1	1	1	5	1	1	1	1	1	6	1	6	7	3	5	7	7	7	7	5	5	5	7	2	5	1	7	6	1	6	1	6	6	5	6	7	6
	r0732	4	4	4	4	4	7	5	4	5	6	2	1	6	1	3	1	1	3	2	2	6	1	6	2	3	6	6	6	6	6	5	5	4	5	5	6	4	5	5	2	1	4	6	3	5	3	7	5
	r0733	5	5	4	2	2	7	6	3	5	3	2	3	4	5	5	3	6	6	6	2	7	5	6	5	1	7	7	7	4	6	4	4	5	6	4	3	2	2	4	3	5	7	5	6	4	4	7	1
	r0734	6	7	7	7	7	7	7	7	7	7	5	4	5	4	7	5	5	6	3	3	7	6	7	6	5	7	7	7	7	7	5	7	7	7	5	7	6	7	6	1	5	5	6	7	7	7	7	7
	r0735	7	6	7	7	7	7	7	5	7	6	4	2	1	1	5	2	1	2	2	1	7	4	7	6	5	6	7	7	7	7	2	6	4	7	4	7	3	6	7	5	7	7	7	5	5	4	7	5
	r0736	7	6	7	7	7	6	6	7	7	7	7	1	1	1	7	1	1	6	1	6	7	1	7	5	7	7	7	7	7	6	6	7	6	7	6	7	6	7	7	3	7	6	7	7	6	7	7	7
	r0737	1	3	4	2	4	1	6	3	6	3	3	1	1	1	3	1	1	1	1	1	7	4	5	5	3	6	4	7	5	5	2	3	4	6	2	6	2	1	4	3	1	3	5	3	3	4	7	2
	r0738	7	6	7	7	7	7	7	4	5	5	5	2	2	3	3	2	1	1	1	1	7	2	7	7	5	6	7	7	6	6	2	7	4	7	5	3	2	4	5	2	4	7	5	6	5	4	7	2
	r0739	7	6	7	7	7	7	7	6	7	6	4	2	2	2	5	2	2	2	3	2	7	4	7	7	5	6	7	7	7	7	2	6	5	7	4	7	3	6	6	5	7	7	7	5	5	5	7	5
	r0740	5	4	4	5	5	7	7	2	2	4	2	1	1	1	3	1	1	3	1	1	4	1	6	2	2	5	5	5	6	6	3	5	6	5	4	6	4	5	5	1	1	5	5	3	3	4	6	4
	r0741	4	3	3	5	4	6	6	1	1	3	1	1	1	1	1	1	1	2	1	1	3	1	5	1	3	4	4	4	5	5	2	4	5	4	3	1	3	4	4	1	1	4	4	2	2	1	5	3
	r0742	6	5	5	6	6	7	7	2	3	5	1	1	1	1	4	1	2	4	2	2	5	2	7	3	3	6	6	6	7	7	4	6	7	6	5	7	5	6	6	2	2	6	6	4	4	5	7	5
	r0743	5	4	5	4	4	7	7	4	4	3	1	1	1	1	2	1	1	1	1	2	5	1	5	1	1	6	4	5	4	5	5	5	5	6	4	5	4	5	5	2	1	4	4	2	3	4	6	3
	r0744	3	5	5	5	4	7	6	4	2	4	2	1	1	1	2	1	1	2	2	1	4	1	3	1	1	5	6	6	4	6	4	5	4	6	4	5	4	5	4	1	1	5	2	2	4	3	5	2
	r0745	4	4	4	4	4	7	7	2	3	4	2	1	1	1	1	1	1	2	2	1	3	1	5	1	1	5	6	5	5	6	1	4	3	6	4	5	5	4	4	2	1	3	4	2	4	4	6	4
	r0746	5	4	4	5	5	7	7	3	3	3	2	1	1	1	2	1	1	2	1	1	4	1	5	2	2	6	6	6	6	6	5	5	4	6	5	5	5	5	5	2	1	6	4	4	4	4	6	4
	r0747	1	1	2	1	3	7	6	4	5	5	2	1	1	1	3	2	1	3	2	1	7	2	2	3	2	7	6	7	7	7	3	7	4	7	4	5	5	5	5	1	2	3	3	2	2	1	3	3
	r0748	2	1	3	1	3	6	7	3	5	5	2	1	1	1	3	1	1	2	1	1	6	2	3	3	2	6	6	7	7	6	3	7	4	7	4	5	6	4	4	1	3	3	4	3	3	2	3	2
	r0749	3	2	4	1	3	6	7	4	4	4	2	2	2	2	2	2	1	3	1	3	5	3	4	3	2	5	5	6	6	6	4	6	3	6	4	5	6	5	3	2	3	2	3	2	2	1	4	2
	r0750	4	2	4	5	6	2	2	2	5	6	1	2	5	4	4	1	1	1	3	1	7	3	1	1	1	5	3	5	5	5	2	4	2	6	4	1	3	4	5	2	4	3	3	7	7	3	3	4
	r0751	4	4	1	2	2	7	2	4	2	4	2	5	2	2	2	4	2	3	2	1	4	1	5	3	2	5	5	1	3	1	3	3	5	2	3	4	2	4	3	2	1	5	4	4	3	3	6	3
	r0752	5	5	5	5	5	7	7	2	5	4	2	1	1	1	4	2	2	3	3	1	3	1	5	1	1	6	6	6	1	1	3	5	4	6	4	6	4	3	4	1	1	6	5	3	5	5	6	3
	r0753	5	3	3	3	4	3	5	2	2	2	4	2	4	2	2	6	4	2	2	2	4	4	3	4	5	5	4	2	2	2	4	3	3	4	2	1	5	4	2	1	1	2	4	4	2	4	4	2
	r0754	2	6	6	6	6	4	7	5	4	4	4	2	3	5	3	3	1	2	1	4	4	3	4	2	3	3	4	3	6	5	2	3	3	4	5	3	5	4	2	3	5	3	5	4	4	2	5	5
	r0755	2	1	1	1	1	3	4	3	2	4	2	3	3	3	4	2	2	2	1	1	5	5	5	4	3	5	7	4	3	4	3	7	5	3	3	3	3	2	3	3	2	5	5	5	3	4	7	3
	r0756	2	2	1	2	2	3	5	2	2	3	2	4	4	3	3	2	2	2	2	1	2	3	3	3	2	3	4	5	3	3	5	5	5	3	4	3	5	3	5	5	7	4	3	3	3	2	5	3
	r0757	2	2	2	1	2	3	4	3	3	3	3	2	4	4	3	2	2	2	2	1	2	2	3	2	2	2	3	4	2	3	4	4	4	2	4	2	3	4	4	4	3	3	2	3	3	2	4	3
	r0758	1	2	1	2	2	2	4	2	4	4	3	4	4	3	3	2	3	1	1	1	2	3	2	4	3	3	4	4	3	1	5	4	5	3	5	3	2	5	5	5	2	4	3	3	3	2	3	3
	r0759	2	2	2	1	1	3	5	3	3	4	3	4	5	4	4	2	1	2	1	2	2	3	2	4	3	4	4	5	4	3	5	5	5	3	4	4	3	5	4	5	3	4	3	4	3	4	4	3
	r0760	3	2	4	4	3	7	6	3	5	4	2	1	1	1	3	1	1	1	2	1	7	2	3	3	2	7	6	7	4	5	5	4	3	7	5	5	3	4	4	1	3	4	3	1	3	1	5	3
	r0761	3	1	2	3	3	7	6	2	3	4	2	1	1	1	2	1	1	1	1	1	7	3	2	3	3	7	3	6	6	4	4	7	4	7	5	6	4	4	4	2	1	3	3	3	2	3	5	2
	r0762	1	1	3	2	3	6	6	3	4	3	2	1	1	1	2	1	1	1	2	1	7	1	3	3	2	6	5	7	5	5	3	7	4	7	5	5	4	3	3	1	2	3	4	3	2	2	4	2
	r0763	5	4	5	5	5	7	7	2	3	2	2	2	4	3	3	1	2	2	2	2	3	2	5	1	3	5	6	6	5	5	4	4	5	5	3	5	4	5	6	3	2	4	4	3	3	4	4	4
	r0764	6	3	3	6	6	6	5	4	4	4	3	4	3	2	3	2	2	1	2	4	5	4	5	3	2	5	3	5	3	6	2	2	4	2	2	4	4	4	6	5	3	5	5	3	2	3	3	5
	r0765	2	6	2	5	4	3	3	3	2	4	3	4	5	2	3	4	3	4	2	2	2	6	2	4	4	4	5	3	3	5	4	5	4	3	3	2	3	4	4	2	2	3	3	3	2	4	3	3
	r0766	4	3	4	4	6	2	3	3	5	3	3	3	4	2	6	3	5	5	3	3	5	2	4	2	5	5	4	3	5	2	5	3	2	4	5	5	2	4	4	5	4	4	5	5	3	3	4	4
	r0767	4	4	4	4	4	5	7	2	1	4	1	1	6	1	2	1	1	4	2	1	4	1	5	1	1	5	6	6	6	6	4	4	3	5	5	5	4	3	4	2	1	5	4	5	4	5	6	4
	r0768	7	7	7	7	7	6	7	4	5	5	5	1	4	1	3	4	1	2	2	4	5	2	4	2	2	4	5	7	6	6	3	6	5	6	6	5	4	5	5	4	2	6	4	4	5	1	5	4
	r0769	1	7	7	1	1	7	6	1	6	1	1	1	1	7	6	1	5	7	1	1	7	6	2	1	1	7	7	6	5	7	1	7	1	7	1	1	1	1	1	1	1	6	5	7	1	1	5	1
	r0770	5	6	7	7	7	6	7	6	5	5	3	2	2	1	5	3	2	3	3	1	7	4	4	5	4	5	5	6	5	5	2	7	5	7	4	6	3	2	4	2	3	6	6	3	4	5	6	4
	r0771	1	2	2	1	5	7	6	1	3	3	1	1	1	3	2	1	1	3	1	1	7	1	3	2	1	5	4	5	4	5	3	7	5	7	5	5	5	3	4	1	2	2	3	3	4	3	4	2
	r0772	2	3	4	4	5	7	5	2	4	7	3	1	1	1	3	2	1	2	3	1	6	2	2	5	3	5	7	6	6	5	4	7	3	7	4	6	4	4	4	1	2	4	3	3	2	3	4	3
	r0773	4	2	3	2	4	5	5	2	3	4	2	1	2	1	2	1	1	3	2	2	3	1	3	3	3	4	6	6	6	6	5	7	5	6	6	6	4	5	3	1	1	3	4	2	3	5	1	2
	r0774	1	2	4	2	1	7	6	2	5	3	2	2	2	2	4	1	2	1	1	1	7	1	3	4	3	6	6	6	6	6	3	7	5	6	3	6	3	4	5	2	2	3	4	3	3	4	5	4
	r0775	3	2	4	5	5	7	6	3	5	2	4	1	1	1	2	1	1	1	1	1	7	2	5	5	2	4	5	5	6	7	5	7	4	7	6	4	3	3	5	1	3	3	4	2	3	4	5	2
	r0776	3	3	5	5	5	7	4	2	3	3	2	3	1	2	3	3	1	1	1	1	5	1	3	3	4	4	6	5	6	6	5	6	4	7	5	6	4	3	4	1	2	2	4	2	3	5	3	2
	r0777	4	4	5	6	5	7	7	6	7	4	5	5	6	6	6	5	6	5	5	2	7	4	6	6	3	6	6	7	6	2	4	7	6	7	4	5	5	7	7	4	4	7	6	6	4	6	7	1
	r0778	6	5	3	1	3	2	7	4	6	2	1	6	3	5	3	1	1	1	1	3	7	1	7	2	2	6	6	7	5	5	5	5	4	2	5	2	4	7	5	1	3	3	5	7	7	6	5	3
	r0779	4	4	3	3	3	7	7	2	1	7	6	4	2	3	1	3	1	2	3	1	3	1	2	7	3	3	5	7	5	7	2	4	3	1	4	4	6	6	5	2	2	7	5	6	5	6	7	7
	r0780	1	1	3	1	3	3	4	2	3	3	1	1	1	1	3	1	1	1	1	1	5	4	2	3	1	3	2	4	5	5	1	4	1	3	1	5	1	1	1	1	1	2	1	1	2	1	3	2
	r0781	4	4	2	4	3	5	3	2	2	2	5	5	4	2	4	5	6	4	2	2	3	3	3	5	3	3	5	3	5	2	4	3	2	2	2	4	3	2	4	3	4	2	4	6	4	2	3	7
	r0782	2	2	1	1	2	2	3	5	4	4	3	4	2	3	3	5	2	1	1	2	3	1	4	4	3	3	3	2	3	2	4	3	2	2	2	3	5	2	3	4	3	2	2	2	2	3	1	3
	r0783	1	1	1	1	1	5	5	1	3	1	1	1	1	1	1	1	1	1	1	1	4	1	1	1	1	5	1	6	1	7	2	7	3	6	1	1	1	1	1	1	1	3	1	1	1	1	4	1
	r0784	4	7	7	5	5	4	7	4	3	6	7	5	7	4	3	7	3	2	5	4	7	4	7	7	5	4	7	5	4	5	4	5	7	3	7	7	7	7	6	5	4	7	5	6	5	7	7	4
	r0785	2	2	1	2	3	7	7	3	3	4	6	1	4	1	5	1	1	2	1	2	7	2	6	6	5	6	7	7	5	7	5	6	5	7	3	6	3	6	5	3	3	4	3	5	6	3	7	4
	r0786	7	3	5	7	7	1	5	3	7	7	7	4	5	7	2	1	1	1	1	1	7	5	7	1	1	6	7	7	7	5	1	5	1	7	4	7	1	4	5	1	4	1	7	7	7	6	7	1
	r0787	6	2	6	3	3	6	6	5	4	3	5	4	1	3	1	1	1	1	1	1	7	1	6	3	3	3	4	7	4	5	5	2	2	7	1	5	3	7	2	4	3	2	3	2	3	2	7	3
	r0788	7	1	5	5	2	5	2	4	4	5	7	2	4	5	5	4	5	7	4	5	1	5	5	2	5	4	7	5	4	7	7	4	5	5	5	5	7	4	5	6	7	4	3	3	2	6	4	7
	r0789	7	7	7	7	7	7	7	5	7	7	5	5	3	3	7	7	3	5	7	1	7	7	7	7	7	7	7	7	7	7	5	7	7	7	7	7	7	7	7	7	7	7	7	7	7	7	7	7
	r0790	7	7	7	7	7	7	7	7	5	7	5	5	7	7	7	7	1	6	7	1	7	5	7	7	7	7	7	7	7	7	6	6	7	7	7	7	7	7	7	7	7	7	7	7	6	7	7	7
	r0791	3	3	3	4	4	3	5	2	2	2	1	3	5	3	2	2	4	2	1	2	2	1	3	1	1	3	4	5	3	3	2	4	3	4	2	5	2	2	5	3	3	1	3	3	2	2	4	4
	r0792	2	2	4	4	4	4	3	2	2	1	3	4	3	3	4	3	3	2	4	4	4	6	2	2	5	3	2	2	5	5	5	2	3	3	5	3	3	3	5	2	3	5	3	3	3	5	3	2
	r0793	3	3	4	2	4	4	2	4	3	3	2	4	2	4	3	4	5	1	3	3	2	2	3	3	3	5	2	3	3	3	3	2	3	5	5	3	2	2	3	2	2	2	2	3	4	3	4	4
	r0794	4	4	3	4	4	3	2	4	5	4	2	4	2	3	3	5	4	3	3	4	2	5	4	3	3	3	2	3	2	2	2	3	4	4	4	3	3	4	5	5	5	2	3	3	4	3	3	4
	r0795	4	5	2	4	3	1	3	4	2	5	4	5	3	3	4	3	3	3	4	3	5	3	5	2	2	3	4	4	4	3	2	4	4	1	3	3	2	3	2	3	2	2	4	2	5	3	3	2
	r0796	2	4	4	4	4	3	3	4	3	4	4	2	5	3	2	4	4	3	2	3	4	4	3	2	1	3	4	2	2	1	4	3	2	3	3	3	3	4	4	5	3	2	4	3	3	4	4	3
	r0797	3	4	2	3	3	2	3	4	2	2	3	5	3	4	2	4	3	3	4	2	3	5	3	4	5	3	4	3	2	2	3	4	4	3	3	2	2	4	4	3	3	2	2	2	3	3	3	2
	r0798	4	2	4	4	2	3	3	4	3	3	2	2	5	4	4	2	5	5	2	4	4	3	4	2	2	3	3	3	3	3	5	4	3	3	5	2	3	2	2	3	5	5	5	3	2	5	4	4
	r0799	4	4	3	3	3	3	5	2	1	2	3	3	5	3	3	1	5	3	4	4	2	5	3	3	2	3	4	3	4	4	4	6	3	4	5	5	3	4	4	3	3	3	3	5	2	2	4	4
	r0800	3	4	3	3	4	3	3	2	4	4	2	4	4	2	2	3	5	4	3	3	2	2	3	2	4	4	4	2	3	3	2	3	2	3	3	3	2	4	5	5	3	4	3	4	4	4	4	5
	r0801	2	2	3	3	4	2	1	1	3	4	1	2	3	1	1	1	5	3	2	2	3	3	2	2	3	3	3	2	5	3	2	2	3	3	3	3	3	4	4	2	1	3	2	3	2	3	3	1
	r0802	7	7	7	7	7	7	7	7	7	7	2	4	6	6	5	6	1	2	4	1	6	1	5	7	3	7	7	7	7	7	5	7	2	7	4	1	5	7	7	1	7	7	1	7	5	5	7	5
	r0803	1	1	2	1	1	4	6	1	1	1	1	1	1	1	1	1	1	1	1	1	1	1	1	1	1	3	1	1	1	1	2	1	1	7	1	2	1	1	1	2	1	1	1	1	2	1	1	1
	r0804	6	6	7	7	1	7	7	1	4	4	2	1	3	1	3	7	6	4	5	1	6	4	7	7	2	7	7	3	1	2	2	7	7	6	7	6	1	7	6	1	5	6	4	7	5	1	7	7
	r0805	6	6	7	6	2	4	7	1	3	2	7	4	1	3	5	6	2	4	3	5	7	3	7	7	2	4	7	3	2	2	5	2	4	3	5	4	7	7	6	7	5	7	6	2	5	1	7	3
	r0806	7	4	6	3	7	7	4	3	7	1	5	6	5	2	7	7	7	6	7	1	6	2	7	7	5	7	6	7	7	3	4	6	5	7	3	1	6	4	5	7	6	7	6	7	7	7	7	6
	r0807	6	5	6	1	1	4	6	1	6	1	2	1	1	5	4	4	5	1	1	1	7	4	6	6	1	5	4	7	4	6	4	2	4	5	4	3	1	5	2	4	2	4	4	6	3	1	7	1
	r0808	3	3	3	4	3	3	4	3	4	4	3	2	2	5	3	3	3	3	2	3	2	2	2	4	3	3	3	5	2	4	1	4	4	3	5	5	3	4	4	3	1	2	3	3	2	2	3	4
	r0809	3	4	5	3	4	7	7	2	2	2	1	1	2	1	2	1	1	1	1	1	2	1	5	1	1	5	6	5	6	6	4	4	4	4	4	5	4	4	4	1	2	2	4	3	3	4	3	3
	r0810	5	3	5	2	3	5	3	2	2	3	4	3	2	3	2	3	4	2	2	2	5	2	5	2	4	2	5	6	2	2	6	4	3	4	5	3	5	4	4	2	3	6	3	6	4	4	5	4
	r0811	4	3	2	3	3	4	4	2	6	4	4	2	5	3	2	3	2	3	2	2	4	3	4	4	4	2	4	4	1	3	3	3	3	2	2	3	1	5	5	2	2	3	4	5	2	5	3	6
	r0812	7	2	7	3	7	7	7	3	6	7	5	2	3	2	2	7	7	2	4	6	6	7	7	4	7	6	6	6	5	4	7	6	7	6	4	7	6	6	7	7	2	7	4	7	2	6	7	6
	r0813	3	2	3	5	5	7	3	2	4	5	1	3	5	5	4	5	6	5	5	1	7	1	7	4	3	4	7	1	7	5	2	6	5	5	4	5	5	1	5	1	1	7	1	2	2	1	6	5
	r0814	7	7	7	7	1	7	7	7	7	7	3	7	7	1	7	7	1	7	7	2	6	7	7	7	5	7	7	5	7	7	4	7	7	7	7	7	7	5	7	7	4	7	1	7	5	5	7	7
	r0815	2	2	2	2	2	6	6	2	4	3	2	1	1	1	3	1	1	1	1	1	7	1	4	3	2	6	6	7	4	6	1	4	3	7	3	7	2	4	6	3	2	2	5	4	2	3	5	3
	r0816	2	7	5	3	1	2	4	2	2	4	3	1	7	1	4	2	1	4	4	1	5	5	1	4	1	5	2	3	4	1	2	1	1	1	2	3	3	7	5	7	2	1	2	2	2	4	5	3
	r0817	5	5	7	5	6	7	7	5	7	6	2	5	3	1	3	5	1	4	6	1	6	7	7	7	6	7	7	7	7	5	5	7	6	7	5	7	7	4	6	6	7	7	7	5	7	6	7	7
	r0818	6	5	5	3	3	7	7	2	3	2	1	1	1	1	1	1	1	1	1	1	3	1	5	1	1	5	5	5	5	5	1	5	2	5	2	5	5	2	3	1	1	4	2	3	2	2	5	2
	r0819	3	3	4	3	4	6	7	1	1	3	1	1	1	1	3	1	1	1	1	1	4	1	4	1	1	4	6	6	5	5	1	4	3	6	3	6	5	1	4	1	1	3	3	4	3	3	6	3
	r0820	3	3	3	3	4	6	7	5	6	5	1	1	2	1	4	1	1	1	1	1	3	1	4	1	1	6	7	6	6	5	1	4	3	6	2	5	5	2	3	1	1	3	3	3	4	4	5	3
	r0821	1	1	5	1	1	1	4	1	1	1	6	1	1	1	4	1	4	4	4	1	2	1	4	5	1	1	5	1	1	3	1	2	5	2	3	1	1	1	3	1	1	4	1	6	4	2	4	1
	r0822	4	3	2	3	4	1	1	1	6	3	2	2	2	2	4	1	1	1	1	1	3	3	3	1	1	6	3	6	6	5	1	3	1	4	1	1	3	2	3	1	1	1	2	5	4	1	6	4
	r0823	3	2	4	3	3	2	1	2	5	3	3	2	3	3	3	1	1	1	1	1	4	3	4	1	1	5	3	7	5	5	2	3	2	3	2	1	4	3	1	1	3	2	2	3	5	2	5	3
	r0824	2	2	2	2	4	7	7	2	3	2	2	1	1	1	2	1	1	1	1	1	3	1	4	3	2	5	5	5	5	5	3	4	3	5	3	5	3	3	3	1	1	3	2	3	3	2	5	6
	r0825	4	4	4	6	3	4	6	3	3	2	2	1	2	1	1	1	5	1	1	1	4	2	4	2	1	5	6	6	1	1	2	4	4	6	2	3	3	2	4	1	1	2	3	3	4	3	6	3
	r0826	5	5	5	4	3	7	5	2	3	3	2	1	1	1	3	1	1	1	1	1	5	2	3	3	2	6	5	6	5	5	2	5	3	5	2	6	3	2	3	1	1	4	3	3	3	3	6	6
	r0827	5	3	4	5	1	7	4	2	1	1	1	1	1	1	1	1	3	3	3	1	1	1	3	1	1	1	5	5	1	1	1	4	3	4	2	2	1	2	4	1	1	3	2	3	2	2	5	1
	r0828	1	2	3	3	5	2	4	2	1	3	1	3	3	2	1	3	3	4	1	4	4	4	4	2	2	1	2	4	2	2	3	2	3	3	2	3	2	2	3	3	2	1	3	3	3	2	2	4
	r0829	4	3	4	4	4	6	4	2	1	2	1	1	1	4	1	1	1	1	1	1	2	1	3	1	1	5	5	5	5	5	3	3	4	3	4	5	3	4	3	1	1	2	3	3	2	2	2	3
	r0830	4	2	3	3	3	3	4	1	1	3	3	3	3	2	1	2	1	2	1	4	2	3	4	4	1	3	2	4	3	5	2	4	2	3	3	4	3	4	3	2	2	4	3	2	3	2	3	3
	r0831	3	3	3	3	3	5	5	2	2	4	2	1	1	1	1	1	1	1	1	2	2	1	3	1	1	4	5	5	5	4	3	3	3	4	2	5	3	3	3	1	1	1	3	3	2	1	4	3
	r0832	4	4	3	3	3	6	6	2	2	3	1	1	1	1	1	1	1	1	1	1	3	1	3	1	1	4	5	4	6	5	3	4	4	5	2	6	1	4	3	1	1	4	2	3	2	2	5	1
	r0833	3	4	4	4	4	7	5	2	2	3	1	1	1	1	1	1	1	1	1	1	3	1	4	2	1	4	6	6	6	4	4	5	3	6	2	5	2	4	3	1	1	3	3	3	3	2	5	1
	r0834	4	3	3	4	4	7	7	2	3	2	1	1	1	1	1	1	1	1	1	1	3	1	4	1	1	4	4	5	4	4	3	4	3	4	3	5	3	3	3	1	1	4	2	3	2	2	5	2
	r0835	4	4	4	4	4	7	6	2	3	4	1	1	1	1	2	1	1	1	1	1	4	1	4	1	1	4	5	5	4	5	3	4	3	5	3	7	3	4	3	1	1	4	2	3	2	2	5	2
	r0836	2	3	2	3	3	4	5	3	1	4	4	2	3	3	1	3	1	1	1	2	3	2	4	7	2	5	4	2	5	5	3	2	3	2	2	2	3	3	2	3	3	4	3	5	3	2	5	3
	r0837	5	3	3	4	7	7	5	1	3	2	7	4	7	1	3	3	4	5	4	4	4	4	1	1	3	1	3	7	3	3	4	1	5	4	5	5	5	1	3	3	5	1	4	2	1	5	2	1
	r0838	4	1	4	2	3	7	5	3	1	5	1	1	1	1	1	1	1	1	1	1	7	1	1	1	1	1	1	2	4	3	1	5	1	7	3	6	1	6	1	1	1	3	4	1	1	1	7	1
	r0839	1	1	1	3	3	2	7	3	3	5	1	1	1	1	1	1	1	1	1	1	7	3	1	5	3	6	7	7	6	6	3	6	2	7	3	6	3	1	2	1	1	7	1	1	1	1	7	1
	r0840	2	1	2	2	2	2	4	4	4	3	1	1	1	1	2	1	1	2	3	1	4	1	2	3	2	2	2	3	2	4	1	1	1	3	2	3	3	1	3	1	2	3	1	3	2	3	4	2
	r0841	3	3	6	4	6	7	7	2	7	7	3	1	2	1	4	2	1	3	1	1	7	1	5	6	6	3	6	7	7	7	2	7	3	7	6	6	5	2	5	2	1	5	6	6	2	7	7	3
	r0842	4	1	3	2	1	6	6	2	7	2	1	1	1	1	3	1	1	1	1	1	6	1	1	1	1	2	2	6	2	4	1	3	1	7	1	1	1	1	2	1	1	4	1	1	1	6	6	1
	r0843	2	4	4	4	4	6	3	5	5	3	1	1	1	1	4	1	1	1	1	1	6	4	5	3	3	6	5	6	5	5	2	6	5	5	2	3	2	1	3	1	2	3	6	3	4	2	5	2
	r0844	7	6	7	5	6	7	6	3	6	6	6	2	2	2	6	2	2	6	1	1	7	6	7	5	2	7	7	6	5	6	4	7	6	7	6	6	6	6	5	5	6	4	6	6	4	7	7	6
	r0845	5	7	7	3	5	7	7	4	2	5	2	1	1	1	5	1	1	1	1	1	7	7	7	6	7	7	6	7	4	6	4	7	6	7	4	5	4	3	7	5	7	5	7	5	7	3	7	4
	r0846	6	3	5	2	2	6	7	2	2	3	3	1	1	1	2	1	1	1	1	1	7	2	7	5	3	7	7	7	5	3	3	4	2	7	3	6	2	3	5	3	2	7	6	3	5	7	7	2
	r0847	3	1	4	1	1	7	7	6	5	6	2	1	1	1	1	1	1	1	1	1	7	4	7	5	5	6	5	7	4	7	1	7	2	7	3	3	1	1	3	1	1	4	3	3	2	1	7	2
	r0848	1	1	6	2	1	6	5	1	7	2	1	1	1	1	1	1	1	1	1	1	7	1	6	5	2	3	5	7	3	6	1	1	1	6	1	3	1	1	3	1	1	2	1	4	2	1	6	3
	r0849	6	2	6	4	6	6	6	7	6	2	5	2	2	2	3	2	1	5	2	3	6	4	2	5	4	5	6	6	5	5	2	5	4	6	3	7	5	4	6	3	4	6	3	5	1	1	7	4
	r0850	7	6	7	6	6	7	7	7	7	7	3	3	2	3	5	3	3	3	3	3	7	6	6	7	6	7	7	7	7	7	6	7	5	7	5	5	3	3	6	3	3	5	7	5	5	6	7	6
	r0851	1	1	1	2	2	4	2	3	6	6	1	1	1	1	2	1	1	2	1	1	5	1	2	1	2	5	5	6	7	7	1	3	4	3	1	4	2	2	4	1	2	3	4	3	2	2	5	2
	r0852	3	2	3	2	1	5	6	3	3	5	1	1	1	1	3	1	1	1	1	1	6	1	3	3	1	5	5	7	6	6	2	7	3	6	4	5	2	1	7	2	3	3	5	5	5	6	7	5
	r0853	3	3	3	3	3	5	4	3	3	4	1	1	1	2	3	1	1	2	1	1	4	1	6	3	2	5	4	4	5	4	2	4	3	6	3	4	3	2	3	3	4	3	1	3	4	3	6	5
	r0854	1	1	3	1	1	3	3	5	5	5	1	1	1	1	1	1	3	1	1	1	3	2	5	4	6	5	5	6	5	5	1	3	2	3	2	4	2	1	3	1	2	2	2	2	2	2	6	2
	r0855	2	2	3	3	3	5	7	3	3	5	1	2	3	2	7	2	1	3	2	1	5	1	5	4	3	5	5	7	5	6	3	4	4	5	3	4	4	3	4	2	1	5	4	5	2	3	7	3
	r0856	2	1	3	2	2	6	5	3	4	4	1	1	1	1	2	1	1	1	1	1	6	1	5	4	1	4	4	6	3	3	3	3	3	6	1	3	1	5	4	5	1	2	3	2	2	2	6	2
	r0857	1	1	1	1	1	1	1	1	1	2	1	1	1	1	1	1	1	1	1	1	3	1	2	1	1	1	1	5	3	1	1	1	1	4	1	1	1	1	1	1	1	4	1	2	1	1	3	1
	r0858	3	3	5	4	6	7	5	6	7	5	1	1	1	1	2	1	1	1	2	1	7	4	7	5	5	6	6	7	6	5	3	5	5	7	4	7	3	4	5	2	2	7	3	4	7	3	7	5
	r0859	2	1	2	1	1	7	5	5	7	5	3	2	2	1	3	3	1	3	2	2	7	3	7	5	5	3	4	7	7	7	5	7	6	7	7	7	5	3	5	7	5	5	5	4	5	6	7	5
	r0860	6	4	6	5	4	7	7	4	5	7	3	2	3	2	6	4	2	3	3	1	7	5	7	6	6	7	7	7	6	7	3	7	6	7	4	6	5	3	6	5	4	5	4	5	5	5	7	4
	r0861	7	3	7	7	7	7	7	7	7	7	1	1	1	1	5	1	1	1	1	1	7	1	7	5	3	7	7	7	7	7	1	7	3	7	3	7	1	1	5	7	3	5	2	5	1	3	7	3
	r0862	1	1	5	1	2	6	3	3	5	6	2	1	1	1	1	1	1	1	1	2	7	1	6	4	1	5	6	7	7	7	3	4	3	4	1	3	2	5	6	4	4	3	7	5	2	3	7	2
	r0863	1	1	1	1	1	1	6	6	6	6	3	1	1	1	5	2	1	6	1	1	7	2	2	4	3	5	4	6	5	5	2	6	5	7	5	4	5	2	3	1	2	1	7	5	5	6	7	5
	r0864	3	2	6	4	5	7	5	6	7	5	2	1	2	1	3	1	1	3	1	1	7	5	4	4	2	5	6	7	7	7	2	6	4	7	5	6	2	1	3	2	3	4	5	4	3	5	6	4
	r0865	5	3	3	1	1	7	7	2	4	7	1	1	1	1	3	1	1	1	1	1	1	1	1	1	5	6	6	7	3	5	1	1	2	7	2	6	1	1	3	6	2	7	3	5	7	7	7	5
	r0866	3	2	4	2	2	7	7	4	7	5	1	2	1	2	2	1	1	1	1	1	7	2	7	6	3	5	5	7	6	7	2	4	3	6	4	6	2	1	3	1	1	2	5	5	5	4	7	4
	r0867	4	2	6	4	4	7	6	5	7	2	2	5	3	6	6	1	7	7	6	1	7	1	7	5	6	5	6	7	5	6	2	7	7	7	6	7	7	7	7	7	3	6	7	6	1	1	7	5
	r0868	7	6	7	7	7	7	6	6	6	7	2	1	1	1	4	1	1	2	1	1	7	1	6	5	6	6	7	7	7	7	1	2	2	7	1	5	2	4	4	4	6	6	1	6	6	3	7	6
	r0869	7	5	7	5	7	7	7	7	7	7	1	1	1	1	1	1	1	1	1	1	7	7	7	6	7	7	7	7	7	7	1	7	1	7	1	7	1	1	6	1	6	7	5	7	6	7	7	6
	r0870	3	2	6	3	2	7	4	1	2	5	6	2	1	1	3	2	2	2	1	1	7	3	7	3	1	7	3	3	3	6	1	5	3	6	5	5	2	1	6	7	6	4	3	4	4	1	7	6
	r0871	6	6	7	5	5	7	7	7	1	7	5	1	1	1	4	1	1	2	1	1	7	1	1	1	1	1	1	7	1	1	7	7	5	7	6	1	3	7	6	7	6	7	1	1	6	1	7	5
	r0872	6	3	6	5	3	6	5	3	7	6	1	1	1	1	1	1	1	1	1	1	7	2	2	5	3	3	3	6	5	5	1	3	3	5	2	5	3	1	2	1	2	3	1	3	1	2	6	3
	r0873	1	1	2	1	7	7	7	7	7	6	1	1	1	1	4	1	1	1	1	1	7	5	7	6	5	5	6	7	3	7	1	7	5	5	1	2	2	1	7	1	4	5	1	6	5	2	7	3
	r0874	2	1	2	1	2	7	7	7	6	6	2	1	2	1	3	1	1	2	1	1	7	3	7	6	5	6	6	7	3	7	2	7	5	6	2	2	7	5	7	3	4	5	1	6	5	2	7	4
	r0875	2	4	6	3	5	7	6	7	7	4	2	1	3	1	2	1	1	3	2	2	7	2	6	6	5	6	7	7	7	6	3	7	6	4	6	7	3	1	7	3	2	6	6	5	1	3	6	3
	r0876	5	2	5	4	5	7	7	1	6	4	5	1	1	1	4	1	1	2	2	2	6	1	1	3	4	5	6	7	4	6	5	6	4	7	3	4	4	2	7	5	5	4	1	6	4	7	7	6
	r0877	7	6	7	7	7	7	7	7	6	7	2	7	5	1	7	1	1	2	1	3	7	2	7	7	7	7	7	7	7	7	3	7	7	7	7	7	5	2	7	7	7	7	5	7	7	7	7	7
	r0878	5	4	5	5	4	7	7	1	6	2	3	1	1	1	4	1	3	3	2	3	7	5	5	5	3	5	4	7	4	7	2	6	5	6	4	7	4	2	5	6	5	6	5	5	4	3	7	5
	r0879	5	6	7	7	6	7	7	7	7	7	5	2	2	2	4	4	2	3	3	2	7	6	7	7	6	7	7	7	7	7	5	7	6	7	5	6	6	4	7	4	6	7	6	7	7	2	7	6
	r0880	7	6	7	7	7	7	6	6	4	4	7	4	6	4	5	4	4	5	4	4	7	5	7	7	5	6	7	7	7	5	3	7	5	7	4	5	5	5	5	6	3	5	7	7	5	4	7	6
	r0881	5	1	6	3	2	7	5	4	6	6	2	1	1	1	3	1	1	1	1	1	5	1	1	5	1	4	6	7	5	7	2	7	5	7	4	6	2	4	4	3	2	6	1	5	5	1	7	5
	r0882	5	5	5	5	5	7	7	7	7	7	5	1	1	3	5	2	1	3	1	1	7	7	7	7	5	7	7	7	7	7	5	7	5	7	7	7	5	7	7	7	5	7	1	5	5	7	7	5
	r0883	2	4	6	2	1	7	7	7	7	3	1	1	1	1	2	3	1	1	1	1	4	1	3	2	1	3	3	7	1	3	2	3	3	6	5	7	1	2	5	1	2	4	1	1	2	1	3	1
	r0884	1	1	1	1	1	7	2	6	7	3	1	1	2	1	1	2	1	2	1	1	7	1	1	7	2	7	3	7	7	6	1	1	1	7	2	7	1	1	1	1	1	7	1	7	1	1	7	1
	r0885	5	5	7	5	5	7	7	7	7	5	1	1	1	1	1	1	1	1	1	2	7	1	7	5	1	5	7	7	5	7	1	7	5	7	5	5	1	5	5	7	5	5	3	5	5	5	7	5
	r0886	4	3	6	5	5	7	7	3	7	3	4	1	1	1	7	1	1	1	1	1	7	3	7	7	6	7	5	7	5	7	1	7	5	7	1	1	1	1	4	1	1	3	3	3	1	1	7	4
	r0887	5	3	7	3	3	7	7	7	7	7	2	1	1	1	5	1	1	1	1	1	7	7	5	5	7	7	7	7	7	7	3	7	5	7	5	7	2	5	5	5	1	5	5	5	5	5	7	7
	r0888	5	5	5	5	5	6	6	7	7	6	2	1	1	1	5	1	1	2	1	2	7	5	5	6	6	6	6	7	6	6	5	7	4	6	4	6	4	5	6	5	4	6	1	5	5	4	7	4
	r0889	5	3	5	4	3	7	6	5	7	5	1	1	3	1	5	1	1	3	1	1	7	5	6	3	5	4	4	6	5	5	3	5	3	6	5	5	3	1	3	1	1	5	5	5	5	6	7	5
	r0890	2	5	5	4	7	6	7	5	7	5	5	2	3	1	3	1	1	4	1	1	7	1	1	3	5	7	5	7	6	7	2	7	5	7	5	7	5	1	7	7	5	1	7	7	7	6	7	4
	r0891	2	5	5	3	6	7	6	7	7	7	5	1	2	1	2	1	1	3	1	1	7	4	6	4	6	7	7	7	7	7	2	7	6	7	3	7	4	1	7	7	7	7	7	7	7	5	7	3
	r0892	7	4	7	6	7	7	7	6	6	7	4	2	2	2	6	2	1	5	1	1	7	4	7	6	5	6	7	7	6	7	5	6	5	6	6	7	6	3	7	5	3	6	7	5	5	7	7	5
	r0893	4	2	7	4	3	7	7	7	7	7	4	2	2	1	7	2	1	3	1	3	7	1	7	7	7	7	7	7	5	7	4	7	5	7	6	7	4	5	3	3	3	1	7	7	6	7	7	7
	r0894	5	3	7	2	3	7	7	5	7	7	1	1	1	1	1	1	1	1	1	1	7	1	7	4	3	7	3	7	4	6	1	7	2	7	5	7	2	7	7	7	1	4	5	5	4	3	7	3
	r0895	7	7	7	5	7	7	7	7	7	5	5	4	5	5	5	4	5	3	4	2	7	5	4	5	5	7	7	7	5	7	2	7	7	7	4	7	5	4	4	7	2	7	2	7	5	5	7	5
	r0896	3	3	5	3	4	7	7	6	7	5	3	1	1	2	1	1	1	2	1	1	7	3	7	7	4	5	5	7	5	5	2	7	5	5	5	7	4	1	4	3	3	5	5	5	5	5	7	5
	r0897	5	5	7	7	4	7	5	6	7	6	5	2	2	2	5	1	1	3	1	1	7	3	5	5	3	5	5	7	3	2	1	6	5	5	3	7	4	1	5	3	3	7	5	7	5	5	7	5
	r0898	7	7	7	6	6	7	7	7	6	1	5	3	3	3	3	3	4	2	2	3	7	3	7	6	5	5	6	7	2	1	3	6	5	7	5	6	3	6	6	5	5	7	6	5	6	5	7	3
	r0899	5	5	7	4	5	7	7	5	7	7	1	1	1	1	5	1	1	5	1	1	7	5	7	7	5	7	7	7	7	7	1	7	5	7	7	7	5	1	7	4	5	5	5	7	5	5	7	5
	r0900	7	5	7	7	7	7	7	7	7	7	7	1	5	1	7	1	1	5	3	1	7	1	7	5	7	7	7	7	7	7	1	7	7	7	5	7	7	1	5	1	1	7	7	5	7	5	7	5
	r0901	7	5	7	7	7	7	7	7	7	7	7	1	5	1	7	1	1	5	3	1	7	3	7	5	7	7	7	7	7	7	1	7	7	7	5	7	7	1	5	1	1	7	7	5	7	5	7	5
	r0902	2	1	3	1	2	6	6	6	6	6	6	1	1	1	1	1	1	2	1	1	6	1	6	6	2	6	4	6	6	6	5	6	3	6	6	6	1	5	5	5	5	3	5	6	6	6	6	6
	r0903	4	3	6	6	6	7	6	5	7	5	5	1	2	1	2	2	1	4	1	4	5	5	7	1	5	6	2	7	1	6	3	6	4	6	6	2	4	5	6	6	4	4	1	5	5	1	6	6
	r0904	7	7	7	7	7	7	7	7	7	7	5	1	3	1	5	5	1	6	3	3	7	2	5	6	6	6	7	7	7	5	3	7	5	7	7	7	4	5	7	7	6	3	7	6	7	6	7	7
	r0905	3	2	7	5	5	7	7	5	7	7	1	2	2	2	5	5	2	5	1	1	7	5	7	5	5	7	7	7	7	7	6	7	6	7	6	7	6	5	7	7	2	4	5	5	5	4	7	7
	r0906	6	7	7	7	7	7	7	7	7	7	1	1	1	1	1	1	1	1	1	1	7	6	7	7	7	6	7	7	6	7	1	7	1	1	5	7	1	1	1	1	6	7	4	7	1	3	7	7
	r0907	6	7	7	7	7	6	6	6	6	5	5	2	3	3	6	2	1	2	2	2	7	4	5	4	3	6	5	6	5	6	2	7	5	6	6	6	5	4	7	4	3	5	6	5	5	5	6	5
	r0908	6	3	7	6	5	7	6	6	7	7	3	1	2	1	6	1	1	4	2	1	7	3	4	5	4	6	5	6	6	7	2	6	3	6	5	7	3	7	7	5	2	3	3	5	4	2	7	5
	r0909	3	1	1	1	1	7	3	2	7	6	5	1	1	1	3	1	1	1	1	1	7	1	6	5	4	7	7	6	7	7	2	7	3	7	5	5	3	1	4	3	1	6	1	5	1	5	7	5
	r0910	5	1	6	1	1	7	7	1	6	7	1	1	1	1	5	1	1	1	5	1	7	6	7	7	7	6	4	7	3	7	2	7	2	7	4	7	7	3	7	1	7	5	6	6	7	7	7	6
	r0911	1	1	1	2	2	7	5	3	7	3	1	1	1	1	1	1	1	1	1	1	5	1	3	1	1	2	1	7	5	3	1	1	1	1	1	5	1	1	1	1	1	1	1	1	1	1	5	3
	r0912	2	2	2	2	3	4	4	6	5	3	1	1	1	1	2	1	1	1	1	1	6	1	7	1	2	3	2	6	5	7	1	6	3	6	1	6	1	1	4	1	2	3	5	1	1	2	7	3
	r0913	1	1	3	2	2	7	6	5	7	5	2	1	1	1	5	1	1	1	1	1	7	1	1	6	5	5	6	7	5	6	1	6	3	7	3	7	2	1	3	1	1	3	7	3	3	3	7	3
	r0914	1	2	3	2	1	5	3	6	5	4	1	1	1	1	3	1	1	2	1	1	6	5	5	1	1	4	1	6	4	7	1	7	4	6	1	6	2	1	5	1	1	5	2	2	2	1	7	2
	r0915	3	3	4	5	3	7	5	4	3	5	1	1	1	1	4	1	1	1	1	1	7	1	7	4	4	5	5	7	4	7	1	7	3	7	4	5	3	3	4	1	4	5	3	4	4	1	7	3
	r0916	3	3	2	2	3	7	4	2	6	5	5	2	3	1	3	3	2	3	1	5	7	2	7	3	5	6	4	6	5	6	6	5	4	5	3	5	2	6	6	7	5	5	3	6	2	4	7	3
	r0917	4	2	5	2	3	7	5	3	4	4	2	1	1	1	7	1	1	2	1	1	7	3	1	3	2	7	6	7	2	7	2	7	4	7	4	3	3	1	3	4	2	6	2	5	6	7	7	6
	r0918	7	7	7	7	7	7	5	7	7	2	7	1	1	1	1	1	1	2	1	1	7	1	7	2	3	5	4	6	4	6	5	7	3	7	3	5	1	7	4	7	2	5	5	5	1	3	7	1
	r0919	3	3	7	4	3	7	7	7	7	6	2	1	2	2	6	1	1	4	2	1	7	2	7	4	3	7	4	7	7	7	2	7	3	7	2	7	2	4	3	7	3	5	2	5	3	3	7	4
	r0920	7	5	7	7	6	7	7	2	3	7	1	1	1	1	1	1	1	1	1	1	7	1	7	6	3	7	7	7	7	7	3	7	5	7	6	7	4	6	6	3	5	6	6	3	5	7	7	5
	r0921	2	3	3	3	2	5	3	2	2	7	3	1	3	2	5	1	1	2	1	1	6	3	3	2	1	6	6	7	2	7	2	7	5	4	3	3	1	3	2	2	3	2	1	6	6	2	7	6
	r0922	4	3	5	3	4	7	7	3	4	3	1	1	1	2	3	1	1	2	1	1	5	5	7	5	2	7	7	7	7	7	2	7	7	7	4	6	3	6	5	2	1	1	1	7	4	1	7	5
	r0923	7	7	7	6	6	5	6	1	1	3	3	1	1	1	1	3	1	1	1	1	7	1	5	6	3	6	6	7	7	2	2	5	3	7	4	2	1	3	4	2	2	5	3	4	3	1	6	1
	r0924	5	3	5	2	2	7	6	3	1	3	3	2	1	1	1	3	1	2	1	2	7	4	5	5	4	5	3	7	4	5	4	6	6	6	5	2	2	6	3	6	2	5	3	4	3	1	6	2
	r0925	3	1	2	1	2	5	2	2	4	3	1	1	1	1	1	1	1	1	1	1	5	1	1	1	2	3	1	5	2	4	1	1	1	5	4	4	1	1	1	1	3	4	1	3	2	1	5	3
	r0926	7	7	7	7	3	7	7	6	7	6	7	1	5	3	7	1	1	2	3	1	7	1	1	5	5	7	7	7	7	7	7	7	7	7	7	7	5	6	7	7	3	7	1	7	7	5	7	6
	r0927	1	1	2	1	2	2	3	2	2	6	1	1	1	1	1	1	1	1	1	1	4	1	1	4	3	3	5	5	5	3	2	3	2	6	2	5	2	1	2	1	1	3	2	2	1	2	6	1
	r0928	7	7	7	7	6	7	7	5	6	7	7	3	5	4	7	3	2	5	4	4	7	7	7	7	7	7	7	7	4	7	5	7	7	7	7	7	6	6	7	7	7	7	7	7	7	7	7	7
	r0929	1	1	2	3	3	7	5	7	7	4	1	1	1	1	2	1	1	1	1	1	3	1	5	2	1	3	3	5	5	5	1	2	2	5	2	2	1	1	2	1	1	5	1	3	3	4	3	2
	r0930	7	7	7	7	7	7	7	7	7	7	4	1	1	1	7	1	1	7	1	1	7	5	1	7	7	7	7	7	7	7	3	7	7	7	5	7	5	7	5	7	3	7	3	7	7	7	7	7
	r0931	7	7	7	7	7	7	7	7	7	7	6	3	4	2	7	3	1	5	2	1	7	7	7	7	7	7	7	7	7	7	2	7	6	7	6	2	2	6	5	5	2	7	6	6	7	7	7	6
	r0932	4	1	5	2	4	7	6	5	7	6	1	1	1	1	2	1	1	2	1	1	7	1	2	5	4	6	6	7	7	7	1	7	3	7	5	6	2	2	2	3	3	7	3	5	2	3	7	3
	r0933	2	2	3	2	3	6	6	4	7	4	2	3	5	3	7	2	1	2	1	1	3	3	1	6	4	4	2	7	3	5	3	7	5	4	3	5	3	3	3	3	3	2	3	6	5	5	4	3
	r0934	7	7	7	7	7	7	7	6	2	6	6	5	5	5	7	4	4	6	4	3	7	2	7	7	7	7	7	7	7	7	7	7	7	7	7	7	7	7	7	7	7	7	1	7	7	7	7	5
	r0935	3	1	4	3	4	7	7	6	4	5	1	1	1	1	5	1	1	1	1	1	3	1	4	3	1	7	7	7	5	7	1	6	1	7	1	5	1	1	5	3	3	5	2	4	1	1	7	3
	r0936	6	5	7	7	7	7	4	5	7	6	2	1	1	1	3	1	1	6	1	1	7	1	4	1	3	2	6	7	3	6	1	6	3	7	2	7	4	2	4	1	1	1	1	7	7	7	5	3
	r0937	7	7	7	7	7	7	7	4	7	7	6	4	4	3	7	2	2	2	2	2	7	5	7	6	2	7	6	7	7	7	2	7	2	7	5	7	2	3	6	5	2	7	5	7	5	6	7	4
	r0938	7	7	7	7	7	7	7	7	7	7	5	1	1	1	5	1	1	2	1	1	7	1	7	6	5	7	7	7	7	7	7	7	5	7	7	7	5	7	7	7	5	4	1	7	7	5	7	7
	r0939	1	1	3	2	2	5	6	6	7	5	6	1	1	1	5	1	1	2	1	1	7	2	1	2	4	5	5	7	5	5	1	7	3	7	2	5	2	1	2	1	2	5	1	5	2	2	7	2
	r0940	1	2	6	4	5	7	5	5	5	6	5	1	1	1	5	1	1	3	1	2	7	5	6	6	5	6	7	7	7	5	3	7	7	7	6	6	5	5	7	6	5	7	5	6	5	5	7	4
	r0941	3	3	4	4	3	5	5	5	2	3	4	2	3	2	3	2	2	3	2	1	7	3	6	5	5	5	5	5	5	5	4	5	6	5	3	5	4	4	5	3	5	6	5	4	6	5	7	4
	r0942	5	5	6	5	5	7	6	7	5	7	3	2	2	3	5	4	3	4	3	1	7	6	7	6	6	6	7	7	7	5	3	7	6	7	4	5	4	4	5	3	5	2	5	2	3	2	6	4
	r0943	7	6	7	4	4	7	7	7	5	6	2	1	1	1	1	2	1	2	1	2	7	6	5	4	6	5	7	7	6	7	4	7	5	7	6	7	5	4	5	6	6	7	7	5	7	1	7	4
	r0944	2	2	4	1	4	7	5	5	6	3	1	1	1	1	4	1	1	1	1	1	1	2	5	3	2	5	7	7	5	5	1	6	5	6	2	5	2	5	6	3	2	5	2	5	2	2	6	3
	r0945	4	2	3	2	3	7	5	3	3	3	1	1	1	1	2	1	1	2	1	1	7	3	6	3	6	4	6	7	6	6	1	5	3	7	3	7	2	3	3	2	1	3	2	2	3	3	7	4
	r0946	6	4	6	5	6	7	6	5	5	6	1	1	1	1	2	1	1	7	1	1	7	6	7	7	7	7	7	7	6	7	2	7	6	7	5	7	5	7	5	1	4	7	3	7	6	5	7	5
	r0947	3	1	6	5	6	7	7	5	4	4	1	1	1	1	1	1	1	1	1	1	7	7	7	5	5	5	5	7	5	5	1	6	1	7	1	5	1	1	1	1	3	1	1	3	1	1	7	4
	r0948	5	2	3	4	3	7	3	1	1	2	1	1	1	1	3	1	1	3	1	1	6	2	6	2	2	6	3	5	2	6	1	5	2	5	1	2	1	3	6	3	2	4	5	3	2	2	7	3
	r0949	5	1	7	5	7	7	5	6	7	7	1	1	1	1	5	1	1	1	1	1	7	7	7	7	7	6	5	7	5	7	1	7	1	7	1	7	3	1	2	1	2	3	4	2	1	3	7	3
	r0950	4	2	5	4	5	7	6	5	5	3	1	1	1	1	4	1	1	1	1	1	7	3	5	3	4	4	5	6	4	5	1	4	3	7	2	4	1	2	4	4	3	3	5	4	1	4	7	2
	r0951	7	5	7	6	7	7	7	6	5	7	2	1	4	1	5	1	3	4	3	4	7	2	5	5	5	7	7	7	5	6	2	7	5	7	4	7	4	5	4	2	4	5	6	7	7	7	7	5
	r0952	7	7	7	7	7	3	5	3	6	4	2	1	1	1	2	1	1	2	2	1	5	2	6	2	3	2	3	3	3	3	2	4	2	5	3	6	1	4	3	2	1	4	3	1	1	1	6	1
	r0953	1	1	1	1	1	7	6	7	5	2	1	1	1	1	1	1	1	1	1	1	7	1	5	4	2	5	2	4	3	4	1	3	1	5	1	3	1	2	2	2	1	4	2	1	1	1	7	1
	r0954	7	7	7	7	5	7	7	7	7	7	5	1	1	1	1	3	2	7	5	1	7	7	7	7	7	7	7	7	7	7	6	7	7	2	7	7	7	7	7	6	5	7	6	7	6	1	7	7
	r0955	7	7	7	7	7	7	7	7	7	7	7	7	7	1	7	7	1	1	1	1	7	7	7	7	7	7	7	7	7	7	1	7	7	7	7	7	1	1	2	1	1	7	6	7	1	7	7	2
	r0956	2	1	1	1	1	7	1	1	1	1	2	1	1	1	1	1	1	1	1	1	7	1	1	1	1	1	1	1	1	1	2	1	1	7	1	1	1	1	1	2	2	1	1	1	1	1	7	1
	r0957	7	7	7	7	7	7	7	7	7	7	7	2	1	1	7	2	1	7	3	3	7	7	7	7	7	7	7	7	7	7	5	7	7	7	7	7	7	5	7	7	7	7	7	7	7	7	7	7
	r0958	5	5	7	7	3	7	5	5	1	5	1	1	1	1	1	1	1	1	1	1	7	3	1	3	1	1	7	7	3	1	1	7	1	7	7	5	6	1	1	1	1	5	5	1	1	1	7	5
	r0959	7	6	7	7	7	7	7	5	1	7	1	6	1	6	6	1	1	1	1	1	7	1	7	6	6	7	7	7	7	7	1	7	1	7	1	7	1	1	1	1	7	7	7	7	7	1	7	7
	r0960	5	1	3	1	2	7	7	1	1	3	1	1	1	1	1	1	1	1	1	1	7	1	7	1	1	7	5	7	3	7	1	3	3	5	5	3	2	7	5	1	1	5	7	3	1	1	7	1
	r0961	4	3	6	5	7	7	5	3	6	6	2	2	1	1	5	2	1	5	3	1	7	2	3	6	3	7	7	7	6	7	1	7	2	4	6	6	3	2	2	1	3	4	2	7	3	4	7	2
	r0962	4	3	3	5	4	7	7	5	5	7	1	1	1	1	5	1	1	1	2	1	7	1	7	7	4	7	4	7	5	7	2	4	3	7	4	7	5	1	4	3	5	3	1	5	5	5	7	5
	r0963	2	1	6	1	3	7	7	6	5	7	1	1	1	1	6	1	1	1	1	1	5	1	1	3	3	3	5	7	6	7	1	7	1	7	6	6	7	1	6	1	1	6	7	7	5	3	7	5
	r0964	6	6	7	6	4	7	6	5	5	6	5	4	7	5	6	5	5	5	3	2	7	6	7	7	6	5	5	6	5	6	7	7	6	7	6	5	4	5	5	6	2	7	1	6	6	5	7	6
	r0965	6	7	7	7	7	7	7	7	7	7	7	4	5	7	7	5	4	6	4	4	7	7	7	7	7	7	7	7	7	7	7	7	7	7	7	7	6	7	7	7	4	5	4	7	5	5	7	6
	r0966	5	4	6	5	5	4	6	5	5	5	3	1	1	1	5	1	1	1	1	1	5	5	5	6	6	4	4	7	4	6	2	7	5	5	6	6	1	1	3	1	3	4	1	5	1	1	6	3
	r0967	7	7	7	7	5	7	7	7	7	7	1	1	2	1	7	1	1	7	1	1	7	7	7	7	7	7	7	7	7	7	1	7	7	7	7	7	5	1	1	1	7	7	7	7	7	1	7	7
	r0968	5	4	6	5	6	7	6	5	7	6	2	2	4	2	7	1	1	1	1	1	7	1	6	2	6	6	5	7	6	7	1	6	4	7	6	7	5	1	7	3	6	6	1	6	4	6	7	6
	r0969	2	3	4	4	3	7	7	7	7	5	4	1	2	1	6	1	1	2	2	1	7	1	1	6	7	5	5	7	6	7	2	7	3	7	3	7	3	1	2	1	4	6	6	5	5	4	7	3
	r0970	3	2	2	2	2	7	7	6	7	7	7	3	2	7	7	5	2	2	6	5	6	2	1	6	3	6	7	7	7	7	6	7	7	6	7	7	5	6	6	3	2	2	5	3	2	5	7	5
	r0971	2	2	4	2	4	6	6	4	4	3	1	1	1	1	2	1	1	1	1	1	5	2	2	4	3	3	3	4	4	5	1	2	1	3	1	3	2	1	1	2	1	2	2	1	2	1	4	2
	r0972	1	3	6	5	5	3	4	5	7	7	1	1	1	1	1	1	1	4	1	1	7	5	1	4	7	3	3	4	7	7	1	7	2	7	5	7	6	1	1	1	2	1	1	7	5	6	7	4
	r0973	3	3	6	4	4	7	7	7	7	7	1	1	1	1	1	1	1	1	1	1	7	1	1	1	4	6	6	7	6	7	1	1	1	7	1	1	1	1	1	1	5	5	4	7	1	1	7	1
	r0974	7	5	7	6	1	7	6	7	7	6	1	1	1	1	1	1	1	1	1	1	7	6	1	7	6	6	1	7	6	7	1	7	1	6	1	6	1	1	1	1	6	2	2	6	1	1	7	6
	r0975	2	3	6	6	6	7	7	5	7	7	1	3	3	1	7	3	1	1	1	2	6	1	6	6	3	7	7	7	6	7	7	7	7	6	7	7	6	7	6	7	3	1	6	1	1	7	7	1
	r0976	7	5	7	6	6	7	4	3	4	4	1	1	1	1	2	1	1	1	1	1	7	1	1	2	1	5	6	7	5	4	3	6	4	5	2	4	2	4	2	3	1	1	1	1	1	3	6	1
	r0977	2	1	2	1	1	6	5	4	4	5	2	1	1	1	1	1	1	1	1	1	6	1	3	2	3	5	4	6	5	4	2	4	2	5	2	4	3	2	3	2	3	4	2	3	1	2	6	3
	r0978	1	1	1	1	1	7	7	7	7	7	1	1	1	1	1	1	1	2	1	1	7	5	7	7	4	7	6	7	7	7	5	7	6	7	5	7	7	7	5	1	6	2	5	1	3	4	7	5
	r0979	3	1	4	2	3	5	6	2	6	5	3	1	1	1	3	1	1	2	1	1	7	2	7	2	4	5	5	7	5	6	3	6	4	7	4	6	4	3	4	3	3	3	5	4	4	5	7	3
	r0980	1	3	3	2	2	5	7	5	7	7	1	1	1	1	1	1	1	1	2	1	1	1	1	1	3	3	1	5	2	7	1	7	7	5	1	7	2	7	2	7	2	1	1	2	2	1	6	7
	r0981	3	2	5	2	4	7	5	2	2	2	1	1	1	1	3	1	1	1	1	1	7	2	7	4	2	4	5	4	3	5	1	4	2	7	5	2	2	1	6	1	1	2	1	5	1	2	7	2
	r0982	1	1	1	1	1	7	7	7	7	3	2	1	1	1	3	1	1	2	3	1	5	1	5	7	3	7	4	7	7	7	1	7	3	4	3	5	3	7	1	1	1	1	2	3	1	2	7	3
	r0983	1	1	6	4	1	7	6	6	7	2	2	1	2	1	7	1	1	1	1	1	7	1	6	3	6	7	6	6	6	6	5	6	4	5	2	7	2	1	3	4	2	6	3	6	2	4	7	5
	r0984	1	1	3	1	1	7	7	6	7	3	3	1	1	1	5	1	1	2	2	1	7	2	5	2	2	7	4	7	6	6	2	7	4	7	4	7	2	7	7	7	6	7	5	5	6	2	7	6
	r0985	6	6	6	3	4	6	4	4	4	4	2	1	2	1	3	1	1	1	2	1	7	6	5	4	4	4	4	3	2	3	3	5	3	4	5	5	3	6	6	5	2	6	5	4	4	3	6	4
	r0986	1	1	4	1	1	4	4	4	6	1	3	1	1	1	1	1	1	1	1	1	3	1	1	1	1	5	1	4	1	5	1	1	2	7	2	1	1	3	1	1	1	1	1	5	1	1	7	1
	r0987	4	4	6	4	4	6	4	4	4	3	1	1	1	1	1	1	1	2	2	3	7	2	3	4	3	5	3	6	5	6	1	6	3	6	3	5	3	3	2	3	2	3	2	4	4	2	6	3
	r0988	7	5	7	5	7	7	7	7	7	7	7	1	1	1	5	1	1	3	1	1	7	1	7	7	7	7	7	7	7	7	7	7	7	7	7	7	7	7	7	7	7	7	7	7	7	7	7	1
	r0989	2	1	3	2	1	4	3	1	4	3	3	1	1	1	2	1	1	1	1	1	4	1	1	1	1	2	3	4	2	4	1	4	2	4	1	3	1	1	3	2	2	3	1	2	2	1	3	2
	r0990	1	2	5	3	4	4	6	7	5	5	3	2	3	1	5	1	1	3	1	1	7	5	6	5	5	3	5	7	6	7	2	6	6	6	5	4	2	4	6	4	2	2	6	4	3	1	7	5
	r0991	1	2	3	3	3	7	7	5	5	3	3	1	1	1	3	1	1	3	1	1	2	2	4	5	2	5	3	6	3	5	1	6	1	6	3	5	2	3	3	4	2	4	4	3	1	4	7	3
	r0992	2	2	2	2	2	7	7	1	3	2	1	1	1	1	1	1	1	1	1	1	7	4	7	4	3	3	5	6	5	4	3	5	2	7	2	4	1	3	3	3	2	3	2	2	2	4	7	1
	r0993	2	1	1	1	1	2	5	3	3	6	5	1	1	1	5	1	1	1	1	1	4	6	5	4	5	6	7	7	7	6	1	1	2	3	2	5	2	1	2	4	2	5	3	6	2	1	7	2
	r0994	3	1	1	1	1	7	6	5	4	6	1	1	1	1	5	1	1	3	1	1	7	1	5	6	1	6	7	7	5	7	4	6	6	7	3	6	5	6	5	3	5	6	5	6	6	7	7	6
	r0995	6	5	7	6	5	6	5	6	7	6	1	1	1	1	4	2	1	4	2	1	7	5	5	6	4	7	6	7	7	7	1	7	5	5	4	7	3	6	5	4	4	7	6	6	7	6	7	5
	r0996	1	3	7	1	4	4	5	1	7	1	1	1	1	1	1	1	1	1	1	1	4	1	4	2	1	7	6	7	6	7	2	5	1	7	1	7	1	6	7	7	1	6	3	4	6	4	7	5
	r0997	3	2	7	7	5	7	5	5	7	5	1	1	1	1	1	1	1	1	1	1	7	1	7	3	4	7	4	7	5	7	1	7	2	7	1	6	1	1	5	1	1	6	5	5	2	1	4	1
	r0998	2	2	5	1	3	6	6	4	3	6	2	2	3	2	6	2	2	2	1	3	3	3	5	3	5	5	6	6	6	6	2	6	5	5	3	5	3	3	3	3	3	5	2	6	4	4	5	5
	r0999	2	2	5	5	1	7	7	3	3	5	1	1	1	1	1	1	1	1	1	1	7	2	1	1	5	5	3	7	5	6	1	7	1	7	1	5	1	1	1	1	1	2	1	5	1	1	7	3
	r1000	3	1	5	3	4	7	4	3	5	7	1	1	1	1	1	1	1	1	1	1	1	1	7	2	6	6	5	6	4	6	1	6	2	6	4	3	2	1	4	1	3	2	1	3	3	5	7	2
	r1001	6	3	7	2	1	6	6	5	7	6	1	1	1	1	1	1	1	3	1	1	2	1	6	5	1	5	1	7	6	6	1	5	3	7	6	7	1	1	6	1	4	5	5	5	6	7	7	6
	r1002	1	1	1	2	2	7	7	3	7	3	1	1	1	1	7	1	1	1	1	1	6	1	1	1	1	4	1	7	1	1	1	7	1	5	1	1	1	1	1	1	3	6	1	6	3	1	7	3
	r1003	2	3	6	3	3	7	6	7	7	6	1	1	1	1	5	1	1	1	1	1	7	1	5	6	5	5	5	7	6	7	1	7	6	6	3	6	3	1	5	5	1	6	6	6	5	5	7	2
	r1004	1	1	1	1	1	7	1	7	1	1	1	1	1	1	1	1	1	1	1	1	5	5	6	7	1	1	7	7	7	1	1	7	1	7	1	1	1	4	5	6	5	7	4	1	1	1	7	1
	r1005	5	1	7	5	6	7	5	4	7	4	1	1	1	1	1	1	1	4	1	1	6	1	1	1	1	7	3	7	4	5	1	4	1	5	5	6	1	1	1	1	3	5	1	2	1	1	4	5
	r1006	7	7	7	1	7	7	6	6	3	6	1	1	1	1	1	1	1	1	1	1	7	7	7	5	3	6	3	5	6	6	1	7	1	5	4	4	1	1	1	1	1	6	1	1	3	1	6	1
	r1007	2	1	4	5	3	7	5	6	7	5	4	1	1	1	3	1	1	2	1	1	7	1	6	4	6	7	7	7	6	7	3	6	5	7	3	6	6	7	7	7	1	7	5	6	1	5	7	6
	r1008	7	7	7	7	7	7	7	7	4	5	1	1	1	1	3	1	1	1	1	1	7	5	7	7	5	7	7	7	5	7	1	7	5	7	7	7	1	5	7	5	1	7	7	5	5	5	7	6
	r1009	3	3	7	5	1	7	7	1	3	7	1	1	1	1	5	1	1	1	1	1	7	7	1	7	7	7	5	7	7	7	1	7	1	7	1	7	1	1	1	1	3	5	1	3	1	1	7	5
	r1010	1	3	5	4	4	7	7	2	2	6	1	1	1	1	5	1	1	1	1	1	7	1	6	5	5	6	5	3	6	6	1	7	1	7	1	7	1	1	1	1	3	5	1	5	1	1	7	7
	r1011	3	1	5	1	1	7	7	7	7	7	1	1	1	1	3	1	1	1	1	1	3	2	3	5	3	7	7	7	7	7	1	3	1	7	3	7	1	3	3	1	1	1	1	3	1	1	7	1
	r1012	3	4	7	6	6	7	7	7	7	7	3	1	1	1	6	1	1	4	1	1	7	4	1	7	4	7	7	7	6	7	6	7	6	7	6	7	3	7	7	5	1	5	5	6	6	3	7	5
	r1013	5	3	5	1	5	7	7	2	7	7	5	1	1	1	5	3	1	3	1	1	7	3	1	7	2	7	7	7	7	7	2	7	5	7	5	7	4	1	6	2	5	5	5	7	5	6	7	7
	r1014	5	1	1	1	1	7	6	4	1	6	1	1	1	1	7	1	1	1	1	1	7	6	5	6	5	5	5	7	6	7	1	1	1	6	1	6	1	1	1	1	1	6	1	1	1	1	7	1
	r1015	2	1	2	1	3	7	7	3	7	3	1	1	1	1	1	1	1	2	1	1	7	2	6	6	6	3	6	7	3	5	1	7	3	7	3	7	2	6	7	2	2	4	5	3	2	5	7	3
	r1016	2	2	2	4	3	5	4	6	6	3	2	1	1	1	6	1	1	4	1	1	7	1	2	5	4	5	5	4	5	6	1	5	3	5	4	1	3	3	3	3	1	1	2	2	1	5	6	1
	r1017	3	3	5	5	3	7	5	3	5	4	2	1	1	1	3	1	1	1	1	1	7	1	1	4	2	5	3	7	3	6	1	3	3	7	5	5	3	1	5	1	3	5	3	5	1	3	7	3
	r1018	5	2	3	2	3	7	6	4	7	6	3	2	2	3	5	2	2	2	2	1	7	6	7	6	6	6	7	7	7	7	4	7	6	7	6	7	3	5	6	5	3	2	3	5	6	6	7	6
	r1019	7	7	7	7	7	7	6	6	5	7	2	1	2	1	6	1	1	1	1	1	7	1	7	5	1	7	6	7	7	7	5	7	6	7	4	7	1	7	7	7	4	7	6	7	7	7	7	7
	r1020	6	4	6	1	1	7	6	6	7	7	1	1	1	1	5	1	1	1	1	1	1	5	6	7	7	5	6	7	6	7	1	7	1	7	1	5	1	1	2	1	4	6	1	7	3	7	7	7
	r1021	3	3	5	4	3	7	5	5	6	7	1	1	1	1	6	1	1	1	1	2	6	2	3	5	3	7	7	7	7	7	2	7	4	6	3	7	2	1	2	2	2	4	2	5	5	5	7	4
	r1022	5	2	2	2	2	7	6	7	7	7	3	1	1	1	5	1	1	2	1	1	7	4	6	5	3	5	5	7	7	6	3	6	4	7	3	5	2	1	1	1	3	6	5	4	3	5	7	3
	r1023	7	5	7	7	7	7	7	7	7	7	7	6	7	6	7	7	4	6	6	6	7	7	7	7	7	7	7	7	7	7	5	7	7	7	7	7	6	5	6	7	7	7	7	7	7	7	7	7
	r1024	2	1	2	1	2	7	7	7	7	6	1	1	1	1	1	1	1	1	1	1	7	1	1	1	1	7	7	7	7	7	1	1	7	7	1	7	1	1	1	1	1	1	3	6	1	1	2	1
	r1025	1	2	5	1	1	7	7	6	7	5	1	1	1	1	1	1	1	1	1	1	7	5	1	5	5	6	1	7	1	7	1	7	1	7	1	7	1	1	1	1	1	5	2	1	3	1	7	3
	r1026	2	1	5	2	3	5	6	6	6	5	5	1	1	1	6	1	1	2	2	1	6	4	1	5	3	4	6	6	3	6	1	6	2	2	1	4	2	1	1	1	1	4	1	6	4	3	6	2
	r1027	7	7	7	7	7	7	7	7	7	7	7	7	7	5	2	5	2	5	2	5	7	7	7	7	7	7	7	7	7	7	7	7	7	7	7	7	7	7	7	7	7	5	7	7	7	7	7	7
	r1028	7	7	7	7	7	7	7	6	7	6	1	1	1	1	1	1	1	1	1	1	7	7	7	7	1	1	7	7	6	7	1	7	1	1	1	7	1	1	7	7	7	7	3	7	7	7	7	7
	r1029	5	5	6	5	5	7	6	7	7	7	1	1	1	1	4	1	1	1	1	1	7	6	6	5	5	6	6	7	5	6	5	7	5	6	4	6	3	6	6	2	5	5	5	6	6	6	7	4
	r1030	6	7	7	7	7	7	7	7	7	7	6	1	3	3	7	5	1	1	1	1	7	7	7	7	7	7	7	7	7	7	5	7	7	7	7	7	7	7	7	7	6	7	7	7	7	7	7	7
	r1031	7	7	7	6	7	7	7	7	7	7	4	3	5	3	7	2	5	7	6	4	7	7	7	7	4	7	7	7	7	7	5	7	6	7	6	7	6	5	7	7	6	7	6	7	7	7	7	7
	r1032	7	7	7	7	7	7	7	7	7	7	5	1	5	3	5	1	1	5	2	4	7	5	7	7	5	7	7	7	7	7	5	7	5	7	7	7	5	4	7	7	5	7	7	7	7	7	7	6
	r1033	7	6	7	7	7	7	6	5	7	1	7	5	1	1	7	5	1	5	1	5	7	6	1	6	7	7	7	7	7	7	6	7	6	5	7	7	7	7	7	4	4	7	6	7	7	7	7	7
	r1034	7	6	7	7	7	7	5	7	7	7	7	1	1	1	7	5	1	1	1	1	7	1	7	3	1	7	7	7	7	7	1	7	6	7	5	7	6	7	7	7	1	7	1	5	7	1	7	7
	r1035	7	7	7	7	7	7	7	7	7	7	7	7	5	5	7	7	4	5	5	5	7	7	7	7	7	7	7	7	7	7	7	7	7	7	7	7	5	7	7	7	7	7	7	7	7	7	7	7
	r1036	6	5	5	1	7	7	7	1	1	7	5	5	7	2	1	7	1	5	5	2	7	7	7	7	7	7	7	7	7	7	7	7	7	7	7	7	7	7	7	7	1	1	1	5	1	1	7	1
	r1037	6	1	6	6	1	7	7	7	7	7	1	1	1	1	1	1	1	1	1	1	7	1	6	5	1	5	5	7	7	5	1	1	1	6	5	1	1	1	6	7	5	7	1	6	1	5	7	5
	r1038	7	7	7	6	5	7	7	5	6	6	1	1	1	1	7	2	1	1	1	1	7	5	7	5	7	6	7	7	5	7	2	7	5	7	5	7	5	4	6	5	5	7	7	7	5	5	7	7
	r1039	3	3	3	2	3	3	3	3	2	1	2	1	1	1	1	1	1	2	1	1	6	1	2	2	2	3	2	4	2	4	1	4	3	4	2	3	2	2	3	2	2	4	2	3	2	3	4	3
	r1040	2	1	4	2	3	7	5	1	5	4	2	1	1	1	1	1	1	1	1	1	4	1	7	3	1	3	7	4	5	6	1	2	1	3	2	3	1	1	1	1	1	3	1	3	1	1	7	3
	r1041	2	2	3	3	3	3	4	1	1	3	1	1	1	1	2	1	1	3	1	1	3	1	2	3	2	3	3	5	5	4	1	3	2	6	3	3	2	1	4	1	2	3	3	3	2	6	6	4
	r1042	7	3	6	6	6	7	7	5	7	7	7	4	1	3	7	4	3	5	3	7	6	3	5	6	7	7	7	7	7	7	6	7	7	7	7	6	5	5	6	5	2	6	5	7	2	4	7	4
	r1043	5	3	4	1	1	6	4	5	6	2	3	1	1	1	4	1	1	1	2	1	5	4	3	4	5	2	2	5	3	3	2	6	4	4	2	6	3	2	3	5	2	2	4	3	2	4	5	3
	r1044	3	3	6	5	3	7	6	6	6	5	1	1	1	1	2	1	1	2	1	1	1	5	3	5	2	5	7	7	6	5	3	6	3	7	5	6	4	3	4	1	2	3	7	5	3	5	7	5
	r1045	3	1	1	1	4	7	7	3	7	3	1	1	1	1	1	1	1	1	1	1	7	1	7	5	1	1	1	7	7	7	1	1	1	7	1	7	1	1	1	7	5	1	1	7	1	7	7	1
	r1046	6	5	7	1	7	7	7	7	7	7	1	1	1	1	1	1	1	1	1	1	7	5	1	5	4	7	6	7	7	7	1	1	1	5	1	6	1	1	1	1	5	6	1	6	1	1	7	6
	r1047	7	4	6	5	5	7	5	1	1	1	1	1	1	1	1	1	1	1	1	1	2	1	1	1	1	3	3	6	1	5	1	6	1	3	1	1	1	1	1	1	1	1	1	3	1	1	7	1
	r1048	5	5	5	6	7	4	6	5	6	5	1	2	1	1	4	2	1	1	1	1	6	1	1	5	3	3	5	6	5	6	1	4	1	5	3	5	2	5	3	3	1	2	1	1	5	2	7	4
	r1049	5	5	5	5	3	7	6	5	7	6	1	1	1	1	3	1	1	3	1	1	7	5	3	5	5	7	4	7	7	7	1	7	5	7	5	3	3	3	7	1	1	7	5	5	5	5	7	5
	r1050	2	2	3	2	2	7	2	1	1	3	2	1	1	1	4	1	1	1	1	2	6	2	2	2	3	5	3	6	3	2	2	3	3	7	3	6	1	2	3	2	3	3	2	2	2	1	7	2
	r1051	4	5	4	2	5	7	5	4	7	4	3	1	1	1	4	1	1	1	1	1	6	6	6	5	6	6	6	6	6	6	2	7	3	5	5	6	1	3	5	2	4	5	5	6	2	4	7	5
	r1052	2	1	6	2	2	7	6	4	7	4	3	1	2	2	4	1	1	2	1	1	7	1	5	1	2	6	2	6	2	6	2	6	2	6	5	2	3	2	6	2	1	5	6	7	3	2	7	6
	r1053	1	2	1	2	1	7	5	7	7	6	1	1	1	1	4	1	1	1	1	1	7	2	6	3	3	5	2	6	6	6	1	5	1	6	1	5	1	1	2	1	4	4	6	6	5	6	7	6
	r1054	7	3	7	3	1	7	5	7	7	5	4	1	1	1	7	1	1	1	1	1	7	3	7	7	5	7	7	7	7	7	1	7	2	7	4	7	2	4	3	1	4	7	1	7	6	5	7	5
	r1055	7	7	7	7	7	7	7	7	7	7	1	1	1	1	4	1	1	1	1	1	7	5	6	6	5	7	7	7	7	7	1	7	1	7	6	7	1	1	6	1	5	5	7	7	7	1	7	7
	r1056	2	4	6	3	5	6	5	5	7	3	6	3	3	3	3	2	1	2	1	1	7	4	4	4	3	5	5	6	2	5	3	7	5	5	4	7	3	2	3	2	5	3	6	5	4	6	7	3
	r1057	7	7	7	7	7	7	7	7	6	7	7	1	1	1	5	2	1	2	1	1	7	2	6	5	5	6	6	6	6	6	2	7	5	7	5	6	1	4	5	2	1	5	1	5	3	5	7	5
	r1058	3	3	5	4	3	7	7	6	7	4	1	1	1	2	1	1	1	2	1	1	7	3	7	5	4	5	5	7	4	6	1	5	2	7	2	3	2	3	4	5	3	6	5	6	5	5	7	6
	r1059	1	1	1	1	2	7	5	3	5	4	1	1	1	1	1	1	1	1	1	1	6	1	1	1	1	1	1	4	4	3	1	3	1	2	1	4	1	1	1	1	2	4	2	4	2	1	6	1
	r1060	3	3	5	3	2	7	5	5	7	5	1	1	1	1	4	1	1	1	1	1	7	3	2	4	3	4	4	7	4	5	1	6	6	7	3	2	1	1	1	1	1	3	2	1	1	1	6	1
	r1061	5	4	5	3	3	7	7	5	6	6	5	1	3	1	5	1	1	1	1	6	7	5	6	5	5	7	7	7	7	7	5	7	5	7	5	5	2	7	5	5	7	7	5	7	5	7	7	6
	r1062	7	1	3	1	1	7	7	1	1	2	1	1	1	1	1	1	1	1	1	1	7	7	7	7	7	7	7	7	3	5	1	7	2	7	3	7	1	7	4	7	1	5	1	3	1	3	7	3
	r1063	6	4	7	5	1	7	6	3	7	5	1	1	1	1	1	1	1	1	1	1	6	5	6	6	5	5	6	7	6	4	1	6	1	7	4	6	1	1	1	1	3	6	4	6	4	1	7	1
	r1064	7	6	6	5	6	7	4	5	7	6	1	1	1	1	1	1	1	1	1	1	1	4	1	6	5	1	1	7	6	7	1	1	1	1	1	5	1	1	1	1	6	6	1	5	1	1	7	5
	r1065	2	3	5	4	3	7	6	1	5	2	1	1	1	1	1	1	1	1	1	1	5	1	1	3	1	3	3	7	3	6	1	7	1	3	1	3	1	1	2	1	1	1	1	3	1	1	5	2
	r1066	3	2	6	4	4	7	4	1	3	2	1	1	1	1	1	1	1	1	1	1	4	4	3	3	2	6	6	3	3	7	2	4	2	4	2	6	2	3	3	2	1	4	3	4	3	2	6	2
	r1067	5	2	7	3	6	7	5	3	6	4	5	1	2	1	5	1	1	2	1	1	7	3	7	5	7	6	6	7	6	7	3	7	7	7	6	5	3	5	6	5	5	6	6	5	5	3	5	5
	r1068	5	1	7	5	6	7	7	7	7	7	5	3	3	3	7	5	1	6	5	5	7	7	7	7	7	7	7	7	7	7	6	7	5	7	7	5	6	7	6	7	5	4	7	7	4	5	7	5
	r1069	4	3	6	3	4	7	7	6	6	6	4	3	3	2	5	3	1	2	2	2	7	4	6	6	6	7	6	7	6	7	1	7	4	7	5	7	4	4	6	5	5	5	6	5	5	5	7	4
	r1070	4	1	3	1	1	7	6	3	1	3	2	1	2	1	4	1	1	1	1	1	4	1	4	3	2	1	1	7	5	7	3	6	2	7	3	7	4	1	4	5	2	3	4	4	6	3	4	6
	r1071	1	5	5	5	4	7	7	5	5	7	1	1	1	1	1	1	1	1	1	1	7	7	6	7	5	7	6	7	5	7	1	1	1	7	6	6	1	1	5	1	4	5	7	7	1	5	7	7
	r1072	5	3	7	3	3	7	7	7	7	5	5	2	3	2	5	2	1	4	1	1	7	2	5	5	5	5	6	7	7	7	3	7	5	7	4	7	5	3	5	1	3	5	3	6	5	5	7	5
	r1073	2	3	3	2	1	7	5	3	3	2	1	1	1	1	1	1	1	1	1	1	6	1	1	1	1	3	2	7	2	3	1	1	1	3	1	7	1	1	5	1	1	1	1	3	1	1	7	1
	r1074	5	4	6	5	6	7	6	4	7	5	1	1	1	1	3	1	1	1	1	1	6	4	3	5	4	6	5	7	5	6	1	6	6	6	4	7	1	1	5	1	4	6	4	6	4	5	7	4
	r1075	7	7	7	7	7	7	7	7	1	7	1	1	1	1	1	1	1	1	1	1	7	5	1	1	4	7	1	7	1	1	1	1	1	7	1	7	1	1	1	1	3	5	4	4	1	1	7	4
	r1076	7	7	7	7	7	7	7	7	7	7	1	1	1	1	1	1	1	1	1	1	7	5	7	7	7	7	7	1	4	7	1	7	1	7	1	5	1	7	7	7	7	7	7	4	7	7	7	7
	r1077	6	6	7	6	3	7	7	7	7	7	2	2	2	2	6	1	2	3	1	1	7	6	6	6	6	7	6	6	6	7	1	7	6	7	6	7	3	6	6	5	3	7	3	7	6	6	7	6
	r1078	7	7	6	1	7	7	6	6	7	7	1	1	1	1	1	1	1	1	1	1	5	1	7	1	1	7	1	7	1	7	1	7	1	7	1	7	1	1	6	1	6	6	1	1	6	1	6	7
	r1079	6	4	5	4	5	6	5	4	3	4	2	2	2	3	3	2	2	5	2	4	6	3	4	5	5	4	5	6	5	4	3	6	5	5	3	5	4	2	6	3	4	2	5	3	4	5	6	3
	r1080	7	7	7	7	7	6	7	5	4	6	3	2	2	2	4	3	1	3	3	3	3	2	5	5	3	7	7	7	7	6	2	5	4	6	2	4	2	6	4	3	2	6	5	3	1	2	6	2
	r1081	7	6	7	7	7	7	7	2	3	6	7	2	4	5	4	4	2	1	7	2	7	6	7	7	7	7	7	7	7	7	6	7	7	7	7	4	6	5	7	6	7	7	7	7	7	5	7	7
	r1082	6	6	7	6	7	6	6	7	6	7	1	1	1	1	1	1	1	1	1	1	7	6	7	7	6	7	3	7	7	7	1	5	3	7	1	3	2	1	3	2	6	5	1	4	6	2	7	3
	r1083	3	1	5	2	3	5	5	1	5	4	1	1	1	1	1	1	1	1	1	1	6	1	3	3	3	4	5	7	5	5	1	5	1	4	1	5	2	3	2	3	1	1	2	1	1	1	6	1
	r1084	2	1	4	4	4	7	5	3	3	6	1	1	1	1	4	1	1	1	1	1	7	3	7	5	5	7	6	7	6	6	2	7	5	7	1	5	3	5	4	4	5	4	6	5	5	4	7	5
	r1085	1	1	1	1	1	7	3	7	7	3	1	1	1	1	1	1	1	1	1	1	7	2	6	4	3	4	4	5	5	4	1	5	1	4	1	4	1	1	1	1	1	2	3	2	2	3	6	2
	r1086	7	7	7	6	7	7	7	7	6	6	5	1	1	1	5	3	1	3	3	1	7	5	7	5	5	6	7	7	6	5	1	7	5	7	4	6	4	6	5	6	2	6	6	4	3	7	7	2
	r1087	5	3	6	2	4	7	7	7	7	7	1	1	1	1	2	1	1	1	1	1	7	2	6	6	5	6	1	7	6	7	1	3	1	7	4	7	1	7	5	1	1	1	5	3	3	5	7	6
	r1088	2	2	6	2	6	5	1	2	1	6	1	1	1	1	1	1	1	1	1	7	7	1	7	6	1	5	1	6	1	6	6	1	1	7	5	5	1	1	1	7	6	1	7	5	6	1	7	6
	r1089	3	1	5	1	2	1	1	1	4	5	1	1	1	1	1	1	1	1	1	1	4	1	5	3	3	3	2	3	1	4	1	3	5	6	2	3	2	1	2	1	1	1	1	1	1	1	2	1
	r1090	3	1	4	2	2	7	7	5	2	7	4	1	1	1	5	1	1	1	1	1	4	1	7	4	5	6	7	7	7	7	1	3	2	6	3	3	2	5	5	2	1	3	2	5	2	1	7	3
	r1091	2	1	3	2	2	7	4	1	3	4	1	1	1	1	1	1	1	1	1	1	6	1	6	3	1	2	2	5	4	5	1	2	2	2	3	4	1	2	4	1	1	1	1	2	1	1	6	1
	r1092	5	3	6	3	4	6	7	1	1	4	1	1	1	1	1	1	1	1	1	1	7	2	5	5	5	7	6	7	6	7	7	6	4	7	6	7	3	7	5	5	4	3	5	5	7	6	7	7
	r1093	4	2	3	2	3	7	6	1	1	2	1	1	1	1	1	1	1	1	1	1	7	1	5	4	5	2	2	6	2	3	1	1	1	7	2	5	3	1	1	1	1	1	5	1	1	1	7	1
	r1094	5	3	4	4	5	6	4	3	7	4	1	1	1	1	5	1	1	1	1	1	7	2	5	4	3	5	5	7	7	5	5	3	2	7	3	5	1	2	2	5	5	1	5	2	5	4	7	7
	r1095	7	7	7	7	7	7	7	7	7	7	1	1	1	1	5	1	1	1	1	1	7	5	6	6	5	5	3	7	7	7	1	1	3	7	4	7	1	5	5	5	7	1	7	6	1	1	7	7
	r1096	5	3	5	2	2	7	5	4	6	4	1	1	1	1	2	1	1	2	1	1	7	4	5	4	5	4	5	6	5	5	5	5	5	5	4	5	2	5	5	5	2	2	3	3	2	3	7	1
	r1097	2	1	3	1	1	5	2	2	3	3	1	1	1	3	1	1	1	1	1	1	5	4	3	3	3	6	5	3	5	5	1	4	1	5	2	3	1	1	2	1	2	3	1	2	1	1	4	1
	r1098	7	6	7	6	7	7	7	3	7	5	4	4	2	6	7	6	5	7	3	4	7	6	7	6	6	7	7	7	7	7	5	7	7	7	6	7	6	3	7	5	6	5	7	5	5	6	7	6
	r1099	2	2	5	3	3	4	5	7	6	3	1	2	1	1	2	1	2	1	1	1	4	1	2	3	3	3	4	7	6	4	1	5	3	7	1	3	3	2	3	1	2	2	3	3	2	2	6	2
	r1100	2	1	3	1	2	3	3	5	7	5	1	1	1	1	3	1	1	1	1	1	6	1	4	5	2	5	6	7	5	6	1	3	3	6	1	3	1	1	1	1	1	3	3	3	1	1	7	1
	r1101	2	1	2	2	2	5	4	3	2	3	2	1	1	1	3	1	1	3	2	1	7	1	6	4	2	5	5	6	5	6	1	6	4	7	3	6	3	1	5	1	3	3	2	4	3	1	6	3
	r1102	1	1	1	2	3	6	6	3	3	5	4	2	4	2	5	2	2	2	1	4	7	4	7	5	5	6	6	7	6	7	2	7	5	6	4	6	3	5	6	5	4	5	3	3	2	2	7	2
	r1103	1	1	2	1	2	7	6	3	4	3	1	1	1	1	2	1	1	1	1	1	5	6	7	4	5	7	7	7	7	6	2	7	4	7	3	4	2	6	2	2	3	7	5	7	3	6	7	5
	r1104	2	2	3	3	2	2	6	5	6	5	3	3	5	2	6	1	1	2	2	2	1	6	6	5	5	5	6	7	5	6	3	6	6	2	4	5	5	6	3	4	3	3	3	5	4	1	6	6
	r1105	1	1	3	2	3	7	5	6	4	5	3	2	3	4	7	3	3	4	3	1	7	2	5	5	4	6	6	7	7	7	3	6	3	7	2	6	3	6	4	3	2	5	1	3	3	4	7	4
	r1106	1	1	2	1	1	1	2	2	2	2	1	1	1	1	1	1	1	1	1	1	5	1	1	2	3	3	3	7	4	3	1	5	4	5	4	4	3	1	2	1	1	1	1	1	1	1	6	2
	r1107	7	5	7	2	2	7	7	6	7	4	3	1	1	1	7	1	1	1	1	1	7	6	7	6	7	5	6	7	6	3	3	6	6	7	5	6	3	2	3	3	3	3	2	6	5	1	7	6
	r1108	2	1	3	2	2	5	4	7	7	7	1	1	1	1	5	1	1	2	2	1	7	3	4	3	2	7	7	7	7	7	1	6	5	7	2	6	2	2	3	3	3	7	2	5	6	6	7	4
	r1109	3	2	3	1	2	6	6	2	4	4	1	1	1	1	6	1	1	2	1	1	6	3	4	4	4	5	4	6	5	5	3	5	2	6	1	6	1	3	6	5	2	4	4	3	2	3	6	2
	r1110	1	4	4	2	3	7	6	3	5	6	1	1	1	1	4	1	4	1	1	1	6	5	6	3	4	7	7	7	7	6	4	6	4	5	4	2	1	3	2	2	2	3	4	5	5	5	7	3
	r1111	3	2	3	3	3	6	5	5	4	4	4	1	2	2	3	2	1	1	1	1	6	3	4	4	4	5	4	6	4	5	3	5	3	6	4	6	2	4	4	3	3	5	4	3	2	4	6	3
	r1112	3	2	7	4	7	6	7	7	5	1	3	1	2	3	3	3	2	2	3	4	7	2	2	4	5	7	7	7	7	7	3	7	7	7	5	3	6	4	4	4	3	1	3	5	4	5	7	3
	r1113	1	1	5	3	2	6	6	4	6	3	2	1	1	1	2	1	1	2	2	1	6	1	7	3	4	4	3	6	3	3	1	4	3	6	4	4	2	3	3	1	1	5	4	2	1	2	7	1
	r1114	2	2	3	2	2	5	3	2	4	3	2	1	1	1	2	2	1	2	2	1	6	2	4	5	5	3	5	5	2	3	1	6	3	4	3	3	3	2	3	2	2	3	1	2	3	1	5	1
	r1115	3	3	7	4	6	3	7	2	3	6	1	1	1	1	2	1	1	1	1	1	6	3	7	5	5	6	7	7	5	7	4	7	6	6	3	6	2	7	6	6	1	2	3	2	4	2	7	3
	r1116	2	3	4	2	3	5	6	3	3	2	1	1	1	1	1	1	1	1	1	1	7	1	7	5	3	5	3	6	3	6	4	5	4	7	1	3	2	4	5	1	3	4	1	1	5	1	6	3
	r1117	3	1	2	2	2	4	6	3	2	2	1	1	1	1	3	1	1	2	1	1	6	1	5	3	3	3	2	7	4	4	1	4	3	6	1	3	2	1	3	1	1	3	3	3	2	1	6	1
	r1118	2	1	2	1	1	1	2	2	2	4	1	1	1	1	1	1	1	1	1	1	4	2	2	2	2	3	4	7	2	4	1	2	3	2	2	3	1	1	3	1	1	2	3	2	1	1	6	1
	r1119	4	2	4	3	5	6	5	3	3	4	2	1	1	1	3	1	1	1	1	2	5	2	3	2	2	3	5	7	6	6	1	2	3	4	2	4	3	3	4	2	2	3	2	2	3	2	5	2
	r1120	7	7	7	7	7	3	7	4	5	7	1	1	1	1	2	1	1	1	1	1	7	4	4	1	6	2	2	7	7	7	1	5	5	7	1	7	1	5	7	4	3	6	7	3	7	2	7	4
	r1121	2	1	2	2	1	6	6	1	3	3	1	1	1	1	1	1	1	5	1	1	7	1	4	1	3	2	3	6	2	4	2	7	1	6	2	4	1	1	3	4	2	2	4	2	1	1	7	2
	r1122	1	1	1	1	1	7	7	3	5	6	4	3	4	2	3	4	2	4	2	1	7	4	7	3	4	4	7	7	6	7	2	7	6	7	7	7	3	7	7	7	2	4	5	2	3	3	7	2
	r1123	2	2	2	2	1	1	1	1	4	1	1	1	1	1	1	1	1	1	1	2	1	4	3	1	1	2	1	1	1	3	1	1	1	1	1	1	1	1	2	1	1	1	2	1	1	1	1	1
	r1124	4	2	5	4	3	4	3	3	3	6	3	5	2	6	4	2	3	3	4	2	5	3	6	4	4	4	4	7	6	7	2	7	4	5	3	4	4	2	3	2	3	3	4	3	4	4	5	4
	r1125	1	1	5	1	3	7	7	4	2	4	1	1	1	1	1	1	1	1	1	1	6	1	2	7	3	7	6	7	6	7	2	7	5	4	1	6	5	5	6	5	3	7	4	3	3	1	7	3
	r1126	4	4	7	6	6	7	7	5	7	7	1	1	1	1	5	7	1	1	1	1	7	5	7	7	6	4	7	7	7	6	1	4	1	7	2	7	1	5	5	4	2	5	7	3	4	1	7	4
	r1127	1	1	2	1	1	5	3	1	3	3	1	1	1	1	2	1	1	1	1	1	7	2	4	4	1	4	4	4	3	4	2	4	3	7	3	5	3	2	3	2	2	1	1	1	1	2	6	1
	r1128	2	1	2	1	1	4	3	6	2	5	1	1	1	1	4	1	1	1	1	1	7	1	5	3	2	2	2	4	3	6	1	6	3	4	2	5	2	1	2	1	1	1	1	1	1	3	7	3
	r1129	7	6	7	6	5	7	7	5	5	5	4	1	2	1	5	1	1	3	3	1	7	7	6	4	4	6	4	7	6	6	3	5	4	7	6	6	6	1	5	4	4	5	3	6	6	2	7	5
	r1130	5	1	7	2	6	6	6	3	6	5	1	1	1	1	1	1	1	2	1	1	6	1	6	6	4	6	7	7	5	7	7	3	5	7	2	7	3	7	5	2	2	3	3	3	4	5	7	3
	r1131	1	1	4	2	2	3	5	2	4	3	4	1	1	1	5	5	1	4	6	1	6	4	5	3	5	4	5	7	5	6	1	5	6	5	2	5	4	1	6	3	3	3	3	5	2	3	6	4
	r1132	1	1	1	1	1	6	5	5	6	3	1	1	1	1	3	1	1	1	1	1	6	1	4	3	4	4	5	5	5	4	6	2	1	6	2	4	1	6	1	1	3	6	1	1	2	3	7	4
	r1133	2	2	2	2	2	7	5	1	1	1	1	1	1	1	2	1	1	1	1	1	7	1	1	1	2	4	2	7	2	3	1	3	2	5	4	5	2	7	5	4	1	1	1	3	2	1	6	2
	r1134	1	1	2	1	3	6	5	5	5	6	2	1	1	1	6	1	1	1	1	1	7	1	7	5	5	3	4	7	6	6	2	5	4	7	3	4	3	2	6	2	1	3	1	2	3	1	7	4
	r1135	3	2	6	2	4	7	5	7	7	6	1	1	1	1	4	1	1	3	1	1	7	5	6	5	6	7	7	7	6	7	2	6	2	7	2	7	2	1	2	3	2	6	2	5	3	5	6	3
	r1136	3	2	4	1	1	7	5	5	7	7	1	1	1	1	2	1	1	1	1	1	5	4	6	3	3	7	7	7	7	7	2	3	4	5	3	7	1	2	5	3	2	4	5	4	3	1	7	1
	r1137	2	3	3	4	5	3	3	4	6	2	2	1	1	1	3	1	1	3	1	1	4	1	5	2	3	6	7	6	5	3	3	5	4	4	2	4	1	1	5	1	1	1	1	1	1	1	4	3
	r1138	7	6	7	4	6	7	7	7	7	7	5	5	2	5	5	1	1	3	3	3	7	7	7	7	7	7	7	7	7	7	6	7	6	7	7	7	6	7	7	7	6	7	4	7	6	4	7	6
	r1139	4	1	3	3	6	7	7	1	7	7	1	1	1	1	1	1	1	1	1	1	7	5	7	7	7	7	7	7	7	7	7	7	7	7	7	7	7	7	7	7	7	7	7	3	7	5	7	7
	r1140	7	6	7	6	6	7	7	2	2	6	7	2	2	3	7	2	2	4	4	2	7	4	4	5	4	7	7	7	7	7	3	5	5	7	4	5	4	3	4	7	7	7	4	4	7	4	7	5
	r1141	7	3	7	5	6	7	7	1	1	4	1	2	5	1	5	1	1	1	1	1	7	1	7	4	3	7	7	7	7	7	2	7	3	7	2	5	2	5	5	1	2	2	1	2	1	5	7	1
	r1142	3	4	5	6	5	7	6	1	6	1	1	2	1	2	7	1	1	4	4	1	7	5	5	6	6	5	5	7	7	7	6	7	7	7	6	7	7	2	6	7	1	2	3	4	3	5	7	3
	r1143	4	2	4	2	3	7	7	1	1	5	1	1	1	1	5	1	1	1	1	1	7	4	7	7	5	7	5	7	6	7	2	7	6	6	2	7	4	1	4	2	5	2	3	2	2	1	6	3
	r1144	4	4	6	2	4	7	7	2	1	4	2	1	1	2	2	2	1	2	2	1	6	1	5	5	5	5	6	7	6	6	2	7	4	7	4	5	2	5	4	6	6	5	5	6	4	5	7	4
	r1145	6	2	2	3	2	7	5	2	5	6	1	1	1	1	5	1	1	2	1	1	7	2	7	4	5	6	6	7	7	7	1	7	1	7	1	6	4	1	5	1	2	6	1	5	4	1	7	1
	r1146	1	1	7	2	3	7	7	1	2	5	1	1	1	1	1	1	1	2	1	1	7	6	5	3	2	7	7	7	7	7	1	7	5	7	2	6	4	5	3	1	3	3	1	1	1	5	7	2
	r1147	1	1	2	1	3	7	7	1	1	3	1	1	1	1	4	1	1	1	3	1	7	1	3	4	3	2	3	7	2	5	1	3	1	7	4	4	1	3	1	1	1	4	3	1	3	5	7	3
	r1148	1	1	2	2	2	7	5	2	2	2	1	1	1	1	4	1	1	1	1	1	7	3	3	3	2	4	6	7	7	7	1	5	1	7	1	3	1	1	2	1	1	3	4	2	2	1	7	2
	r1149	1	1	2	1	1	6	6	5	3	3	2	1	1	1	1	1	1	1	1	1	3	1	4	2	1	4	3	7	5	3	3	7	2	1	2	1	1	1	1	1	1	1	1	1	1	1	6	1
	r1150	4	2	3	3	3	6	5	4	4	5	2	2	3	2	5	1	3	3	2	3	6	1	3	2	2	5	4	6	4	6	2	4	4	4	2	2	6	5	6	2	3	3	2	2	3	4	6	3
	r1151	3	2	3	2	5	6	5	3	2	4	2	3	6	5	4	3	3	4	2	2	4	5	4	5	5	5	3	6	5	4	2	5	6	6	4	5	5	6	6	5	5	6	5	6	4	5	7	5
	r1152	4	2	3	3	3	2	2	4	5	3	2	1	2	1	5	1	1	1	1	1	4	1	1	2	2	3	2	5	4	3	1	6	2	1	2	3	1	1	3	1	1	2	1	1	1	1	4	1
	r1153	2	2	3	2	2	4	6	3	5	5	1	1	1	1	2	1	1	1	1	1	6	1	7	1	2	5	2	7	4	5	1	2	1	4	1	6	2	3	4	7	3	3	3	4	2	1	7	2
	r1154	4	1	2	2	3	7	7	2	2	5	4	1	1	1	2	3	1	2	1	1	7	7	7	5	5	7	7	7	7	7	7	7	6	7	3	5	5	7	6	5	5	6	7	6	6	7	7	5
	r1155	7	5	7	5	6	7	7	3	5	7	5	1	1	1	3	2	1	1	1	2	7	3	5	6	5	4	6	7	7	7	2	7	2	7	2	6	2	1	5	6	7	7	4	6	4	2	7	5
	r1156	3	4	5	5	5	6	4	3	4	3	1	1	1	1	1	1	1	1	1	1	7	3	7	6	5	3	3	5	4	4	1	5	3	7	2	4	5	5	5	1	2	3	2	2	2	1	7	2
	r1157	3	2	4	3	2	4	3	3	3	2	1	1	1	1	3	1	1	1	1	1	5	3	4	2	3	3	2	5	3	3	1	3	2	2	2	2	1	1	3	1	1	3	2	2	3	1	3	3
	r1158	1	1	2	1	3	3	6	4	5	5	1	1	1	1	1	1	1	1	1	1	6	3	3	3	3	4	3	7	4	4	1	3	4	6	1	1	3	4	4	1	2	3	3	1	3	1	6	1
	r1159	5	3	7	6	6	6	6	7	6	7	3	1	1	1	1	1	1	3	1	1	7	1	7	6	5	7	6	7	7	7	4	4	4	7	2	5	2	3	3	3	4	5	3	3	4	1	7	1
	r1160	3	3	5	3	5	7	5	3	4	4	2	1	1	1	2	1	1	3	1	1	6	2	6	4	3	3	3	7	4	4	1	4	4	5	3	4	3	5	2	2	1	3	6	3	3	3	7	2
	r1161	1	3	3	3	4	6	5	1	3	3	1	1	1	1	2	1	1	1	1	1	7	2	6	4	4	4	4	7	5	5	4	6	3	7	3	5	2	3	5	3	2	2	2	2	4	2	6	4
	r1162	2	2	3	3	3	5	6	6	6	6	1	1	1	1	3	1	1	1	1	1	5	5	6	2	4	4	5	5	4	5	1	6	3	6	3	6	2	1	2	1	2	1	1	4	2	2	6	3
	r1163	3	2	4	3	3	6	4	3	4	2	1	1	1	1	5	1	1	2	1	1	6	3	4	3	3	3	4	5	3	3	1	3	1	5	1	2	1	1	2	3	3	3	1	3	2	1	7	1
	r1164	7	6	7	4	7	6	7	6	6	6	1	1	1	2	2	2	2	4	2	1	2	5	7	6	6	5	2	7	4	5	1	6	2	7	5	6	2	1	6	1	1	2	2	2	5	1	7	4
	r1165	4	2	4	3	4	4	5	7	5	6	1	1	1	1	1	1	1	3	1	1	7	3	7	7	6	7	7	7	5	7	2	4	4	7	4	7	5	1	7	2	2	4	3	6	3	1	7	4
	r1166	2	2	4	2	3	5	2	3	6	4	1	1	1	1	2	1	1	2	1	1	3	2	2	3	4	3	2	5	2	4	1	5	3	4	1	3	2	1	3	1	2	1	3	2	2	2	5	2
	r1167	2	1	1	1	1	7	6	1	1	1	1	1	1	1	1	1	1	1	1	1	7	5	7	2	3	5	5	7	5	6	1	7	5	7	1	7	1	7	3	1	1	1	5	2	3	7	7	4
	r1168	2	2	5	2	4	7	5	4	6	4	2	1	1	1	4	1	1	2	1	1	5	5	5	3	4	5	5	6	4	5	1	5	4	6	3	6	3	1	3	2	2	3	2	4	3	2	7	3
	r1169	1	2	6	2	5	7	6	5	5	5	4	1	1	1	5	1	1	2	1	1	5	1	5	5	1	3	1	7	7	7	4	4	2	7	3	6	4	1	5	1	1	4	1	3	3	3	5	4
	r1170	2	1	6	3	5	6	6	4	6	5	3	1	1	1	2	4	2	1	1	2	5	4	4	6	4	7	4	7	5	6	4	4	2	5	4	2	2	6	4	7	2	3	2	2	2	2	5	2
	r1171	5	2	5	2	5	4	7	4	7	6	2	1	1	1	2	1	1	1	1	1	7	3	4	6	4	7	7	7	6	7	1	7	2	7	3	7	3	1	7	1	3	3	3	5	3	5	7	2
	r1172	2	3	6	3	4	7	5	1	1	4	1	1	1	1	3	1	1	1	1	1	6	6	3	5	3	5	6	7	7	6	2	6	5	7	5	4	1	7	3	1	1	5	3	2	4	2	7	4
	r1173	4	2	4	2	3	7	5	4	5	5	2	1	1	1	5	1	1	1	1	1	7	5	4	3	6	4	4	7	7	6	2	6	5	7	6	7	3	3	5	1	4	6	3	3	2	5	7	3
	r1174	4	4	6	3	4	7	6	5	5	5	3	1	1	1	1	1	1	1	1	1	6	6	3	6	6	5	7	6	6	7	1	5	2	5	2	3	2	3	3	2	2	2	2	2	2	1	7	2
	r1175	5	3	5	4	4	7	7	7	5	7	7	4	3	3	4	2	3	5	4	1	7	4	7	5	7	7	7	7	7	7	7	7	7	7	7	7	5	7	7	6	6	6	7	6	5	6	7	6
	r1176	7	4	7	6	6	6	7	6	6	5	1	1	1	1	7	1	1	2	1	1	7	1	7	6	6	7	7	7	7	7	2	5	6	7	4	5	4	1	7	1	1	7	7	7	6	7	7	3
	r1177	5	4	7	5	6	7	6	6	7	5	5	1	1	1	5	1	1	5	1	3	6	4	5	6	5	6	7	7	6	6	5	7	6	7	5	6	5	4	7	5	5	6	4	6	5	5	7	5
	r1178	3	2	3	2	3	4	5	3	3	4	1	1	1	1	1	1	1	1	1	1	3	2	5	2	3	4	3	6	5	5	3	2	1	5	2	2	2	2	3	2	2	3	3	2	2	4	6	2
	r1179	2	3	3	3	2	5	6	3	5	3	1	1	1	1	2	1	1	1	1	1	7	2	7	1	1	2	3	7	3	3	1	2	2	5	1	3	1	1	3	1	1	1	1	1	2	1	7	1
	r1180	3	1	1	1	1	6	6	4	2	2	3	1	1	1	4	1	1	2	1	1	7	1	4	3	2	6	4	6	5	6	1	5	3	6	1	4	1	2	5	4	2	6	3	4	3	5	7	2
	r1181	6	6	7	7	7	7	7	7	7	7	6	6	6	6	6	6	5	7	7	5	7	7	7	7	7	7	7	7	7	7	5	7	7	7	7	7	7	7	7	7	6	7	6	7	6	6	7	6
	r1182	3	6	6	6	6	7	7	7	7	7	4	1	1	1	2	1	1	2	3	1	7	4	4	6	4	7	7	7	7	7	6	7	6	7	5	7	6	7	6	7	6	7	4	6	6	6	7	6
	r1183	7	4	6	4	3	7	7	5	5	3	1	1	1	1	4	1	1	2	1	1	3	4	2	3	2	2	4	4	3	6	1	4	2	5	2	1	1	1	5	5	3	7	5	6	3	7	7	4
	r1184	1	1	1	1	1	7	7	1	2	4	3	1	2	3	1	1	1	1	1	1	5	7	5	4	4	3	2	7	4	5	2	7	5	4	3	4	5	5	4	2	1	4	1	2	3	1	7	2
	r1185	3	3	7	5	7	7	6	7	7	7	1	1	1	1	1	1	1	3	1	1	6	3	7	7	4	5	7	7	7	7	3	7	5	7	6	7	4	1	6	1	1	6	1	5	5	1	7	5
	r1186	6	1	7	1	6	7	7	3	5	3	1	1	1	1	1	1	1	1	1	1	7	2	5	5	5	3	1	7	4	7	1	7	5	5	5	5	3	1	3	2	4	3	3	4	1	1	7	1
	r1187	6	5	7	7	7	7	7	7	7	6	2	2	2	1	3	1	1	3	2	1	7	4	7	6	5	5	6	7	7	7	3	3	5	7	5	5	2	2	5	5	2	6	5	4	4	3	7	5
	r1188	2	1	3	3	2	7	6	1	2	5	1	1	1	1	1	1	1	1	1	1	7	1	6	5	5	7	7	7	7	7	1	6	5	6	3	5	4	2	4	1	5	5	5	2	2	1	7	3
	r1189	7	1	7	5	4	7	7	6	7	7	1	1	1	1	1	1	1	1	1	1	7	7	7	6	7	6	7	7	7	7	1	1	1	7	1	7	1	1	6	4	1	4	5	6	7	7	7	7
	r1190	1	1	2	2	2	3	3	1	2	3	1	1	1	1	2	1	1	1	1	1	4	2	2	2	2	2	2	4	2	5	1	1	1	3	3	4	3	1	2	3	1	3	1	1	1	1	6	1
	r1191	7	3	7	3	4	7	7	6	7	7	1	1	1	1	1	1	1	1	1	1	7	7	7	7	7	7	7	7	7	7	1	7	5	7	2	7	2	3	7	4	2	5	5	7	6	2	7	7
	r1192	5	5	6	5	5	7	7	5	7	4	1	1	1	1	2	1	1	1	1	1	7	3	7	7	5	7	7	7	7	7	1	7	5	7	3	5	3	1	5	1	3	3	3	5	1	2	7	4
	r1193	3	4	6	3	3	6	6	5	7	6	5	1	1	1	3	1	1	1	1	1	7	6	7	4	3	7	7	7	7	7	1	7	7	7	2	7	3	2	7	3	2	5	1	6	3	1	5	4
	r1194	6	5	6	6	6	7	7	6	5	5	2	2	1	3	4	5	2	1	3	1	6	3	4	6	3	6	6	7	6	7	1	4	4	7	2	6	4	2	6	2	3	3	7	5	4	5	7	4
	r1195	2	2	3	4	4	7	5	7	7	7	1	1	1	1	1	4	1	2	3	2	7	5	6	5	5	7	7	7	7	7	1	7	7	7	6	5	6	1	5	1	2	2	2	1	1	1	7	1
	r1196	1	2	6	6	6	6	7	6	5	7	1	1	1	1	5	1	1	1	1	1	7	2	5	4	4	4	6	7	7	7	2	3	3	7	4	4	5	2	5	3	1	2	2	1	1	1	7	2
	r1197	5	3	4	2	3	6	4	6	7	4	1	1	1	1	3	1	1	1	1	1	6	2	4	3	2	5	5	7	5	3	1	7	4	4	2	6	3	1	3	3	3	3	3	5	2	1	7	5
	r1198	5	2	7	2	3	7	6	3	3	6	1	1	1	1	4	1	1	3	2	1	7	1	7	1	2	7	6	7	5	7	5	7	5	7	5	6	3	6	6	5	5	6	7	7	6	6	7	6
	r1199	2	1	1	1	1	7	7	5	6	6	1	1	1	1	6	1	1	1	1	1	6	4	6	6	3	6	7	7	5	6	2	6	5	6	5	7	4	4	6	2	6	6	5	5	5	5	7	4
	r1200	5	3	5	4	1	7	6	3	2	3	1	1	1	1	3	1	1	1	1	1	6	1	7	5	3	6	6	2	5	2	2	5	3	4	3	2	2	3	3	1	1	4	6	5	2	2	7	2
	r1201	4	2	6	4	5	7	2	7	5	5	2	1	1	1	3	1	1	1	4	1	7	3	6	3	6	6	6	7	6	5	1	6	5	7	3	3	3	2	6	3	2	3	2	4	4	1	7	4
	r1202	2	3	4	3	3	4	4	5	2	4	1	1	1	1	4	1	1	2	2	1	6	1	5	4	1	1	4	6	6	6	1	2	5	5	2	5	3	2	3	2	1	3	2	1	3	2	5	1
	r1203	4	2	6	5	2	6	3	6	7	6	1	1	1	1	1	1	1	2	2	1	7	5	7	5	4	5	7	7	7	7	2	6	5	6	2	6	3	1	2	2	2	6	6	5	5	6	7	6
	r1204	5	2	6	3	3	7	2	4	4	3	1	1	1	1	3	1	1	1	1	1	7	1	6	3	3	6	6	7	6	6	1	3	2	7	1	2	2	2	3	2	1	3	2	3	2	2	7	2
	r1205	5	3	7	5	7	6	3	6	7	4	3	1	1	1	3	1	1	2	2	1	6	4	6	4	4	4	5	7	7	6	1	6	5	6	4	5	3	5	4	1	3	5	7	5	4	5	4	6
	r1206	3	3	6	4	3	6	5	3	5	3	2	2	2	1	2	4	2	4	3	2	2	1	7	2	3	3	4	7	4	6	1	6	6	5	4	5	3	1	4	3	1	3	4	4	4	2	5	4
	r1207	2	5	7	7	7	7	7	7	7	7	5	3	2	4	6	7	5	7	7	3	7	6	7	7	1	6	7	7	7	7	2	7	7	7	4	6	7	4	6	6	4	6	7	6	7	7	7	7
	r1208	4	3	6	4	4	7	1	1	6	7	1	1	1	1	2	3	1	2	5	1	4	6	6	6	5	5	5	1	7	7	4	1	5	1	5	6	6	1	5	4	5	5	3	5	5	5	1	5
	r1209	1	2	5	3	2	7	5	3	4	2	1	1	1	1	3	1	1	1	1	1	6	1	7	6	2	5	7	7	5	7	1	6	3	7	1	3	2	3	5	1	1	3	5	2	3	1	6	2
	r1210	1	1	5	4	4	7	6	1	2	4	2	1	1	1	2	1	1	1	1	2	4	1	2	4	2	5	5	7	5	5	3	4	2	6	2	3	1	2	1	1	1	2	1	2	1	1	2	2
	r1211	6	5	5	5	5	7	6	5	5	5	6	4	4	4	5	4	3	4	3	2	7	5	4	5	5	6	5	6	5	5	4	5	5	6	5	5	4	6	6	6	3	6	3	5	6	5	7	5
	r1212	5	2	4	3	3	6	5	5	5	4	5	4	4	3	4	4	2	4	3	3	6	3	4	4	4	5	4	5	5	5	3	6	5	5	5	5	4	7	6	6	4	6	2	5	4	5	7	4
	r1213	5	3	5	6	7	7	7	1	5	4	1	1	1	5	1	1	1	1	1	1	6	3	1	1	1	5	7	7	5	7	1	7	1	5	1	1	1	1	3	1	1	1	1	1	7	6	7	1
	r1214	7	5	7	5	5	7	6	7	6	6	4	3	3	2	5	1	1	3	1	1	6	2	7	4	5	5	6	7	5	6	5	6	4	7	5	6	5	5	6	5	3	6	6	5	5	4	7	5
	r1215	4	3	6	5	4	6	5	2	2	2	1	1	1	1	2	1	1	2	1	1	6	1	1	1	1	3	2	4	3	4	2	7	4	6	3	3	1	2	2	1	1	4	4	4	4	4	6	3
	r1216	5	4	5	4	4	7	6	6	7	7	2	2	1	2	2	1	1	2	1	1	6	4	4	5	4	6	5	6	6	6	4	6	5	7	4	6	3	5	4	6	4	4	5	4	3	4	6	5
	r1217	4	4	6	4	3	7	6	6	7	4	1	1	1	1	4	1	2	2	1	1	7	5	4	4	2	5	6	6	7	7	3	6	2	7	5	7	3	1	7	3	2	5	4	6	4	5	7	4
	r1218	5	3	3	4	6	7	6	7	5	4	3	1	1	1	5	1	1	2	1	1	6	2	7	4	2	4	6	6	6	7	1	7	4	7	3	5	2	2	5	5	4	4	5	6	4	5	7	4
	r1219	2	4	6	3	6	7	7	7	7	6	2	1	1	1	3	1	1	1	2	1	6	4	5	3	6	5	6	7	6	6	5	6	4	7	3	4	3	3	3	3	3	2	3	3	4	5	6	4
	r1220	4	2	4	3	3	6	5	7	7	7	7	5	4	5	6	7	2	5	7	4	6	6	4	5	7	5	7	7	7	7	7	7	7	7	7	7	6	6	7	2	5	4	7	5	5	4	6	6
	r1221	4	3	5	4	5	7	7	7	3	7	5	4	4	4	5	4	2	4	3	3	7	4	6	5	7	7	7	7	7	7	3	7	6	7	5	6	5	3	7	4	6	5	4	7	5	4	7	6
	r1222	2	1	4	2	2	6	5	1	6	5	4	3	3	2	5	2	1	3	2	2	7	2	7	6	5	6	2	7	6	7	4	5	5	6	5	6	4	5	5	3	3	5	5	2	2	4	7	3
	r1223	4	3	5	3	5	6	7	4	6	5	5	3	2	1	5	4	1	3	4	2	6	6	6	6	6	6	5	7	5	6	6	5	5	6	5	5	3	3	6	2	4	6	2	4	3	4	7	5
	r1224	7	6	7	5	7	7	7	7	6	5	4	1	1	1	7	7	3	3	6	1	7	7	3	7	5	6	1	7	7	7	7	7	5	7	3	7	4	1	6	1	2	1	1	1	1	6	7	3
	r1225	2	1	7	3	7	7	4	1	7	3	1	1	1	1	2	1	1	2	1	1	7	1	4	4	2	7	7	7	5	7	1	3	3	7	1	7	5	3	5	2	1	3	2	5	3	7	6	2
	r1226	1	2	2	2	3	6	5	7	6	7	1	1	1	1	4	2	1	2	1	1	7	3	6	5	7	6	6	7	5	7	5	7	6	7	3	7	4	1	5	4	5	4	6	6	4	5	7	4
	r1227	7	6	7	7	7	7	7	4	4	7	3	1	2	1	4	1	2	3	1	1	6	7	6	6	4	6	5	7	6	6	2	7	2	7	2	5	2	4	3	4	2	6	6	3	7	3	6	6
	r1228	2	1	1	1	1	4	3	1	1	4	1	1	1	1	1	1	1	1	1	1	3	1	2	3	1	4	6	4	4	5	1	2	3	2	1	6	1	2	3	3	2	2	1	2	1	1	5	1
	r1229	2	1	4	5	3	7	5	6	7	5	4	1	1	1	3	1	1	2	1	1	7	1	6	4	6	7	7	7	6	7	3	6	5	7	3	6	6	7	7	7	1	7	5	6	1	5	7	6
	r1230	6	6	7	6	7	7	6	7	7	6	5	6	6	1	3	1	5	6	3	4	7	7	7	6	5	6	6	7	6	7	6	7	6	7	6	7	6	6	7	7	6	6	6	7	6	6	7	6
	r1231	5	3	7	7	7	7	7	7	7	7	1	1	1	1	1	1	1	1	1	3	7	2	7	7	2	4	3	7	5	6	7	7	3	7	1	5	2	7	7	1	3	1	5	3	5	2	7	2
	r1232	7	7	7	7	7	2	5	6	7	5	1	1	1	1	1	1	1	1	1	1	7	1	7	7	2	3	7	7	3	5	1	7	3	7	1	6	2	1	5	1	2	5	5	5	5	2	7	5
	r1233	7	7	7	7	7	5	7	5	4	6	4	1	1	2	6	6	3	4	3	2	6	5	6	6	6	6	5	6	7	7	6	6	6	6	6	7	6	7	7	6	6	7	6	4	6	7	7	4
	r1234	1	2	7	3	6	6	5	7	7	6	1	1	1	1	6	1	1	1	1	1	7	5	6	5	2	7	7	7	7	6	3	7	4	6	4	7	3	5	1	3	1	3	3	3	2	2	7	2
	r1235	3	6	6	6	6	7	3	4	3	6	6	2	6	2	7	2	2	2	4	2	3	5	6	5	3	7	7	7	6	7	4	5	4	5	3	3	5	5	3	5	3	3	5	5	3	4	6	3
	r1236	4	3	5	5	4	7	7	5	6	5	1	1	1	1	4	3	1	5	1	1	6	5	6	5	4	6	6	6	6	6	2	6	6	7	2	6	3	2	6	2	6	5	4	4	5	6	6	5
	r1237	3	2	4	2	2	4	2	5	6	4	1	1	2	2	3	2	3	3	2	1	7	2	5	3	4	5	6	7	6	7	1	7	7	5	3	4	4	1	2	4	2	6	4	5	3	5	7	4
	r1238	3	3	4	4	4	7	5	4	4	4	1	1	1	1	4	2	1	1	1	1	5	2	4	2	3	4	4	7	5	6	2	6	5	6	1	4	2	2	3	4	3	4	4	3	5	1	6	3
	r1239	4	4	4	5	5	6	7	2	5	6	6	1	1	2	6	1	1	3	2	1	7	6	6	6	6	6	3	7	6	7	2	7	6	7	3	6	5	4	6	5	3	2	3	5	5	5	7	5
	r1240	7	7	7	7	7	7	7	7	2	7	4	2	4	1	7	1	1	1	1	1	7	5	7	7	7	7	7	7	7	7	7	7	5	7	4	7	7	7	7	2	4	7	7	7	7	7	7	7
[truncated: 12 more columns]

## Sheet: TableS4
	Table S4. Raw data for rating vignettes according to perceived disgust on a Likert scale of 1-7 (1 = not at all, 7 = extremely strong).
	ID	AF 15	AF 25	AF 28	AF 55	AF 57	AF 13	AF 32	AF 42	AF 44	AF 52	AD 14	AD 35	AD 37	AD 41	AD 47	AD 34	AD 49	AD 56	AD 60	AD 9	MF 1	MF 24	MF 3	MF 33	MF 39	MF 18	MF 19	MF 31	MF 50	MF 54	MD 11	MD 21	MD 22	MD 27	MD 29	MD 45	MD 59	MD 6	MD 7	MD 8	PF 10	PF 16	PF 2	PF 20	PF 26	PF 38	PF 4	PF 48
	r0001	1	1	1	1	1	1	1	1	1	1	3	4	4	3	1	2	2	2	1	3	1	1	1	1	1	1	1	1	1	1	2	1	3	1	2	1	2	2	1	3	1	1	1	1	1	1	1	1
	r0002	1	1	1	1	1	1	1	1	2	1	5	7	7	7	7	7	6	5	6	7	1	1	1	1	1	1	5	1	1	1	6	6	5	1	5	2	4	6	6	7	1	1	1	1	2	7	1	1
	r0003	1	1	1	2	1	1	2	1	1	1	7	7	7	7	5	7	7	5	7	7	1	1	1	1	1	1	1	1	1	1	6	1	6	1	6	1	7	6	4	4	2	1	4	5	1	3	1	2
	r0004	1	1	1	1	1	2	1	2	1	2	6	5	7	5	4	3	2	3	4	4	1	1	1	1	1	1	1	1	1	1	4	4	3	1	4	1	3	3	2	4	1	1	1	1	2	1	2	1
	r0005	1	1	2	1	2	1	2	1	1	1	6	4	6	5	5	1	4	3	2	3	1	2	1	1	1	1	1	1	1	1	3	6	5	4	3	4	5	4	5	3	2	1	1	3	1	5	1	2
	r0006	4	1	2	1	3	1	1	3	1	3	6	2	4	3	3	1	1	2	1	2	2	1	1	1	1	4	3	1	1	3	4	7	5	2	4	6	3	6	5	3	1	1	1	3	2	1	1	1
	r0007	1	1	2	1	2	1	1	1	1	1	7	7	7	7	2	4	2	7	4	4	4	1	1	1	1	1	1	1	1	1	4	4	7	1	4	1	7	7	3	1	1	1	1	4	7	7	1	1
	r0008	1	1	1	1	1	1	1	1	1	1	6	4	7	5	6	6	6	6	6	7	1	1	1	1	1	1	1	1	1	1	3	4	5	1	1	1	4	1	4	1	1	1	1	1	1	1	1	1
	r0009	1	1	1	4	3	1	1	1	1	1	6	4	7	4	4	3	2	4	5	4	1	1	1	1	1	1	1	1	1	1	6	5	6	1	4	1	6	1	2	3	1	1	1	4	1	1	3	1
	r0010	1	1	1	1	1	7	1	1	1	1	7	7	7	7	1	7	7	4	4	3	1	1	1	1	1	1	1	1	1	1	3	7	6	1	4	4	5	7	7	1	2	1	1	3	1	1	1	1
	r0011	1	1	1	1	2	1	1	1	1	1	6	5	5	4	6	2	3	4	5	4	1	1	1	1	1	1	1	1	1	1	3	5	5	2	2	2	4	2	5	6	1	1	1	1	1	1	2	1
	r0012	1	1	2	1	2	1	1	1	1	1	5	4	7	4	3	2	3	2	2	3	1	1	1	1	1	1	1	1	1	1	2	7	4	1	1	1	7	2	4	1	1	1	1	6	3	1	1	1
	r0013	1	1	2	1	1	7	5	2	1	2	6	5	6	6	3	2	5	4	3	4	2	1	1	1	1	2	1	1	2	3	5	4	4	3	4	3	5	4	4	7	4	1	1	1	1	1	1	1
	r0014	1	2	2	2	4	1	1	2	1	1	4	4	4	5	4	4	3	4	2	4	1	1	1	1	1	1	2	1	1	1	3	1	4	1	4	2	4	3	4	3	2	1	1	2	1	1	1	1
	r0015	4	4	4	5	5	2	3	7	7	6	6	5	7	6	7	6	5	6	5	5	2	5	6	5	3	6	7	3	3	5	4	7	6	2	6	7	6	7	6	6	6	6	5	7	4	4	5	7
	r0016	5	2	3	4	2	1	1	2	2	2	7	6	7	7	6	7	4	3	5	4	2	4	2	1	1	1	4	1	2	4	3	5	4	1	5	5	5	6	4	3	2	4	1	5	2	6	1	2
	r0017	1	1	1	1	1	1	1	2	2	4	5	4	7	6	5	1	3	3	2	6	1	1	1	1	1	1	1	1	1	1	5	4	3	1	2	1	2	2	1	3	1	1	1	2	2	1	1	1
	r0018	5	6	7	7	6	4	3	7	6	5	7	7	7	6	4	5	4	5	6	6	6	5	7	6	5	6	3	6	5	6	4	6	7	5	6	7	7	7	6	7	4	3	3	5	5	6	4	5
	r0019	5	1	2	1	1	4	1	1	1	1	6	5	7	5	7	6	4	3	1	1	1	1	1	1	1	1	4	1	1	1	2	1	3	1	1	1	2	2	1	1	1	1	1	1	1	1	1	1
	r0020	1	1	1	1	1	1	1	1	1	1	5	6	5	6	1	3	3	3	2	2	1	1	1	1	1	1	1	1	1	1	5	1	4	1	2	1	4	5	3	1	1	1	1	1	2	1	1	1
	r0021	6	5	5	6	6	6	5	5	6	5	5	6	6	5	7	6	2	4	5	4	6	5	5	5	4	6	5	6	6	5	5	6	6	6	4	6	6	4	5	6	5	3	5	4	4	5	6	4
	r0022	1	1	1	1	1	1	1	1	1	1	4	3	3	4	2	2	2	2	3	3	1	1	1	1	1	1	1	1	1	1	1	4	4	1	3	1	2	1	1	1	1	1	1	1	1	1	1	1
	r0023	3	2	3	1	2	1	1	2	2	2	5	6	7	6	4	4	4	3	4	5	2	1	2	1	1	2	2	1	2	1	5	6	5	2	4	3	5	5	4	4	2	1	1	4	2	3	1	2
	r0024	2	1	1	2	4	1	1	1	1	1	7	7	7	7	4	5	6	6	5	6	1	1	1	1	1	2	1	1	1	1	3	6	3	1	3	1	3	3	1	1	2	1	1	1	1	1	1	1
	r0025	1	1	1	1	1	1	1	1	4	1	7	5	7	7	2	3	3	6	4	4	1	1	1	1	1	1	1	1	1	1	1	4	4	2	2	2	4	1	4	1	1	1	1	1	1	5	1	1
	r0026	3	1	2	2	3	1	1	1	2	1	3	6	6	7	5	6	3	4	6	4	1	1	1	1	1	1	1	1	1	1	4	6	5	1	4	2	3	5	4	2	1	1	1	1	3	2	1	1
	r0027	1	1	1	1	1	1	1	1	1	1	6	4	5	3	2	2	2	1	2	2	1	1	1	1	1	1	2	1	1	1	2	3	3	1	1	2	2	3	2	2	1	1	1	1	1	1	1	1
	r0028	4	4	6	2	3	4	1	1	2	4	6	6	7	5	5	7	3	7	2	5	2	2	2	1	1	5	3	2	1	2	7	7	6	3	4	3	6	6	6	5	3	1	1	2	3	4	1	3
	r0029	3	1	1	4	1	2	1	1	2	2	5	7	7	7	7	6	6	7	5	7	1	1	2	1	1	1	2	1	1	1	5	7	3	1	1	4	2	4	1	7	1	1	1	1	1	3	1	1
	r0030	1	1	4	2	1	1	1	2	4	3	3	2	4	1	3	1	2	1	1	1	1	1	1	1	1	3	5	2	4	6	1	4	2	1	3	2	1	4	1	2	1	1	1	2	1	1	1	1
	r0031	6	6	7	7	7	1	1	1	1	1	6	5	6	7	6	5	5	3	6	4	1	1	1	1	1	1	1	1	1	1	5	4	4	2	5	2	4	2	5	6	1	2	1	4	2	1	2	2
	r0032	1	2	2	1	1	1	1	2	5	1	5	3	3	4	3	4	3	5	4	3	1	2	2	2	2	2	1	1	1	2	3	5	2	1	3	1	3	2	3	6	2	1	1	4	1	1	1	1
	r0033	1	1	1	2	2	1	1	1	1	1	7	7	7	7	3	2	2	7	2	4	1	1	1	1	1	1	1	1	1	1	6	3	7	1	3	1	7	7	2	2	1	1	1	1	1	1	1	1
	r0034	1	1	2	1	1	1	1	1	3	1	6	7	7	7	2	3	4	5	4	4	1	2	2	1	1	1	2	1	1	1	4	6	6	1	4	3	5	3	3	3	3	1	4	3	1	1	1	3
	r0035	1	4	3	4	2	1	1	1	1	1	7	5	7	4	7	7	6	5	7	7	1	1	1	1	1	3	2	1	1	2	4	2	2	1	4	2	4	2	4	3	1	2	2	2	1	4	1	1
	r0036	1	1	6	1	1	1	1	1	7	1	5	5	7	5	7	7	2	2	2	1	1	1	1	1	1	1	1	1	1	1	1	1	3	1	3	1	2	1	4	1	1	1	1	1	1	1	1	1
	r0037	1	1	1	1	1	1	1	2	1	1	6	2	7	5	3	4	3	2	2	3	1	1	1	1	1	1	1	1	1	1	1	7	6	1	5	1	4	5	1	1	1	1	1	1	1	1	1	1
	r0038	1	1	3	1	1	1	1	2	1	1	5	3	5	6	2	4	5	3	2	2	1	1	1	2	1	1	1	1	1	1	2	7	3	1	5	1	5	2	3	2	1	1	1	1	1	5	1	1
	r0039	1	1	2	2	3	1	1	1	5	2	5	2	2	3	3	4	3	4	2	2	1	1	1	1	1	2	2	1	1	1	3	7	3	1	4	2	4	1	3	2	1	1	1	3	1	1	1	2
	r0040	1	3	3	2	2	1	1	3	2	2	7	7	7	7	6	7	7	4	7	5	1	1	1	1	1	1	1	1	2	1	6	7	6	1	6	4	6	4	2	1	1	1	1	1	1	1	1	1
	r0041	2	1	2	1	3	1	1	2	1	1	5	4	5	6	3	4	4	3	5	6	2	1	1	1	1	2	1	1	1	1	4	3	5	1	3	2	4	1	4	4	1	1	1	1	1	4	1	1
	r0042	5	4	6	5	6	7	4	7	7	3	7	7	6	5	7	2	3	3	1	2	7	2	4	4	3	5	6	7	2	7	2	7	6	6	3	7	6	5	5	5	3	5	5	6	5	2	6	4
	r0043	3	4	7	7	7	3	5	2	7	4	4	6	6	5	7	3	4	6	4	4	4	5	3	2	3	7	4	3	3	3	4	6	4	7	4	4	4	7	6	4	3	5	4	4	7	7	2	4
	r0044	5	5	5	4	5	6	2	3	6	4	6	5	6	6	6	5	5	6	6	4	3	2	3	4	3	4	5	3	4	6	6	6	6	3	3	5	3	3	5	4	3	2	2	3	5	4	3	4
	r0045	3	1	1	1	3	5	4	6	7	4	6	6	7	7	4	6	6	3	5	5	4	6	2	4	2	3	6	2	2	4	5	4	6	3	5	5	6	4	6	7	4	5	5	6	5	7	4	5
	r0046	1	1	3	2	2	3	3	7	7	2	7	7	7	7	7	6	7	6	7	7	1	2	4	1	1	2	6	1	1	1	6	7	7	1	6	6	7	6	7	6	3	6	2	7	4	3	2	6
	r0047	1	1	1	1	1	2	1	4	4	4	7	5	7	6	5	4	5	5	3	4	1	1	1	1	1	1	2	1	1	1	2	2	4	1	4	1	4	1	1	3	1	1	1	3	1	1	1	3
	r0048	1	1	1	1	1	1	1	1	1	1	4	3	4	4	2	3	3	2	2	2	1	1	1	1	1	1	1	1	1	1	1	2	1	1	2	1	2	1	2	1	1	1	1	1	1	1	1	1
	r0049	3	3	5	4	5	7	6	5	5	6	5	5	6	3	3	4	2	6	2	6	7	3	6	6	2	7	5	6	6	6	6	7	6	6	6	7	5	6	6	7	5	5	3	6	5	7	6	6
	r0050	1	1	1	1	1	1	1	1	1	1	7	7	7	7	7	5	6	4	2	7	1	1	1	1	1	1	1	1	1	1	5	4	6	1	5	1	7	1	1	4	5	1	1	1	1	1	1	1
	r0051	1	1	1	1	1	1	1	1	1	1	4	5	5	3	2	2	3	2	2	2	1	1	1	1	1	1	1	1	1	1	2	1	2	1	2	1	2	4	1	5	1	1	1	2	2	1	1	1
	r0052	1	1	1	1	1	1	1	2	5	1	4	3	3	5	6	2	2	1	2	4	1	1	1	1	1	1	2	1	1	1	1	7	4	1	5	2	2	3	3	3	4	1	1	1	1	3	3	1
	r0053	2	1	1	2	1	2	1	1	1	1	6	4	5	6	4	6	3	3	2	6	1	1	1	1	1	1	1	1	1	1	6	4	6	1	5	1	3	7	4	6	1	1	1	1	1	1	1	2
	r0054	3	2	2	3	3	4	5	3	7	6	7	4	7	3	3	7	6	4	7	3	4	4	1	5	3	5	3	2	3	2	3	7	4	6	5	5	5	7	5	6	4	4	2	3	5	7	1	5
	r0055	1	1	1	1	1	7	1	7	7	1	7	7	7	7	7	7	7	4	7	4	1	4	1	4	1	7	7	1	1	1	7	7	7	1	1	7	7	4	7	7	7	1	1	4	7	1	1	1
	r0056	1	1	1	3	2	1	1	1	3	1	6	6	5	6	4	5	6	3	4	3	1	1	1	1	1	7	2	1	1	1	3	2	4	1	4	2	4	2	2	4	1	1	1	1	2	6	1	1
	r0057	1	1	1	1	1	1	1	1	1	1	6	5	7	5	4	2	3	7	2	4	1	1	1	1	1	1	1	1	1	1	5	2	2	1	1	1	4	1	1	1	1	1	1	1	1	1	1	1
	r0058	1	1	5	1	1	1	1	1	1	3	7	7	7	7	7	7	4	7	3	6	1	1	1	1	3	4	1	7	1	7	5	7	7	4	4	4	6	7	4	4	1	1	1	5	1	4	7	1
	r0059	4	2	4	3	4	5	3	3	4	2	4	4	4	4	3	2	4	3	2	3	4	2	3	4	2	4	4	2	3	4	2	4	3	4	2	4	4	2	4	3	2	1	2	3	2	2	3	2
	r0060	2	2	1	4	4	1	1	1	1	1	6	6	6	4	4	1	5	4	2	6	1	4	1	1	1	6	6	1	1	1	3	1	5	1	6	2	5	1	5	6	2	1	1	2	2	3	1	2
	r0061	2	2	2	1	1	3	1	2	5	2	5	1	5	3	3	2	2	3	1	3	1	1	3	2	1	5	4	1	1	4	3	5	5	2	6	5	6	3	4	6	1	3	3	3	2	4	1	3
	r0062	6	2	6	4	6	1	1	1	6	4	6	5	5	4	4	4	4	3	2	5	1	1	1	1	1	1	1	3	1	1	4	5	5	1	5	1	5	4	3	4	2	1	1	3	1	1	2	1
	r0063	1	1	1	1	1	6	7	6	7	4	1	1	1	1	1	1	1	1	1	1	1	1	1	1	1	6	4	4	4	7	6	4	4	4	1	1	1	4	1	4	1	1	1	1	1	1	1	1
	r0064	3	2	3	1	2	2	5	7	3	3	6	5	7	7	3	4	2	3	1	4	1	4	3	2	4	3	4	2	3	2	3	6	6	4	5	4	4	2	6	5	2	2	3	5	3	5	3	3
	r0065	1	1	1	1	1	1	1	1	1	1	6	5	2	6	2	4	5	6	2	5	1	1	1	1	1	3	3	1	1	6	2	5	6	1	2	1	3	1	4	2	1	1	1	2	1	1	1	2
	r0066	4	6	6	5	6	2	1	1	1	1	7	7	7	7	2	7	7	5	7	7	1	1	2	1	1	7	5	1	1	3	7	7	7	1	4	4	7	4	4	2	3	3	1	2	3	3	1	3
	r0067	7	7	7	6	4	4	3	4	4	4	7	4	7	4	4	1	4	4	4	3	1	4	1	1	1	5	4	4	1	5	7	7	7	7	7	7	7	7	7	7	2	3	1	7	2	4	1	4
	r0068	2	2	5	2	2	1	1	1	1	1	7	7	6	4	5	3	3	6	3	5	1	1	1	1	1	1	2	1	1	1	2	3	3	1	4	5	6	2	4	2	1	1	1	2	1	2	1	1
	r0069	1	1	1	1	1	5	1	1	1	1	7	3	6	6	3	2	4	4	3	4	1	1	2	1	1	1	1	1	1	4	4	3	3	1	3	1	1	1	2	3	1	1	1	3	1	1	1	1
	r0070	1	1	1	1	1	1	1	7	7	1	7	7	7	7	7	2	3	6	1	7	1	1	1	1	1	1	1	1	1	1	7	7	6	1	4	1	4	7	7	7	1	1	1	4	1	7	1	1
	r0071	1	1	1	1	1	1	1	1	1	1	6	2	6	3	4	5	2	3	4	6	1	1	1	1	1	1	2	7	1	2	7	1	6	1	5	1	5	4	7	7	1	1	1	4	3	2	1	1
	r0072	1	1	1	1	1	1	1	1	1	1	5	6	5	5	4	5	6	5	2	4	1	1	1	2	1	1	1	1	1	2	1	4	4	1	3	1	5	1	5	1	1	1	1	2	3	5	1	2
	r0073	1	2	1	1	2	3	1	2	4	1	4	3	4	2	4	3	2	2	1	2	2	2	1	2	1	2	3	3	2	3	2	2	2	2	2	2	4	2	2	2	1	2	1	1	1	1	2	1
	r0074	4	6	7	5	6	1	3	2	7	4	4	4	4	4	4	1	2	2	1	1	3	1	1	1	1	3	3	4	4	4	3	4	3	4	3	5	1	4	2	2	2	1	2	4	2	2	4	2
	r0075	3	4	7	7	7	1	1	1	1	1	5	5	4	4	5	5	3	3	5	3	1	1	1	1	1	1	1	1	1	1	2	4	3	2	1	2	1	2	1	2	1	1	1	2	1	1	1	2
	r0076	1	1	1	1	1	1	1	1	1	1	6	4	4	3	4	3	2	3	3	2	1	1	1	1	1	1	1	1	1	1	2	3	2	1	1	1	4	2	3	2	1	1	1	1	1	1	1	2
	r0077	2	2	3	2	2	1	2	6	5	6	7	7	7	7	4	7	6	5	7	7	1	7	6	2	6	7	7	4	6	7	2	6	6	2	4	6	6	4	6	4	1	3	2	5	5	4	1	5
	r0078	1	1	3	1	1	1	1	2	2	2	6	3	5	5	5	2	2	5	2	4	1	1	1	1	1	2	2	1	2	2	4	4	3	3	2	2	4	2	6	4	1	1	1	3	1	1	1	2
	r0079	6	6	6	5	7	1	1	1	1	1	7	2	2	4	4	4	2	1	3	1	1	1	1	1	1	1	1	1	1	2	3	6	6	1	3	2	6	2	3	1	1	2	1	3	1	1	1	1
	r0080	1	1	1	1	1	1	1	1	1	2	5	5	4	5	2	4	4	3	2	4	1	1	1	1	1	1	1	1	1	1	4	2	4	1	1	2	3	1	4	1	1	1	1	1	1	7	1	1
	r0081	1	1	1	1	1	5	6	3	4	5	2	4	5	4	4	6	4	2	4	5	4	1	2	3	1	4	4	2	2	4	3	2	6	2	4	4	5	6	4	4	1	1	1	2	1	2	2	2
	r0082	1	1	1	1	2	2	1	2	3	1	4	4	4	4	4	5	3	4	4	4	1	1	1	1	1	2	1	2	2	1	3	4	4	2	4	4	4	3	3	3	1	1	1	3	2	2	1	1
	r0083	1	1	1	1	1	1	1	1	1	1	7	7	4	7	6	1	1	6	4	4	1	1	1	1	2	1	1	1	1	2	3	7	4	6	3	7	2	7	7	7	1	1	1	1	1	1	1	1
	r0084	2	1	3	2	1	1	1	1	1	3	6	4	5	5	4	5	5	4	5	5	1	1	1	1	2	2	5	1	1	1	6	5	6	1	4	4	5	4	4	2	1	1	1	2	1	3	3	2
	r0085	1	1	1	1	1	1	1	1	1	1	4	5	5	4	4	2	3	3	1	2	1	1	1	1	1	1	2	1	1	2	2	4	4	1	2	1	4	4	1	6	1	1	1	1	1	2	1	1
	r0086	1	1	1	1	1	1	1	1	1	1	7	6	7	5	3	4	2	5	4	4	1	1	1	1	1	1	1	1	1	1	2	3	3	1	2	1	5	4	4	3	2	1	1	1	1	1	1	1
	r0087	1	1	1	1	1	1	1	1	1	1	7	4	4	2	4	4	3	4	2	5	1	1	1	1	1	1	1	1	1	1	4	7	4	1	4	1	7	7	1	7	2	1	1	2	1	1	1	1
	r0088	1	1	1	1	1	1	1	1	1	1	6	4	4	3	4	1	5	1	1	3	1	1	1	1	1	1	1	1	1	1	1	6	5	1	4	1	6	1	1	1	1	1	1	1	1	1	1	1
	r0089	3	2	2	2	4	1	1	1	4	1	7	7	7	7	6	7	6	2	6	4	1	1	1	1	1	1	1	1	1	1	4	1	4	1	1	1	5	1	2	4	1	1	1	1	1	2	1	1
	r0090	1	1	1	1	1	1	1	1	1	1	4	4	4	5	5	2	4	5	1	2	1	1	1	1	1	1	1	1	1	1	3	3	4	1	2	1	3	3	3	1	1	1	1	1	1	1	1	1
	r0091	1	1	1	1	1	5	1	2	1	1	6	6	6	6	2	7	5	3	6	5	1	1	1	1	1	1	1	1	1	1	4	2	5	1	1	1	1	1	1	4	1	1	1	1	1	1	1	1
	r0092	1	1	3	1	1	1	1	1	1	1	5	6	6	5	2	4	6	3	2	3	2	1	1	1	1	1	1	1	1	1	3	2	3	1	3	1	1	1	1	4	1	1	1	3	1	1	1	1
	r0093	1	1	1	1	1	1	1	1	1	1	4	3	2	3	4	1	3	4	2	2	1	1	1	1	1	1	2	1	1	1	1	2	1	1	1	1	3	1	2	1	1	1	1	1	1	1	1	1
	r0094	1	1	1	1	1	1	1	1	1	1	4	5	7	7	7	1	4	3	1	1	1	1	1	1	1	1	1	1	1	1	1	5	1	1	3	1	1	1	1	2	1	1	1	1	1	1	1	1
	r0095	1	1	1	1	1	1	1	1	1	1	3	2	2	3	1	1	1	2	1	2	1	1	1	1	1	1	1	1	1	1	1	2	2	1	2	1	2	1	1	1	1	1	1	1	1	1	1	1
	r0096	1	1	1	1	1	1	1	2	2	1	5	5	6	5	5	5	3	4	2	2	1	1	1	1	1	1	1	1	1	1	2	6	5	1	3	1	5	3	3	1	1	1	1	1	1	5	1	1
	r0097	3	7	3	7	7	1	1	2	1	1	7	7	7	7	1	5	6	5	4	5	1	7	1	2	1	1	1	1	1	1	1	7	5	7	7	1	4	7	3	1	1	7	1	5	1	7	1	1
	r0098	1	1	1	1	1	1	1	1	1	1	6	5	3	6	3	1	2	1	4	1	1	1	1	1	1	1	1	1	1	1	1	1	1	1	1	1	1	1	1	1	1	1	1	1	1	1	1	1
	r0099	5	3	2	4	3	2	1	4	5	4	7	7	6	7	7	5	7	7	7	2	2	2	2	2	2	2	4	5	2	1	4	6	6	1	3	4	4	5	4	6	2	2	1	3	1	1	1	2
	r0100	2	3	2	4	2	1	1	1	3	4	7	5	6	5	4	7	5	3	7	5	1	2	4	1	2	7	7	1	1	3	7	7	7	1	6	4	6	7	4	3	5	4	4	6	6	4	2	4
	r0101	2	2	4	1	7	1	1	7	1	1	5	7	7	7	4	6	7	6	6	3	1	1	1	1	1	1	1	1	1	4	3	7	6	1	5	2	6	4	4	3	1	1	1	1	1	1	1	1
	r0102	1	1	1	1	1	1	1	1	1	1	6	6	6	5	6	7	4	7	2	2	1	1	1	1	1	1	1	1	1	7	7	4	7	2	3	7	2	7	6	7	1	3	1	5	1	2	2	1
	r0103	1	2	2	2	4	1	1	2	5	2	6	6	7	7	7	7	4	6	7	2	1	2	2	1	1	1	3	3	1	2	4	5	6	2	3	5	5	1	5	2	1	1	1	1	1	2	1	1
	r0104	1	1	1	1	1	2	1	1	1	1	7	5	7	2	7	5	5	4	5	3	1	1	1	1	1	1	1	1	1	1	1	2	4	4	2	2	4	1	1	1	1	1	1	6	1	2	1	1
	r0105	1	1	1	1	1	3	1	3	2	2	7	4	6	3	7	5	4	5	6	5	2	1	1	1	1	5	1	1	1	1	3	6	3	1	2	2	2	1	3	4	1	1	1	2	1	4	1	1
	r0106	1	1	1	1	1	2	1	3	4	2	4	6	5	5	3	4	4	3	2	4	2	2	1	2	1	2	1	1	1	1	4	3	6	2	4	3	3	2	3	5	4	2	1	4	1	4	1	2
	r0107	3	3	3	3	3	2	2	2	4	2	5	5	5	4	6	4	3	3	4	3	2	1	2	2	1	3	4	1	1	3	4	4	2	2	2	3	5	6	5	6	2	1	1	2	2	4	1	2
	r0108	1	1	1	1	1	1	1	1	1	1	7	2	4	7	4	1	2	1	1	2	1	1	1	1	1	4	4	1	1	1	7	7	5	1	7	5	7	4	6	7	1	1	1	2	1	4	1	1
	r0109	4	1	3	3	4	1	1	1	1	1	4	7	7	7	3	5	4	3	3	3	1	1	1	1	1	1	1	1	1	1	1	2	4	1	2	1	3	1	3	1	2	1	1	2	1	1	1	1
	r0110	1	1	1	1	1	1	1	1	1	1	5	5	6	6	7	1	2	2	1	2	1	1	1	1	1	1	1	1	1	1	1	6	4	1	2	1	4	1	2	2	1	1	1	1	1	1	1	1
	r0111	1	1	1	1	1	4	1	2	2	2	7	5	5	6	5	2	6	2	4	4	2	2	1	2	1	3	2	3	3	2	4	4	6	1	2	1	4	3	2	3	1	1	1	1	1	1	2	1
	r0112	1	1	2	2	2	1	1	7	4	6	7	7	7	7	5	4	5	4	6	5	1	1	1	1	1	1	1	1	1	6	2	6	5	1	5	1	4	1	1	2	1	1	1	1	1	1	1	1
	r0113	1	1	1	1	1	1	1	1	1	1	4	5	6	6	4	5	5	6	6	5	1	1	1	1	1	1	1	1	1	1	2	4	4	1	4	1	4	2	1	2	3	1	1	2	1	1	1	1
	r0114	1	1	1	1	1	1	1	1	1	1	3	2	4	3	3	1	2	1	3	2	1	1	1	1	1	5	4	1	1	7	7	6	4	3	5	2	6	6	3	6	1	1	1	1	1	1	1	1
	r0115	1	1	1	1	1	4	1	1	7	1	7	2	7	4	5	7	6	4	7	6	1	1	4	1	1	4	7	1	1	4	7	7	7	2	7	2	4	7	4	7	3	1	4	1	6	1	1	1
	r0116	3	1	1	1	1	1	2	1	1	1	6	6	6	6	6	5	2	3	2	4	1	1	1	1	1	4	1	1	1	1	6	1	6	1	4	1	3	2	5	2	1	1	1	1	3	1	1	1
	r0117	1	1	1	1	1	1	1	1	1	1	5	2	5	2	3	2	2	2	4	2	1	1	1	1	1	1	1	1	1	1	1	1	2	1	1	1	4	1	2	3	1	2	1	1	1	1	1	1
	r0118	2	3	5	3	4	1	1	4	4	4	6	4	5	6	7	7	6	7	7	6	1	1	1	1	1	2	2	1	2	1	2	7	5	1	2	4	4	2	4	5	3	1	1	2	1	7	1	2
	r0119	1	1	1	1	1	1	1	1	1	1	7	4	7	4	4	7	7	7	7	7	1	1	1	1	1	1	1	1	1	2	4	7	7	1	3	2	7	1	2	4	1	1	1	4	1	1	1	1
	r0120	1	1	1	1	1	1	1	1	1	1	4	5	3	5	3	3	5	3	5	3	1	1	1	1	1	1	1	1	1	1	2	1	5	1	2	1	2	1	3	1	1	1	1	1	1	1	1	1
	r0121	5	3	7	5	5	2	1	2	1	1	6	3	3	6	2	7	5	3	3	4	1	5	3	1	1	3	5	3	2	1	5	5	5	1	5	2	5	7	6	6	3	1	2	3	1	1	3	2
	r0122	1	2	1	1	1	1	1	1	1	1	5	7	6	5	1	5	4	1	5	3	1	1	1	1	1	1	1	1	1	1	1	1	3	1	1	1	1	1	1	1	1	1	1	1	1	7	1	1
	r0123	1	2	5	3	3	7	6	4	1	4	7	7	7	7	4	6	4	7	7	5	1	5	3	3	1	6	4	6	4	7	6	7	2	2	4	1	1	7	1	3	1	1	3	1	1	7	3	2
	r0124	3	1	1	2	1	1	1	1	1	1	5	6	5	2	6	3	3	6	3	5	1	1	1	1	1	1	1	1	1	1	6	7	3	1	6	3	5	6	2	1	1	2	2	5	4	3	1	2
	r0125	1	1	1	1	1	1	1	1	1	1	7	6	7	6	5	6	5	7	7	6	1	1	1	1	1	1	1	1	1	1	3	1	5	1	1	1	2	6	2	1	1	1	1	4	1	1	1	1
	r0126	2	1	2	1	2	4	2	5	6	5	6	6	7	7	7	6	6	7	3	6	2	1	1	1	2	4	4	1	1	4	3	6	5	2	4	5	3	5	5	5	2	1	1	3	1	3	1	1
	r0127	1	4	2	1	1	4	4	5	7	4	7	7	7	7	4	7	7	7	3	7	1	4	6	1	1	4	4	1	3	1	7	7	7	1	6	7	4	4	5	7	4	1	1	5	1	1	1	4
	r0128	1	2	1	1	1	1	1	1	1	1	7	7	7	7	7	7	3	5	7	5	1	1	1	1	1	1	1	1	1	1	6	1	7	1	6	1	6	1	7	7	1	1	1	4	1	1	1	1
	r0129	4	1	4	1	2	6	4	3	6	3	7	7	7	7	7	4	2	7	1	7	6	5	2	2	1	3	6	4	3	5	5	7	4	4	2	3	5	5	7	4	3	4	4	3	3	3	5	4
	r0130	3	1	1	1	1	1	1	2	1	2	7	6	7	7	4	7	5	6	6	7	1	1	1	1	1	7	1	1	1	1	2	7	7	1	5	3	7	1	7	4	1	2	1	1	6	7	1	1
	r0131	2	4	4	5	5	1	1	1	1	1	6	5	5	5	5	5	3	6	5	6	1	1	1	1	1	1	1	1	1	1	4	1	4	1	3	2	3	4	2	2	2	1	1	1	1	1	2	1
	r0132	1	1	1	1	1	1	1	1	1	1	7	7	7	7	7	1	5	6	5	4	1	1	1	1	1	1	1	1	1	1	1	5	6	1	1	2	4	2	3	4	3	1	1	1	1	2	1	1
	r0133	1	1	1	1	1	7	1	1	1	1	7	6	3	6	1	7	4	4	2	1	1	1	1	1	1	1	1	1	1	1	1	1	7	1	1	1	7	1	4	1	1	1	1	1	1	1	1	1
	r0134	1	1	1	1	1	1	1	1	2	1	7	5	7	6	5	6	6	5	6	6	1	1	1	1	1	1	1	1	1	1	3	2	6	1	3	1	5	1	2	3	1	1	1	1	1	1	1	1
	r0135	5	4	4	4	3	4	5	4	5	4	7	1	7	1	5	1	1	4	3	7	4	4	6	4	5	7	7	4	6	6	7	7	7	4	7	5	7	7	7	5	7	5	2	7	4	2	3	6
	r0136	3	2	3	3	3	1	1	1	3	1	7	7	7	7	7	7	4	7	5	4	2	2	1	1	1	4	3	1	1	1	5	7	7	3	6	3	7	4	5	5	1	1	1	3	1	5	1	4
	r0137	1	1	1	1	1	2	1	1	1	1	4	5	4	5	3	4	5	4	3	5	1	1	1	1	1	1	1	1	1	1	3	5	5	1	3	3	3	2	2	3	1	1	1	1	1	5	1	2
	r0138	1	1	1	1	1	1	1	1	2	1	7	7	7	7	5	3	6	3	5	7	1	1	1	1	1	1	1	1	1	1	4	1	2	1	2	2	4	1	3	2	2	1	1	1	1	3	1	3
	r0139	1	2	2	2	2	3	2	4	1	2	7	5	7	6	6	6	4	6	4	5	2	3	2	4	2	6	4	2	2	3	6	7	5	2	3	3	5	5	3	5	2	2	5	3	2	2	2	2
	r0140	2	2	3	6	1	2	1	3	1	1	7	7	7	7	6	7	6	6	4	7	1	3	3	3	1	5	1	1	1	2	1	3	6	2	4	1	4	4	3	1	3	1	1	3	1	1	2	1
	r0141	1	1	1	1	1	1	1	1	1	1	5	5	4	6	3	6	3	5	5	4	1	1	1	1	1	1	1	1	1	1	3	5	4	1	2	1	3	4	3	4	1	1	1	1	1	1	1	1
	r0142	1	1	1	1	1	1	1	1	1	1	5	7	7	7	3	7	7	6	7	7	1	1	1	1	1	1	1	1	1	1	2	7	7	1	4	4	7	6	7	7	1	1	3	1	2	4	1	1
	r0143	1	1	2	1	1	1	1	1	1	1	5	2	4	2	3	3	3	3	3	3	1	1	1	1	2	5	2	1	1	1	4	5	4	1	3	3	6	4	4	2	2	1	1	4	2	5	1	2
	r0144	1	1	1	1	1	1	1	1	2	1	7	5	6	2	7	4	5	6	2	4	3	5	2	3	3	2	4	4	1	1	4	7	6	2	6	7	6	3	6	4	4	2	2	7	2	3	1	2
	r0145	1	1	2	1	2	1	1	1	1	1	5	4	2	5	4	6	3	3	4	4	1	1	1	1	1	1	1	1	1	1	3	3	3	1	2	1	3	1	2	3	1	1	2	1	1	3	1	2
	r0146	1	1	1	1	1	4	1	1	1	1	5	5	5	5	2	2	2	2	1	2	1	1	1	1	1	1	1	1	1	1	2	1	1	1	1	1	2	1	1	1	1	1	1	1	1	1	1	1
	r0147	7	3	7	5	1	1	1	4	7	3	7	4	7	4	5	7	5	4	4	7	7	7	7	1	6	7	7	4	7	7	4	7	7	1	7	1	7	1	6	7	7	1	1	2	1	4	1	4
	r0148	1	1	1	1	1	1	1	1	2	1	4	6	4	6	5	3	6	4	6	5	2	1	1	1	1	1	1	1	1	1	2	4	4	1	3	2	4	2	4	3	1	1	1	2	1	3	2	1
	r0149	3	1	1	1	1	3	1	1	1	1	7	5	7	7	5	7	7	3	3	6	2	1	1	1	2	2	2	1	1	3	5	6	5	2	2	7	4	5	6	5	4	1	1	2	1	1	1	2
	r0150	4	2	4	3	3	3	2	2	3	3	5	3	5	5	4	4	2	3	4	2	4	1	2	2	3	3	2	4	4	2	3	4	4	5	4	2	3	5	4	3	3	3	2	3	4	1	2	3
	r0151	1	1	1	1	1	1	1	1	1	1	7	4	2	6	3	3	2	4	5	1	1	1	1	1	2	1	2	1	1	1	4	5	5	1	3	1	5	3	4	1	1	1	1	1	1	1	1	1
	r0152	1	1	1	1	1	1	1	1	1	1	3	4	7	2	3	2	2	2	2	3	1	1	1	1	1	1	1	1	1	1	2	2	2	1	2	1	2	1	1	1	1	1	1	1	1	1	2	1
	r0153	1	1	1	1	1	1	1	1	2	1	7	4	5	5	1	3	2	3	5	5	1	1	1	1	1	1	4	1	1	1	7	3	6	1	2	1	7	7	3	1	1	1	1	1	1	1	4	1
	r0154	1	1	1	1	1	1	1	1	1	1	3	4	5	5	5	3	2	1	5	2	1	1	1	1	1	1	1	1	1	1	4	1	2	1	1	1	1	3	3	3	1	1	1	1	1	1	1	1
	r0155	1	2	2	2	3	1	1	3	3	1	3	5	5	3	4	4	4	3	4	4	1	1	1	1	2	1	1	1	1	1	1	1	3	1	3	1	3	1	1	5	1	1	1	3	1	1	1	2
	r0156	1	1	1	1	1	1	1	1	1	1	5	7	6	7	1	5	6	6	2	7	1	1	1	1	1	1	1	1	1	1	3	5	5	1	1	1	4	1	2	5	1	1	1	2	1	1	1	1
	r0157	1	1	1	1	1	1	1	1	1	1	5	5	3	5	4	5	6	4	5	4	1	1	1	1	1	1	1	1	1	2	1	1	4	1	5	1	4	4	2	1	1	1	1	1	1	1	1	1
	r0158	7	1	1	1	1	1	1	1	1	1	7	2	6	5	6	5	5	3	3	7	1	1	1	1	1	1	1	1	1	1	1	4	3	1	5	4	3	1	3	1	1	1	1	1	1	1	1	1
	r0159	1	1	1	1	1	1	1	1	1	1	6	7	6	7	2	5	4	3	6	5	1	1	1	1	1	1	1	1	1	1	5	5	4	1	4	1	2	1	1	2	1	1	1	1	1	1	1	1
	r0160	3	1	5	1	5	4	2	4	2	3	7	7	4	7	7	7	1	7	7	7	2	1	2	2	1	2	1	1	2	3	7	7	7	5	6	4	7	7	7	7	3	1	1	2	2	4	1	1
	r0161	1	1	1	1	1	1	1	1	1	1	7	7	7	7	3	4	4	4	1	1	1	1	1	1	1	1	1	1	1	1	1	1	4	1	2	1	2	6	1	4	1	1	1	4	1	2	1	1
	r0162	1	1	3	2	3	1	1	1	1	1	5	5	6	6	2	4	2	2	3	2	1	1	1	1	1	1	1	1	1	2	2	3	3	1	2	2	2	1	2	2	1	1	1	2	1	1	1	1
	r0163	6	4	3	2	5	2	1	2	4	1	6	6	6	6	5	7	6	6	6	6	1	1	1	2	1	2	3	1	1	2	2	5	5	1	5	5	5	6	4	5	4	2	1	4	1	6	2	2
	r0164	4	2	4	2	1	1	1	5	3	4	7	7	7	7	7	3	5	3	5	5	1	1	3	1	1	2	1	1	4	3	5	3	6	3	4	5	6	5	4	4	1	1	1	3	1	4	1	1
	r0165	4	1	3	3	3	1	1	2	1	3	5	5	6	6	6	4	3	3	2	3	1	1	1	1	1	2	2	1	1	2	2	6	7	5	4	2	3	6	2	3	3	1	1	3	1	1	1	1
	r0166	1	1	1	1	1	1	1	1	2	1	3	6	3	4	5	2	4	2	5	2	1	1	1	1	1	1	1	1	1	1	4	4	1	1	3	1	4	1	1	1	1	1	1	1	1	1	1	1
	r0167	1	1	1	1	1	1	1	1	1	1	4	4	6	4	3	6	3	3	5	2	1	1	1	1	1	1	1	1	1	1	2	1	1	1	2	1	2	1	1	2	1	1	1	1	1	1	1	3
	r0168	1	1	1	1	1	1	1	1	1	1	2	1	3	6	4	3	7	6	2	1	1	1	1	1	2	1	1	2	1	1	4	2	5	1	3	1	5	3	2	3	1	1	1	2	2	1	1	2
	r0169	4	4	5	6	6	2	3	5	4	3	6	6	5	5	5	6	4	6	2	4	2	2	3	3	1	6	6	4	4	6	4	7	4	2	5	4	5	4	5	4	1	1	1	3	1	2	3	2
	r0170	3	6	6	6	6	1	1	1	1	1	3	3	3	2	2	2	2	2	1	2	1	1	1	1	1	1	1	1	1	1	2	2	2	1	2	2	3	2	2	5	3	1	1	2	2	2	2	2
	r0171	1	1	1	1	1	1	1	1	1	1	7	5	5	7	2	5	4	4	2	5	1	1	1	1	1	1	1	1	1	1	3	2	4	1	1	1	1	1	2	1	1	1	1	1	1	3	1	1
	r0172	3	1	4	4	3	7	7	1	6	4	7	7	7	4	4	4	3	5	2	1	4	1	4	1	2	7	4	2	7	7	6	7	5	1	6	4	5	4	3	7	2	7	2	7	2	4	4	7
	r0173	1	1	1	1	1	1	1	1	1	1	7	7	4	7	7	2	4	4	5	4	1	1	1	1	1	1	4	1	1	1	5	7	6	1	3	1	4	3	3	3	1	1	1	1	1	4	2	1
	r0174	5	4	5	5	6	2	2	5	3	4	6	6	6	6	5	7	4	6	7	4	3	4	4	2	4	4	3	2	3	2	6	5	6	3	5	5	5	7	3	5	5	3	2	5	3	6	3	5
	r0175	1	1	1	1	1	1	1	1	1	1	4	5	4	4	2	2	3	3	1	4	1	1	1	1	1	1	1	1	1	1	1	1	4	1	1	1	4	1	3	1	1	1	1	1	1	1	1	1
	r0176	1	1	2	1	1	4	1	2	1	2	6	5	7	5	4	2	4	3	2	5	1	1	1	1	2	5	2	1	1	1	3	6	4	1	4	2	4	2	4	1	1	1	1	2	2	4	1	1
	r0177	1	1	1	1	1	1	1	1	1	1	2	7	5	7	7	5	6	6	5	3	1	1	1	1	1	1	1	1	1	1	1	1	2	1	1	1	4	2	1	3	1	1	1	1	1	1	1	1
	r0178	4	1	3	3	2	7	1	2	6	1	7	4	4	7	4	2	2	4	1	4	3	1	2	1	1	3	2	5	3	7	2	5	5	1	4	2	2	1	5	4	1	1	2	3	1	1	2	1
	r0179	4	4	5	7	5	1	1	1	1	1	7	3	6	7	4	6	2	5	7	7	2	1	1	1	2	1	2	1	1	1	5	6	5	1	5	2	4	5	6	4	2	2	1	4	1	1	1	1
	r0180	4	3	5	4	4	7	7	1	7	5	7	7	7	7	4	7	7	6	7	7	7	6	5	5	5	7	7	3	6	7	5	7	7	7	7	1	4	7	5	7	1	4	1	2	1	5	7	1
	r0181	1	1	1	1	1	1	1	1	1	1	3	5	7	6	6	3	5	1	3	1	1	1	1	1	1	1	1	1	1	1	1	1	6	1	3	1	1	1	1	1	1	1	1	1	1	1	1	1
	r0182	1	1	1	1	1	1	1	1	1	1	3	2	3	6	1	2	2	2	1	2	1	1	1	1	1	1	1	1	1	1	1	1	2	1	1	1	2	1	1	6	1	1	1	1	1	1	1	1
	r0183	1	1	1	1	1	1	1	1	1	1	7	7	7	7	6	1	7	3	3	2	1	1	1	1	1	1	1	1	1	1	3	4	2	1	5	1	3	1	1	3	2	1	1	1	1	1	1	1
	r0184	1	1	1	1	1	1	1	1	1	1	5	5	4	5	1	2	3	2	2	3	1	1	1	1	1	1	1	1	1	1	1	3	5	2	4	3	5	5	5	3	1	1	1	4	1	1	1	1
	r0185	5	2	6	5	5	1	2	2	2	4	6	7	7	7	6	4	5	7	6	6	2	6	2	2	1	2	2	2	3	1	6	7	6	1	3	6	6	2	6	2	4	1	1	2	2	5	2	1
	r0186	2	3	4	3	4	5	4	5	4	6	5	3	3	3	1	1	3	4	4	3	1	1	2	1	1	2	3	2	3	2	1	5	2	4	2	4	2	2	2	3	2	1	4	4	3	1	1	1
	r0187	2	1	4	1	1	6	2	2	3	7	7	7	7	6	5	6	7	5	7	7	7	4	6	1	2	5	6	1	7	6	7	7	7	5	7	6	7	4	6	7	4	4	6	6	4	4	6	4
	r0188	1	1	1	1	1	1	1	1	1	1	5	3	5	5	3	2	2	3	5	1	1	1	1	1	1	1	1	1	1	1	1	1	2	1	1	1	2	1	1	2	1	1	1	1	1	4	1	1
	r0189	1	1	1	1	1	1	1	1	1	1	7	4	6	4	3	4	6	4	4	4	1	1	1	1	1	1	1	1	1	1	3	2	4	1	3	1	4	1	4	1	1	1	1	2	1	1	1	1
	r0190	3	1	3	3	3	7	3	4	5	5	6	5	7	7	6	5	3	6	3	5	4	1	3	3	2	2	4	5	3	4	5	6	5	5	3	3	4	3	4	5	2	2	2	3	2	4	3	1
	r0191	1	1	1	1	1	1	1	1	1	1	3	2	4	3	4	1	1	1	1	3	1	1	1	1	1	1	1	1	1	1	1	1	2	1	2	1	1	1	1	1	1	1	1	1	1	1	1	1
	r0192	1	1	1	1	1	1	1	1	1	1	2	2	2	2	3	1	2	1	4	2	1	1	1	1	1	1	1	1	1	1	2	3	2	1	3	2	2	1	2	1	1	1	1	1	1	1	1	1
	r0193	3	2	4	2	4	1	1	1	3	1	7	7	7	7	6	5	3	5	4	6	1	1	1	1	1	1	2	1	1	4	5	7	4	2	6	3	4	2	5	5	3	2	1	3	2	3	2	2
	r0194	1	1	1	3	7	1	1	1	1	1	5	4	5	5	1	2	2	3	2	3	1	1	1	1	1	1	1	1	1	1	2	2	3	1	2	1	3	1	1	2	1	1	1	1	1	3	1	1
	r0195	1	1	4	1	1	1	1	1	1	1	6	7	6	7	7	3	4	3	4	6	1	1	1	1	1	1	1	1	1	1	1	1	4	1	4	1	4	1	2	3	1	1	1	1	1	1	1	1
	r0196	1	1	1	1	1	4	1	2	4	2	4	4	7	7	6	5	5	4	4	2	2	1	1	5	2	1	5	1	1	3	3	5	5	1	3	5	4	1	3	1	1	1	1	3	2	4	1	1
	r0197	1	1	1	1	1	1	1	1	1	1	7	2	7	7	4	1	2	2	2	4	1	1	1	1	1	1	1	1	1	1	1	2	1	1	1	1	2	1	1	1	1	1	1	1	1	1	1	1
	r0198	2	2	2	2	2	2	1	2	1	2	2	2	2	3	2	2	2	2	2	2	2	1	2	2	2	4	2	1	2	2	3	3	3	3	2	2	3	1	2	3	1	2	2	2	3	3	2	2
	r0199	1	1	3	2	3	1	1	1	1	1	6	4	7	7	5	4	3	3	2	2	1	1	1	1	1	1	1	1	1	1	4	6	6	1	3	2	3	1	4	5	1	1	1	1	1	1	1	1
	r0200	1	2	2	1	1	6	4	3	3	1	7	5	7	5	5	3	6	6	4	6	1	1	2	2	1	1	4	2	2	3	6	5	6	3	4	6	5	6	4	5	3	2	2	4	5	6	1	1
	r0201	1	1	1	1	1	1	1	2	1	1	3	6	1	7	5	4	3	1	3	1	1	1	1	1	1	1	1	1	1	1	2	1	1	1	1	1	1	1	2	1	1	1	1	1	1	3	1	1
	r0202	1	1	2	1	2	1	1	2	2	1	6	3	6	6	4	4	6	6	3	6	2	1	1	2	1	1	1	1	1	1	3	3	4	1	1	1	2	1	3	1	1	1	1	2	3	2	1	2
	r0203	3	2	3	4	3	1	1	1	1	1	6	3	1	3	1	1	4	1	1	4	1	1	1	1	1	1	5	1	1	1	3	1	3	1	1	3	1	1	1	1	1	1	1	1	1	4	1	1
	r0204	1	1	1	1	1	1	1	1	1	1	5	5	5	6	5	5	5	3	2	6	1	1	1	1	1	1	1	1	1	1	2	3	5	1	5	3	3	2	4	4	1	1	1	1	1	1	2	2
	r0205	1	1	1	1	1	1	1	1	1	1	4	6	7	5	5	3	5	5	4	6	1	1	1	1	1	4	1	1	1	1	2	1	3	1	2	1	2	1	1	3	4	1	1	1	1	5	1	2
	r0206	1	1	1	1	1	1	1	1	1	1	7	7	7	4	7	6	2	4	2	4	1	1	1	1	1	1	1	1	1	1	1	6	4	1	1	1	4	1	4	1	1	1	1	1	1	1	1	1
	r0207	1	1	1	1	1	1	1	2	1	1	6	7	7	7	6	5	5	6	6	5	1	1	1	1	1	1	2	1	1	1	7	6	4	1	3	1	5	1	6	5	1	1	1	3	1	1	1	1
	r0208	1	1	1	1	1	1	1	1	2	1	7	3	3	5	2	1	2	2	3	1	1	1	1	1	1	1	2	1	1	1	4	1	5	2	3	2	4	4	2	3	1	1	1	1	1	4	1	1
	r0209	1	1	1	1	1	1	1	1	2	1	7	7	7	5	7	5	7	7	5	6	3	1	1	1	1	2	3	1	1	2	2	7	7	2	7	1	7	4	6	1	1	1	1	1	1	1	1	1
	r0210	1	1	1	1	1	1	1	1	3	1	7	7	4	6	5	5	4	5	3	2	1	1	1	1	1	1	1	1	1	1	1	7	5	1	4	5	6	4	3	4	1	1	1	1	1	5	1	1
	r0211	1	1	1	1	1	1	1	1	1	1	4	6	7	5	5	4	5	5	2	4	1	1	1	1	1	1	1	1	1	1	1	2	3	1	1	1	3	1	3	1	1	1	1	1	1	1	1	1
	r0212	4	2	5	5	5	1	1	1	2	1	5	4	4	5	5	5	3	2	5	5	1	1	1	1	1	2	2	1	1	1	5	2	3	1	4	2	2	4	2	4	1	1	1	3	2	3	2	1
	r0213	2	1	4	1	1	1	1	3	3	2	6	4	6	5	1	3	5	3	5	5	1	3	4	1	1	1	5	1	2	4	4	7	3	4	5	3	3	4	5	3	3	1	1	3	2	3	1	4
	r0214	1	1	1	1	1	1	1	2	1	1	7	7	7	7	3	7	6	6	2	7	1	1	1	1	1	1	1	1	1	1	2	3	7	1	3	4	3	7	3	3	1	1	1	3	1	1	1	1
	r0215	1	2	1	1	1	1	1	1	1	1	6	6	6	6	6	6	6	5	4	6	1	1	1	1	1	1	1	1	1	1	3	1	5	1	3	1	4	3	1	3	1	1	1	3	1	3	1	1
	r0216	1	1	3	1	2	1	1	1	1	1	5	7	7	6	5	4	5	7	2	7	1	1	1	1	1	1	1	1	1	1	4	4	4	2	4	1	4	1	4	5	1	1	1	1	1	1	1	1
	r0217	1	1	1	1	1	1	1	1	6	1	7	7	6	6	4	6	6	3	1	5	1	1	1	1	1	1	4	1	1	1	3	7	5	1	5	1	7	1	4	4	1	1	3	3	1	2	1	1
	r0218	3	4	3	4	5	2	2	2	4	3	6	3	4	6	4	4	5	4	3	5	3	2	4	3	3	5	4	3	4	5	4	4	5	4	4	4	4	3	4	4	4	1	3	2	2	5	3	2
	r0219	2	1	1	1	1	4	1	1	4	3	7	5	4	7	4	2	2	7	7	4	2	2	3	3	2	3	7	2	2	4	2	7	4	4	7	6	5	5	5	7	4	2	1	4	2	4	2	7
	r0220	7	2	6	6	5	1	1	7	1	1	7	4	5	6	5	7	5	2	4	5	1	1	1	1	1	1	1	1	1	1	1	3	7	4	7	2	6	5	6	5	1	1	1	2	1	6	1	1
	r0221	6	6	5	6	6	1	1	2	6	3	7	5	7	7	5	6	6	6	5	6	2	2	2	2	2	6	3	1	1	2	6	6	6	2	6	5	5	7	4	4	2	2	2	6	3	6	2	2
	r0222	6	3	5	1	6	7	3	6	7	7	6	2	2	3	4	1	1	2	1	1	7	1	7	5	1	6	7	2	7	5	5	7	6	7	3	4	4	7	7	7	1	1	1	5	6	7	1	5
	r0223	1	1	3	1	2	1	1	2	6	1	6	2	6	3	4	2	3	3	2	4	1	2	1	1	1	1	4	1	3	2	3	5	4	1	3	1	3	3	4	4	1	1	1	2	2	2	1	2
	r0224	2	3	2	4	2	2	2	2	7	3	7	6	7	6	4	6	5	7	5	5	1	2	2	1	1	2	2	1	2	2	2	6	6	1	4	4	5	2	3	2	1	2	2	7	3	4	2	2
	r0225	3	2	4	1	2	3	1	1	1	1	7	6	6	6	5	6	4	3	5	3	1	1	2	1	2	1	4	1	1	3	1	3	4	1	3	3	3	4	2	2	1	2	1	2	2	4	1	2
	r0226	1	1	1	1	1	1	4	1	4	1	6	5	7	7	4	4	5	6	3	5	1	1	1	1	1	1	1	1	1	1	4	4	6	1	2	3	4	1	4	2	1	1	1	1	1	1	1	1
	r0227	5	3	4	3	2	2	2	3	2	2	7	6	7	7	6	6	5	6	7	6	2	1	2	2	2	2	4	2	2	2	6	7	3	2	3	5	4	2	5	6	4	2	2	2	3	4	2	2
	r0228	1	2	4	2	4	1	1	1	3	1	7	6	7	6	3	4	6	6	3	7	1	1	1	1	1	1	2	1	1	2	5	4	7	1	2	6	7	4	3	5	1	1	1	3	1	5	1	1
	r0229	1	1	1	1	1	1	1	1	1	1	7	7	7	7	6	5	7	7	7	7	1	1	1	1	1	1	1	1	1	1	3	1	4	1	1	1	1	1	1	7	1	1	1	1	1	2	1	1
	r0230	2	2	1	2	2	1	1	1	1	1	7	5	5	6	4	2	5	7	3	1	1	1	1	1	1	2	1	1	1	1	3	6	3	1	4	2	5	2	1	5	1	1	1	3	1	2	1	1
	r0231	2	1	2	2	4	1	2	6	7	6	6	7	5	7	6	2	4	1	2	4	4	2	7	2	4	5	6	1	6	5	5	6	6	5	4	4	3	5	4	4	1	2	2	4	5	3	1	1
	r0232	1	1	1	1	1	1	1	1	1	1	5	5	6	4	4	4	4	2	2	4	1	1	1	1	1	1	1	1	1	1	3	3	3	1	1	1	1	1	1	2	1	1	1	1	1	1	1	1
	r0233	4	2	4	2	3	2	2	6	4	4	5	5	6	5	6	4	3	4	5	4	2	4	2	2	2	3	4	1	2	3	4	6	4	1	5	4	5	5	3	4	2	2	2	4	2	5	1	3
	r0234	1	1	1	1	1	1	1	1	1	1	7	4	4	4	7	2	4	2	2	4	1	1	1	1	1	1	1	1	1	1	2	1	4	1	3	1	4	2	3	3	1	1	1	1	1	1	1	1
	r0235	1	1	4	5	7	3	1	1	1	1	4	3	7	6	4	5	4	6	4	3	1	1	1	1	1	1	1	1	1	1	3	6	2	1	2	1	2	2	1	2	1	1	1	1	3	4	1	1
	r0236	4	2	3	3	3	1	1	2	2	1	5	4	6	4	6	2	3	3	3	4	1	1	1	1	1	1	1	1	2	1	3	4	4	1	3	1	3	3	2	7	1	1	1	1	1	1	1	1
	r0237	4	6	7	4	7	4	4	7	4	7	7	4	4	4	4	2	3	2	2	4	7	5	7	7	2	7	7	7	7	7	7	7	4	7	7	7	2	7	7	7	4	4	4	7	7	7	1	7
	r0238	5	4	6	3	1	2	2	2	4	3	6	2	3	4	6	4	4	3	3	3	2	2	2	1	3	3	4	2	2	2	5	5	6	1	5	5	4	2	4	6	2	1	2	2	1	2	3	3
	r0239	4	1	1	1	1	4	1	7	7	4	7	4	7	3	4	4	3	5	3	4	1	2	1	1	3	6	5	1	3	2	6	5	4	3	4	6	4	5	5	4	1	2	1	4	1	3	1	1
	r0240	1	2	1	1	2	2	1	5	1	1	6	5	7	5	5	5	5	6	4	6	1	1	1	1	1	2	2	1	1	1	3	2	5	1	2	3	5	1	4	1	1	1	1	1	3	5	1	1
	r0241	5	2	4	3	4	2	1	1	5	2	7	7	7	7	6	3	3	3	5	3	1	1	2	1	1	3	4	2	2	3	5	3	5	1	5	4	4	6	7	4	2	1	1	3	3	5	3	2
	r0242	1	1	1	1	1	1	1	2	4	1	3	5	7	6	7	7	4	6	4	7	1	1	1	1	1	1	1	1	1	1	4	6	3	1	1	1	1	1	3	6	1	1	1	1	1	1	1	1
	r0243	1	2	1	1	3	3	1	1	1	1	7	7	6	7	6	5	4	6	5	5	1	1	1	1	1	2	1	1	1	1	4	4	7	7	6	1	5	5	7	4	4	1	1	3	6	1	3	4
	r0244	6	3	6	5	6	6	4	2	4	4	7	6	6	3	4	6	6	5	4	5	5	2	1	4	2	2	2	2	3	1	5	5	5	4	2	4	5	3	7	6	3	4	1	3	5	3	2	5
	r0245	3	3	3	2	2	3	1	1	1	2	6	5	6	6	6	6	6	2	5	7	2	2	3	2	2	4	2	1	2	3	6	5	6	2	4	3	5	6	5	5	4	1	2	3	2	5	1	1
	r0246	1	1	1	1	1	1	1	1	1	1	7	6	7	7	2	7	3	4	5	5	1	1	1	1	1	1	1	1	1	1	7	2	6	1	2	1	5	4	1	3	1	1	1	1	1	7	1	1
	r0247	1	1	1	1	2	4	1	1	1	1	7	7	6	6	5	7	6	6	3	5	1	1	1	5	1	4	3	1	2	1	6	7	2	1	2	1	7	1	6	2	1	6	1	2	1	5	1	1
	r0248	4	5	5	5	5	5	1	4	6	1	6	6	6	4	5	3	3	2	4	3	1	1	1	1	1	1	4	1	1	1	4	5	5	1	4	1	6	2	5	5	4	1	1	1	1	6	1	1
	r0249	2	2	5	4	2	2	1	2	3	2	7	7	7	7	4	5	7	5	7	6	2	4	3	3	1	2	3	2	2	2	7	7	5	2	5	7	6	2	6	6	3	2	3	3	3	4	1	3
	r0250	1	2	5	4	5	1	1	1	1	1	5	7	7	7	2	4	5	5	5	5	1	2	1	1	1	1	1	1	1	1	5	7	6	4	1	1	5	1	3	6	1	1	1	2	3	1	1	1
	r0251	1	1	2	2	1	2	1	1	2	1	6	5	7	7	6	4	4	4	2	4	1	1	1	1	1	2	1	1	1	1	3	1	4	1	4	1	3	4	2	5	1	1	1	1	1	2	1	1
	r0252	1	1	2	1	2	1	1	2	1	1	2	4	5	3	2	3	2	1	2	4	1	1	1	1	1	1	1	1	1	1	2	2	3	1	2	4	2	3	3	3	1	1	1	1	1	1	1	1
	r0253	1	1	1	1	2	5	2	3	2	3	4	4	6	3	1	4	6	5	5	4	2	1	1	1	1	1	1	2	1	1	4	3	5	1	2	1	3	3	3	7	4	1	1	1	1	1	1	1
	r0254	2	2	3	5	3	2	3	2	4	2	6	7	7	6	7	6	4	7	6	4	4	2	5	1	2	5	3	5	2	1	5	3	6	1	3	2	5	1	5	4	3	1	1	2	1	1	1	1
	r0255	1	1	2	1	1	1	1	1	5	1	5	4	4	4	4	2	3	5	2	3	1	1	1	1	1	1	1	1	1	1	1	5	3	1	2	2	2	1	5	2	1	1	1	2	2	1	1	1
	r0256	3	3	3	3	7	1	1	1	1	2	7	7	7	7	4	6	5	7	7	7	1	1	1	1	1	1	1	1	1	1	5	7	2	1	2	1	6	1	3	2	3	1	1	2	1	1	1	1
	r0257	2	2	2	2	2	1	1	1	1	1	3	2	5	4	3	2	2	2	4	2	1	1	1	1	1	1	1	1	1	1	2	1	1	1	1	1	3	1	1	1	1	1	1	2	1	1	1	1
	r0258	2	1	3	2	3	2	1	2	2	1	7	7	7	7	7	6	7	6	6	7	1	1	1	1	1	1	2	1	1	1	6	7	5	3	4	2	5	4	5	3	2	1	1	1	1	2	1	1
	r0259	4	4	7	3	6	2	3	7	7	2	7	7	4	7	2	7	7	6	7	3	1	2	1	2	1	1	1	2	1	1	5	7	7	1	6	7	7	7	7	3	4	1	1	5	1	3	1	1
	r0260	1	1	1	1	1	1	1	1	1	1	7	4	7	5	6	5	7	3	4	4	1	1	1	1	1	1	1	1	1	1	2	1	6	1	1	1	5	2	2	1	1	1	1	1	1	1	1	1
	r0261	1	1	1	1	1	1	1	1	1	1	4	3	4	6	1	1	2	2	2	4	1	1	1	1	1	1	1	1	1	1	2	4	3	1	1	1	3	3	1	2	1	1	1	1	1	1	1	1
	r0262	1	1	1	1	1	1	2	1	2	1	4	1	1	3	2	2	4	4	2	4	1	1	1	1	1	2	2	1	2	1	1	2	3	1	2	2	2	3	2	1	1	2	1	2	1	4	2	1
	r0263	1	1	2	1	2	1	1	1	1	1	7	7	7	7	7	6	5	6	4	6	1	1	1	1	1	1	1	1	1	1	5	3	4	1	1	1	6	1	1	1	1	2	1	2	3	1	1	2
	r0264	1	1	1	1	1	1	1	1	1	1	4	7	7	7	2	1	2	3	1	1	1	1	1	1	1	1	1	1	1	1	1	1	1	1	2	1	1	1	1	1	1	1	1	1	1	1	1	1
	r0265	7	7	7	7	7	1	1	7	3	2	7	7	7	7	5	5	6	6	6	7	1	4	1	1	1	4	4	1	1	5	5	7	7	1	7	5	7	7	7	6	6	4	2	7	7	4	1	7
	r0266	3	1	1	3	4	1	1	1	1	1	5	6	7	5	4	3	4	4	2	2	1	1	1	1	1	1	1	1	1	1	3	2	2	1	4	1	4	1	2	1	1	1	1	4	1	1	1	1
	r0267	2	2	2	2	3	1	1	1	2	1	6	5	5	6	3	5	6	7	7	6	1	1	1	1	1	1	1	1	1	3	4	7	4	3	4	2	4	2	5	1	1	1	1	1	1	2	1	1
	r0268	1	1	1	1	1	2	1	7	7	3	7	7	7	7	6	6	7	7	6	7	1	2	1	1	1	2	3	1	1	1	6	2	7	1	2	2	7	2	2	1	1	1	1	2	1	2	1	2
	r0269	1	1	1	3	1	1	1	1	2	1	6	7	7	7	6	6	5	6	6	4	1	1	1	1	1	1	1	1	1	1	3	4	3	1	1	1	3	1	2	2	1	1	1	1	1	1	1	1
	r0270	1	1	2	1	2	1	1	1	1	1	3	2	4	2	2	3	2	2	4	3	1	1	1	1	1	1	1	1	1	1	1	2	1	1	2	1	1	1	1	1	1	1	1	1	1	1	1	1
	r0271	1	1	1	1	1	1	4	1	1	1	7	7	7	7	6	6	6	5	6	7	1	1	1	1	1	1	1	1	1	1	4	7	5	1	5	4	6	1	5	2	1	1	1	2	1	1	1	1
	r0272	2	2	3	2	3	2	1	2	3	2	6	2	6	7	6	4	4	3	2	4	4	1	1	1	1	4	3	1	1	2	3	4	4	2	3	2	5	3	4	2	2	1	1	2	1	1	1	2
	r0273	4	1	4	2	2	2	1	1	2	1	6	5	5	6	3	3	4	6	5	2	1	1	1	1	1	2	1	1	1	3	4	4	4	1	3	1	4	2	2	2	2	1	1	1	1	1	1	2
	r0274	1	1	1	1	1	1	1	1	1	1	7	7	7	6	7	5	6	5	7	7	1	1	1	1	1	1	1	1	1	1	1	1	1	1	1	1	3	1	4	1	1	1	1	1	1	1	1	1
	r0275	2	3	2	2	2	4	2	3	2	2	4	4	5	4	3	5	4	5	5	1	4	3	2	3	3	5	4	1	3	5	3	3	4	4	4	5	6	5	4	4	2	2	3	3	3	4	5	3
	r0276	1	1	1	1	1	1	1	7	2	1	4	3	2	7	1	6	5	2	7	2	1	1	1	1	1	1	3	1	1	1	7	4	5	1	4	1	7	7	5	3	1	1	1	1	2	7	1	1
	r0277	1	1	1	1	1	1	1	1	1	1	4	7	5	7	7	6	6	7	5	5	1	1	1	1	1	1	1	1	1	1	7	7	7	1	6	2	7	2	5	3	3	5	1	3	1	4	2	2
	r0278	2	1	3	4	2	4	3	3	4	2	7	6	4	4	4	5	3	5	3	4	7	1	4	2	1	4	4	7	2	7	6	6	5	1	3	7	4	6	2	6	4	1	3	1	1	7	2	1
	r0279	3	1	2	4	2	1	1	1	1	1	6	7	7	6	4	5	4	5	6	6	1	1	1	1	2	1	1	1	1	1	3	5	6	1	4	1	5	4	5	4	2	2	1	2	1	1	1	1
	r0280	2	2	2	2	3	2	2	2	2	2	3	2	4	3	2	2	2	2	2	2	2	2	5	2	2	2	2	2	2	2	2	4	2	2	2	2	3	5	2	2	2	2	2	2	2	6	2	2
	r0281	2	1	1	1	1	2	1	3	2	1	6	5	7	7	1	3	3	5	1	5	2	2	1	1	1	3	2	1	3	5	5	4	5	2	5	4	5	5	5	4	4	1	1	3	1	2	3	2
	r0282	1	1	1	1	1	1	1	1	1	1	5	5	6	5	4	3	2	1	5	3	1	2	1	1	1	1	1	1	1	2	3	3	2	1	2	1	3	4	5	3	1	1	1	1	1	2	1	1
	r0283	1	6	7	6	5	7	1	5	5	6	7	1	6	1	6	2	2	2	1	3	7	7	7	6	2	7	7	6	7	7	7	7	4	7	6	5	7	7	4	7	5	7	4	7	6	7	4	6
	r0284	1	1	1	1	1	1	1	1	1	1	6	3	3	1	1	1	1	2	1	1	1	1	1	1	1	1	1	1	1	1	1	1	5	1	1	1	1	1	1	1	1	4	1	1	1	1	1	1
	r0285	3	1	1	2	1	1	1	2	1	1	6	5	7	7	3	6	4	5	3	4	1	1	1	1	1	1	1	1	1	1	3	6	5	2	6	2	5	7	6	5	1	1	1	1	1	1	1	1
	r0286	1	1	1	1	1	7	4	3	1	1	7	7	2	4	3	3	7	4	1	2	1	1	1	1	1	7	7	2	3	7	4	7	6	1	4	7	7	7	4	6	1	1	1	1	6	7	3	4
	r0287	1	1	2	1	2	1	1	1	1	1	7	5	4	4	4	2	4	6	1	5	1	1	1	1	1	1	1	1	1	1	5	2	4	1	4	1	3	5	6	6	1	1	1	1	1	1	1	1
	r0288	2	2	1	2	2	1	1	1	1	1	5	7	6	7	4	3	3	5	2	5	1	1	1	1	1	1	1	1	1	1	4	5	1	1	3	1	3	2	3	4	2	1	1	1	1	1	1	1
	r0289	2	1	3	1	1	2	1	2	5	1	7	4	7	3	5	2	3	2	2	5	1	7	2	1	1	3	5	1	3	2	4	3	6	2	5	6	6	1	5	3	2	2	1	3	2	1	2	2
	r0290	1	1	1	1	1	1	1	1	1	1	6	3	4	5	4	2	2	4	2	3	1	1	1	1	1	1	1	1	1	1	3	2	3	1	2	2	2	3	2	6	1	1	1	1	1	2	2	1
	r0291	7	2	5	7	6	2	2	2	3	1	6	6	7	4	6	3	2	4	2	3	2	4	1	2	1	2	2	4	2	1	5	6	4	2	4	4	6	5	5	5	4	1	1	1	1	1	1	1
	r0292	1	1	2	1	1	2	2	1	2	2	5	7	7	7	5	4	4	5	5	7	2	2	1	1	1	4	3	2	2	2	6	7	6	2	5	2	4	3	4	5	2	1	2	1	2	7	1	2
	r0293	2	1	2	2	2	1	1	1	1	1	6	7	7	6	5	7	5	6	2	1	1	1	1	1	1	1	1	1	1	1	5	1	4	1	5	1	5	2	2	3	1	1	1	2	5	1	1	2
	r0294	4	2	6	5	7	7	2	7	3	5	7	6	7	7	7	7	4	6	6	7	1	2	4	3	1	4	3	4	2	6	5	7	7	4	4	4	7	4	6	5	4	3	1	5	1	2	2	3
	r0295	1	1	1	2	1	1	1	1	1	1	6	2	6	5	3	3	3	2	3	2	1	1	1	1	1	1	1	1	1	1	2	5	3	1	2	1	2	1	2	2	1	1	1	1	1	1	1	1
	r0296	7	2	6	4	5	2	1	2	2	3	7	6	7	7	6	7	7	5	7	4	1	3	2	2	1	2	1	2	1	1	3	7	5	1	6	2	7	2	4	6	3	2	1	4	1	1	1	4
	r0297	1	1	1	1	1	1	1	2	4	1	5	5	7	3	7	3	2	3	3	5	1	1	1	1	1	1	1	1	1	1	2	4	4	1	4	1	5	1	1	1	1	1	1	1	1	1	1	1
	r0298	4	2	1	1	3	3	1	1	1	2	6	7	7	5	2	4	6	1	6	5	4	2	1	1	1	1	1	3	1	1	6	6	6	1	6	4	1	4	7	1	1	4	1	3	4	1	2	1
	r0299	1	1	3	1	2	1	1	1	2	1	3	5	3	6	4	4	2	3	3	5	1	1	2	1	1	1	1	1	1	1	3	3	5	1	2	1	4	1	2	3	1	1	1	3	1	1	1	2
	r0300	2	2	4	3	4	1	1	4	2	2	7	7	7	7	5	6	7	6	7	6	2	5	1	1	1	4	3	1	2	2	5	7	5	2	4	2	7	6	6	6	2	3	2	6	2	1	3	2
	r0301	1	1	2	1	1	1	1	1	1	1	6	5	6	6	6	3	3	5	2	3	1	1	1	1	1	1	1	1	1	2	4	3	4	1	4	2	5	1	5	4	1	1	1	2	1	2	2	1
	r0302	1	1	1	1	1	1	1	1	1	1	2	1	1	1	1	1	1	1	1	1	1	1	1	1	1	1	1	1	1	1	1	1	1	1	1	1	1	1	1	1	1	1	1	1	1	1	1	1
	r0303	2	2	2	3	3	4	2	2	2	2	7	5	4	7	5	5	6	7	3	4	4	2	2	3	1	2	2	2	2	4	5	5	7	4	3	3	7	7	6	5	3	2	1	4	2	4	2	2
	r0304	2	2	3	2	1	1	1	1	2	1	7	7	7	7	3	4	6	5	5	5	1	1	1	1	1	5	2	1	1	1	6	3	4	1	3	1	4	3	2	7	3	2	3	5	2	5	2	4
	r0305	1	1	1	1	1	1	2	1	1	1	4	2	5	4	3	5	5	7	1	6	1	1	1	1	1	1	2	2	1	1	4	5	5	1	7	6	7	3	7	4	1	1	1	3	1	6	2	2
	r0306	1	1	1	1	1	1	1	1	1	1	5	5	6	6	5	3	4	5	2	5	1	1	1	1	1	1	1	1	1	1	1	6	3	1	3	1	2	1	4	3	1	1	1	1	1	1	1	1
	r0307	5	3	7	5	5	2	2	2	4	3	7	6	7	7	1	7	1	7	7	1	5	4	5	4	4	6	4	3	3	4	4	7	7	3	3	5	6	4	6	3	2	5	2	4	2	3	3	3
	r0308	3	2	5	4	4	2	1	2	3	1	6	7	6	6	6	6	6	6	3	6	1	1	1	2	1	1	2	1	1	1	5	5	5	1	6	3	4	4	6	5	3	2	1	3	1	4	1	2
	r0309	1	1	2	1	4	1	1	3	7	1	5	3	3	6	2	4	5	4	1	4	1	4	2	2	1	3	1	1	1	1	6	7	6	1	5	2	6	1	6	1	1	2	1	1	1	1	1	1
	r0310	5	5	6	6	6	1	1	3	3	1	4	4	4	6	3	1	4	2	2	3	1	1	1	1	1	1	2	1	1	1	2	3	3	1	2	1	5	1	3	2	1	1	1	1	1	3	1	1
	r0311	1	1	1	1	1	1	1	1	1	1	2	4	5	4	5	1	4	1	2	3	1	1	1	1	1	1	1	1	1	1	1	2	4	1	1	1	1	1	1	2	1	1	1	1	1	1	1	1
	r0312	3	2	1	2	4	1	1	1	4	1	5	7	6	6	6	3	6	3	4	5	1	1	1	1	1	2	1	1	1	1	4	5	3	3	4	2	4	2	5	5	3	2	1	3	1	2	1	3
	r0313	1	1	3	3	1	1	1	2	5	1	6	4	4	4	2	2	4	5	2	2	1	1	1	1	1	1	1	1	1	1	4	5	2	1	3	1	3	3	4	2	1	1	1	1	1	1	1	1
	r0314	1	1	1	1	1	1	2	3	1	1	5	6	7	7	6	5	6	5	5	7	1	1	1	1	1	1	4	1	1	1	3	7	5	3	5	1	6	3	2	3	2	1	1	4	2	1	1	1
	r0315	1	1	3	1	1	1	1	3	1	1	1	7	7	6	5	7	7	6	2	6	1	1	3	4	1	7	7	2	1	7	4	6	7	1	5	2	6	6	7	3	1	2	2	3	5	1	1	1
	r0316	1	1	1	1	1	1	1	2	1	1	7	6	7	4	5	3	4	1	1	3	1	1	1	1	1	1	4	1	1	1	3	7	4	1	3	1	4	7	6	1	1	1	1	4	1	1	1	1
	r0317	1	1	1	1	1	1	1	1	1	1	4	6	7	5	3	3	3	5	2	4	1	1	1	1	1	1	1	1	1	1	2	5	3	1	2	1	3	2	3	2	1	1	1	2	1	1	1	1
	r0318	2	3	4	4	3	4	1	4	1	2	7	6	7	6	4	5	6	5	5	6	1	2	1	1	1	3	3	1	1	1	4	6	6	1	5	3	6	4	2	4	1	1	1	6	1	1	1	4
	r0319	2	2	4	2	3	4	3	2	4	3	5	4	4	4	5	4	3	3	3	4	4	2	3	1	3	5	3	2	3	3	3	5	4	5	3	3	5	5	3	2	2	2	2	2	3	1	3	4
	r0320	6	4	7	7	7	1	1	1	1	1	4	2	3	1	6	4	2	4	3	1	1	1	1	1	1	1	1	1	1	1	3	6	3	1	3	1	3	1	2	3	1	1	1	1	1	1	1	1
	r0321	1	4	4	4	4	1	1	2	4	3	7	7	2	7	6	7	7	7	7	7	1	1	3	1	1	3	1	5	1	1	5	7	5	5	2	7	7	4	7	5	1	1	1	4	1	1	1	1
	r0322	1	1	1	1	1	1	1	1	5	2	7	7	6	6	6	4	6	4	6	5	1	1	1	2	1	5	3	1	1	1	5	4	5	2	5	1	5	2	5	2	2	1	1	1	5	6	1	2
	r0323	6	5	5	5	6	2	2	5	7	4	7	7	7	5	7	5	3	5	1	4	3	1	2	2	1	1	2	1	1	2	4	7	6	1	3	4	6	5	3	4	2	3	2	5	1	1	2	5
	r0324	2	2	2	1	2	3	2	4	3	2	6	6	6	4	7	6	5	7	4	3	3	3	2	2	2	1	3	2	2	3	5	5	7	3	5	5	4	3	6	7	2	2	3	4	2	2	3	3
	r0325	1	1	2	2	3	1	1	2	1	2	6	7	7	7	4	3	5	4	4	6	1	1	1	1	1	1	2	1	1	1	2	7	7	1	5	2	5	3	6	2	1	1	1	2	1	1	1	2
	r0326	1	1	1	1	1	1	1	1	1	1	4	6	7	5	6	4	5	5	5	7	1	1	1	1	1	3	1	1	1	1	1	5	3	1	1	1	2	1	1	2	1	1	1	1	1	2	1	1
	r0327	2	1	2	2	1	4	2	4	3	2	5	6	7	6	5	6	4	5	5	5	1	1	1	1	1	4	4	2	2	4	4	7	6	2	4	4	3	5	3	4	1	2	1	2	2	3	1	1
	r0328	2	1	2	2	3	1	1	4	6	1	6	5	3	5	7	7	6	7	7	5	4	2	1	2	1	1	1	1	1	1	6	7	4	1	6	5	6	5	5	6	1	3	2	3	4	1	1	3
	r0329	1	1	2	1	2	1	1	1	3	1	7	6	7	3	4	3	4	3	2	7	1	1	2	1	1	1	1	1	1	1	2	6	6	1	4	1	1	2	2	7	1	1	1	1	1	1	1	1
	r0330	3	1	2	1	2	2	1	2	1	1	7	7	7	7	7	7	5	6	6	4	1	1	1	1	1	1	4	1	1	2	5	5	5	1	4	4	6	7	5	5	2	1	1	3	1	5	4	1
	r0331	1	1	1	1	1	3	1	1	1	1	2	2	2	2	2	1	2	2	2	1	1	1	1	1	1	1	1	1	1	1	7	5	3	1	2	2	3	6	5	3	1	1	1	1	5	7	2	1
	r0332	2	1	2	2	1	1	1	1	1	1	5	4	7	6	2	5	5	6	7	7	1	1	1	1	1	1	1	1	1	1	1	3	6	1	2	1	5	1	5	1	1	1	1	1	1	1	1	1
	r0333	2	3	4	4	2	2	2	5	4	2	7	7	7	7	5	5	6	6	3	6	2	2	1	2	2	2	4	1	2	5	4	7	6	2	5	2	6	6	6	7	2	2	6	5	3	6	2	6
	r0334	3	3	6	5	4	4	1	6	7	1	7	4	7	4	7	7	6	7	7	6	1	1	1	1	1	1	1	1	1	1	6	7	4	1	4	4	3	4	6	4	1	1	1	1	1	1	1	1
	r0335	1	1	1	1	1	1	1	1	1	1	7	7	7	5	4	6	6	7	7	4	1	1	1	1	1	1	1	1	1	1	5	3	6	1	3	1	2	3	4	6	1	1	1	1	1	4	1	1
	r0336	1	1	1	1	1	1	1	1	1	1	7	7	7	7	4	4	1	1	4	7	7	1	1	1	1	4	1	1	1	1	2	1	3	4	1	1	4	1	1	1	1	1	1	1	1	1	1	1
	r0337	1	1	1	1	1	1	1	1	1	1	4	5	5	6	1	4	2	3	2	3	1	1	1	1	1	1	1	1	1	1	1	7	3	1	1	1	3	1	1	1	1	1	1	1	1	3	1	1
	r0338	1	1	1	1	1	1	1	1	2	1	6	7	5	7	3	3	2	5	4	3	1	1	1	1	1	2	1	1	1	1	1	4	3	1	3	2	2	3	3	4	1	1	1	1	2	1	1	4
	r0339	1	1	1	1	1	1	1	1	1	1	3	3	4	4	4	2	2	2	1	5	1	1	1	1	1	1	1	1	1	2	1	4	3	2	2	1	2	3	3	2	1	1	1	2	1	1	1	1
	r0340	1	2	1	1	1	1	1	1	1	1	4	5	5	5	3	2	3	2	2	2	1	1	1	1	1	1	1	1	1	1	3	6	4	1	4	1	5	2	2	5	1	1	1	1	1	1	1	1
	r0341	1	1	1	1	1	1	1	1	1	1	6	7	6	7	4	6	5	4	5	4	1	1	1	1	1	1	1	2	1	1	4	5	3	1	3	1	5	4	3	4	4	1	1	1	1	1	1	2
	r0342	3	2	3	2	1	7	3	3	3	3	7	7	7	7	7	4	6	5	5	6	2	1	3	3	2	4	3	3	4	6	5	6	6	2	4	3	4	2	3	4	3	3	2	3	3	3	3	2
	r0343	3	5	4	4	5	1	1	2	2	3	5	6	7	6	3	7	4	5	5	5	3	3	3	2	4	4	2	2	3	2	5	4	5	4	2	3	5	4	5	4	3	3	3	4	3	4	3	3
	r0344	1	1	3	1	1	1	1	1	1	1	7	7	7	7	7	4	7	5	4	7	1	1	1	1	1	1	1	1	1	1	6	7	6	1	5	1	5	5	3	6	1	1	1	2	1	1	1	1
	r0345	1	1	1	1	1	1	1	1	1	1	5	5	7	6	3	6	7	5	6	4	1	1	1	1	1	1	1	1	1	1	1	3	4	1	2	1	4	1	2	3	1	1	1	1	1	1	1	1
	r0346	1	1	1	1	1	1	1	1	1	1	6	7	6	6	4	4	5	4	3	6	2	1	1	1	1	1	1	1	1	1	5	5	5	1	3	1	5	2	3	6	1	1	1	2	1	1	1	1
	r0347	4	4	4	4	4	1	1	1	1	1	5	5	4	5	3	2	2	4	2	4	1	1	1	1	1	1	1	1	1	1	3	4	5	1	1	1	4	2	1	1	1	1	1	1	1	1	1	1
	r0348	1	1	1	1	1	2	2	1	1	1	7	7	6	6	4	6	5	6	6	4	1	3	1	1	1	4	3	1	1	1	6	3	6	2	4	5	4	6	3	6	1	1	1	2	2	5	1	2
	r0349	1	3	2	1	4	3	1	3	3	3	6	5	7	6	6	3	4	6	3	4	2	1	4	1	3	3	2	4	1	1	5	4	4	3	3	2	4	2	4	6	4	3	3	5	2	5	1	3
	r0350	2	1	4	2	2	7	1	2	7	2	2	7	7	7	7	7	5	7	2	7	1	1	7	4	1	5	7	5	1	7	3	5	4	1	2	7	6	7	7	5	1	2	2	7	7	7	3	2
	r0351	2	3	3	3	2	1	1	1	1	1	6	6	6	6	4	6	4	4	3	5	1	1	1	1	1	1	1	1	1	1	3	5	4	1	3	2	4	3	3	4	2	1	1	3	1	1	1	1
	r0352	5	2	3	3	2	3	5	7	5	1	6	6	6	6	6	2	2	5	3	4	6	2	5	3	1	6	2	1	6	6	4	2	4	6	5	2	3	2	3	3	2	5	3	4	3	2	3	3
	r0353	1	1	1	1	1	5	1	2	6	1	7	7	7	7	7	4	5	6	4	4	2	1	1	4	1	1	2	1	1	2	5	7	6	1	5	4	7	4	7	5	5	4	1	6	3	4	4	5
	r0354	2	2	2	1	3	5	4	3	5	2	6	5	6	6	7	7	3	4	4	4	1	2	2	2	3	5	4	3	2	6	6	6	6	6	6	5	5	3	5	5	5	3	1	6	2	1	2	3
	r0355	2	2	2	3	4	1	1	1	1	1	3	5	6	4	4	5	3	4	5	4	1	1	1	1	1	1	1	1	1	1	3	4	5	1	3	1	2	1	2	3	2	1	1	2	1	1	1	1
	r0356	1	1	1	1	1	1	1	1	1	1	5	6	6	6	5	6	5	4	4	5	1	1	1	1	1	1	1	1	1	1	3	4	4	1	1	1	4	1	1	2	1	1	1	1	1	1	1	1
	r0357	6	7	4	5	4	1	1	3	2	1	7	5	6	6	7	4	2	4	6	5	1	1	2	2	2	2	1	2	3	4	7	7	5	2	5	2	6	6	5	3	2	1	1	4	1	6	1	2
	r0358	1	1	1	1	1	1	1	1	1	1	7	7	6	7	7	4	2	4	1	2	1	1	1	1	1	1	1	1	1	1	2	7	6	1	5	1	5	1	4	4	1	1	1	1	1	1	1	7
	r0359	2	2	4	3	3	1	1	3	1	1	7	6	7	6	6	7	5	7	7	6	1	1	1	1	1	2	2	1	1	1	4	4	5	1	6	3	7	2	5	3	3	1	3	5	1	1	1	3
	r0360	2	1	3	2	2	1	1	2	3	2	6	6	5	5	3	2	5	7	5	6	1	1	1	2	2	2	2	1	1	2	1	4	4	1	3	2	4	1	2	2	2	1	1	3	3	1	1	2
	r0361	3	3	3	3	3	1	1	2	3	1	5	4	6	6	2	5	2	4	4	6	1	2	1	1	1	1	2	1	1	2	4	4	5	1	5	1	4	1	3	1	1	1	1	1	1	3	1	1
	r0362	1	1	2	1	1	1	1	1	7	4	6	7	7	7	7	2	4	2	3	6	1	1	4	1	1	1	1	1	1	2	1	7	2	1	2	2	5	1	2	3	1	1	1	1	1	2	1	1
	r0363	4	2	6	5	3	4	4	7	5	1	7	7	7	7	7	7	7	7	7	5	2	2	4	1	1	5	2	2	4	3	4	7	6	2	4	5	5	5	6	3	1	2	2	5	3	1	2	4
	r0364	1	1	1	1	2	1	1	1	1	1	5	4	6	7	1	3	5	4	2	3	1	1	1	1	1	1	1	1	1	1	3	4	4	1	2	1	3	3	1	1	1	1	1	1	1	1	1	1
	r0365	1	1	1	1	1	1	1	4	4	1	6	7	7	7	6	5	6	5	4	4	1	1	1	1	1	1	1	1	1	1	4	6	4	2	3	1	4	3	2	1	1	1	1	1	1	1	1	1
	r0366	1	1	1	1	1	1	1	1	1	1	7	6	6	5	2	7	7	7	4	7	1	1	1	1	1	1	1	1	1	1	2	1	3	1	4	1	5	1	1	2	1	1	1	1	1	1	1	1
	r0367	1	1	2	1	1	1	1	1	1	1	6	7	7	6	7	7	6	7	5	4	1	1	1	1	1	1	1	1	1	1	3	5	5	1	4	4	5	1	4	2	2	1	1	1	1	1	1	1
	r0368	3	2	3	3	4	1	1	2	4	1	7	6	7	7	6	6	3	5	4	4	1	1	1	1	1	1	1	1	1	1	4	5	6	1	5	2	4	3	4	5	1	2	1	2	1	1	1	1
	r0369	2	2	2	1	2	1	1	1	1	1	6	7	6	7	7	7	7	2	7	4	1	1	1	1	7	1	1	1	1	1	2	7	1	1	1	1	7	7	3	1	1	1	1	1	1	4	1	1
	r0370	1	1	1	1	1	2	1	1	1	4	5	7	7	7	4	3	5	7	2	2	2	1	1	2	1	2	4	3	2	1	2	3	5	2	2	3	7	4	2	4	1	1	1	2	1	2	1	1
	r0371	1	1	1	1	1	1	1	1	1	1	7	6	7	6	4	7	5	7	5	5	1	1	1	1	1	1	1	1	1	1	5	1	2	1	1	1	2	3	1	5	1	1	1	1	1	1	1	1
	r0372	1	1	1	1	7	1	1	1	1	1	7	7	7	7	7	7	7	7	7	7	1	1	1	1	1	1	2	1	1	1	7	7	7	1	3	1	5	4	5	1	1	4	1	1	1	1	1	1
	r0373	2	2	2	2	1	1	1	1	2	2	6	7	6	6	4	7	5	5	4	5	1	1	1	1	1	2	2	1	1	2	6	5	2	1	3	3	5	2	3	3	2	2	2	2	2	1	2	2
	r0374	1	1	1	1	1	1	1	1	2	1	6	5	6	7	5	2	6	5	2	3	1	1	1	1	1	1	1	1	1	1	6	6	6	1	5	1	4	7	2	7	2	1	1	3	3	5	1	5
	r0375	1	1	1	1	1	1	1	1	1	1	5	5	6	5	4	3	2	4	2	4	1	1	1	1	1	1	1	1	1	1	4	3	4	1	2	1	4	1	3	1	1	1	1	1	1	2	1	1
	r0376	4	2	4	3	3	1	1	1	4	1	5	6	7	7	6	5	4	4	6	2	2	3	1	2	1	1	1	1	1	1	6	4	4	3	5	1	2	3	2	3	1	1	1	1	2	1	2	1
	r0377	1	1	1	1	2	1	1	1	1	1	7	6	7	6	7	6	4	6	7	6	1	1	1	1	1	1	1	1	1	1	3	6	2	1	5	1	2	1	1	2	2	1	1	2	1	1	1	1
	r0378	5	5	5	4	3	2	2	5	5	5	6	6	6	6	3	4	2	6	3	3	2	4	2	2	3	4	3	2	2	3	6	6	6	3	6	3	5	3	6	4	3	4	3	5	3	4	2	3
	r0379	2	4	4	3	4	4	1	1	1	1	6	6	6	6	4	5	4	4	5	4	1	2	2	2	1	4	1	7	4	1	5	6	5	3	5	3	6	4	3	3	4	2	1	2	3	2	1	1
	r0380	3	1	1	1	1	2	2	1	5	4	6	6	5	7	3	6	5	2	4	5	4	1	2	2	2	5	2	2	3	2	6	4	6	5	6	3	6	7	5	7	1	1	2	2	1	1	3	1
	r0381	1	1	4	4	3	7	4	3	3	1	6	7	5	7	6	7	5	6	6	6	3	1	4	3	2	1	1	1	1	1	6	3	5	3	4	3	5	5	5	6	3	1	1	2	1	1	3	1
	r0382	1	1	1	1	1	1	1	1	5	1	7	7	4	7	4	5	7	2	3	4	1	1	1	1	1	1	2	1	1	4	3	4	1	1	5	1	6	7	1	1	1	1	1	1	1	1	1	1
	r0383	1	1	1	1	1	1	1	2	1	1	4	5	7	4	7	1	2	1	1	1	1	1	1	1	1	1	1	1	1	1	3	4	4	1	4	1	3	1	2	1	1	1	1	1	1	1	1	1
	r0384	1	2	1	1	1	1	1	1	1	1	5	4	4	4	1	2	3	3	3	2	1	1	1	1	1	1	4	1	1	1	4	4	2	1	1	1	3	6	1	1	1	1	1	1	1	2	1	1
	r0385	6	5	6	5	7	4	2	2	4	3	7	3	6	7	6	6	6	6	4	4	2	3	3	2	3	2	5	1	2	2	4	6	6	1	5	6	6	4	6	7	2	5	1	5	2	4	5	3
	r0386	2	2	3	3	3	1	1	1	1	1	3	4	3	4	3	2	2	3	3	3	1	1	1	1	1	1	1	1	1	1	3	2	2	1	2	1	3	2	3	4	1	1	1	1	1	1	1	1
	r0387	4	5	6	5	6	2	2	5	3	3	6	6	5	6	6	6	6	6	6	6	2	4	4	2	2	4	4	1	2	2	5	4	6	2	4	2	6	4	6	3	3	3	3	5	4	4	1	2
	r0388	1	1	4	1	4	1	1	1	1	1	7	7	5	7	5	6	6	4	2	5	1	1	1	1	1	1	1	1	1	1	6	4	6	1	4	1	6	1	5	7	1	1	1	1	1	1	1	1
	r0389	1	1	5	4	6	7	1	1	7	1	4	4	7	3	1	4	4	7	6	4	1	7	1	7	1	7	7	1	1	7	5	6	5	1	7	7	6	6	1	7	1	4	1	6	1	1	1	4
	r0390	2	2	2	2	2	1	1	1	1	1	6	7	7	7	5	7	6	4	5	5	1	1	1	1	1	1	1	1	1	1	1	5	4	1	4	1	5	1	3	4	1	1	1	1	1	1	1	1
	r0391	4	1	1	1	2	4	1	1	5	2	7	7	6	7	5	1	3	6	4	3	1	1	5	2	1	5	4	2	1	5	6	7	5	1	5	6	5	7	6	5	1	2	2	6	2	2	2	2
	r0392	2	3	5	4	4	1	1	2	4	1	7	7	7	7	3	6	5	5	5	4	1	1	1	1	1	4	6	4	2	2	4	4	6	2	3	4	2	3	2	3	1	2	1	7	1	1	1	1
	r0393	1	1	1	1	1	3	1	3	3	3	6	4	7	5	7	3	2	5	3	4	1	1	1	1	1	3	1	1	1	3	4	2	4	1	4	4	5	3	5	2	4	3	2	4	5	2	2	5
	r0394	1	4	4	1	2	4	4	7	5	1	7	7	7	7	7	4	4	2	7	7	4	1	4	1	4	4	4	2	4	3	2	2	2	3	2	4	2	4	1	1	4	1	1	3	1	1	1	1
	r0395	1	1	1	1	2	1	1	1	1	1	6	5	6	6	5	4	3	3	5	3	1	1	1	1	1	1	1	1	1	1	4	4	3	1	3	2	4	5	2	5	4	1	1	1	1	1	1	1
	r0396	5	4	6	6	6	2	1	2	2	1	7	7	7	7	4	6	6	7	5	6	2	2	1	2	2	2	2	2	2	2	7	6	6	5	6	4	6	6	6	6	4	3	3	3	4	5	3	2
	r0397	1	1	1	1	1	1	1	1	1	1	4	6	6	6	3	3	3	2	3	3	1	1	1	1	1	1	1	1	1	1	2	4	5	1	3	2	5	1	2	3	1	1	1	1	1	1	1	1
	r0398	5	5	5	4	5	1	1	3	2	1	6	7	3	5	5	5	3	7	6	2	3	2	2	2	2	1	2	2	1	1	3	7	5	3	4	3	5	6	4	5	1	1	1	2	1	1	2	2
	r0399	2	2	1	1	1	1	1	1	1	1	4	4	3	3	4	2	2	4	2	3	1	1	1	1	1	1	2	1	1	1	3	4	3	2	3	3	3	3	3	2	1	2	1	2	2	2	1	1
	r0400	7	6	7	7	4	5	2	4	7	4	7	7	7	7	7	7	7	7	7	7	2	1	1	3	3	2	2	5	1	3	5	7	7	3	7	5	6	7	7	7	2	4	3	2	5	7	1	4
	r0401	1	1	1	1	1	1	1	1	1	1	5	5	7	6	7	3	2	7	2	6	1	2	1	1	1	1	1	1	1	1	6	7	5	1	1	4	6	1	4	3	1	2	1	4	2	1	1	2
	r0402	1	4	1	1	2	1	1	1	1	1	5	5	5	6	5	2	2	5	4	2	1	1	1	1	1	1	1	1	1	1	1	5	3	1	1	1	1	5	1	4	1	1	1	1	1	1	1	1
	r0403	5	4	7	7	5	1	1	1	3	1	4	4	5	7	1	7	6	4	7	5	1	1	1	1	1	1	1	1	1	1	3	2	4	1	1	1	6	1	4	1	1	1	1	1	1	3	1	1
	r0404	1	1	1	1	1	1	1	2	4	1	5	7	6	6	4	4	4	4	2	4	1	1	1	1	1	1	1	1	1	1	4	1	4	1	4	1	4	1	3	4	1	1	1	1	1	1	1	1
	r0405	5	6	5	6	7	6	4	3	1	5	7	7	7	6	6	5	6	6	6	6	2	2	5	2	2	3	2	4	5	2	6	6	6	4	5	5	6	4	3	7	2	2	1	3	2	1	2	2
	r0406	7	7	7	6	6	2	1	1	6	1	7	7	7	7	5	5	7	6	6	6	1	2	1	1	1	2	2	1	1	1	6	2	7	3	3	2	7	7	3	6	2	1	1	2	2	2	2	3
	r0407	3	2	2	3	2	2	1	1	1	1	5	7	7	7	6	7	5	6	7	7	1	1	1	1	1	1	1	1	1	2	4	3	4	1	4	1	7	4	4	5	1	1	1	1	1	1	1	1
	r0408	1	2	2	1	1	1	1	1	2	1	6	7	7	6	4	7	5	6	6	6	1	3	1	1	1	1	1	1	1	1	5	5	4	1	5	1	5	1	6	3	3	1	1	1	1	1	1	2
	r0409	5	3	1	1	5	1	1	1	1	1	4	4	5	5	2	6	6	4	4	3	1	1	1	1	1	1	1	1	1	1	2	1	2	1	2	1	2	2	1	2	1	1	1	1	1	1	1	1
	r0410	1	1	1	1	2	5	3	7	6	5	5	2	3	3	3	3	5	6	5	3	4	1	1	1	1	3	2	1	2	1	5	2	4	3	2	2	2	3	2	1	2	1	2	3	2	3	2	1
	r0411	1	1	2	1	1	6	1	1	1	1	5	5	5	4	6	2	4	6	2	3	1	1	1	1	1	5	5	1	1	1	3	1	4	1	3	1	5	6	5	4	2	1	1	1	1	3	1	1
	r0412	1	3	2	3	5	1	1	1	1	1	7	7	7	7	7	7	7	7	7	7	1	1	1	1	1	1	1	1	1	1	5	5	5	1	5	1	5	1	5	6	1	1	1	1	1	1	1	1
	r0413	2	1	2	2	2	2	1	2	1	2	7	5	4	5	5	4	4	7	3	3	1	1	1	1	1	1	1	1	1	1	7	7	7	4	5	2	5	6	4	3	2	2	1	1	1	1	1	1
	r0414	2	1	3	1	1	3	1	1	4	1	7	7	7	7	1	7	6	7	6	7	1	1	1	1	1	1	4	3	1	1	2	5	5	1	4	3	6	4	6	2	1	1	1	5	1	6	1	2
	r0415	1	1	1	1	1	1	1	1	1	1	7	4	7	2	7	1	1	7	1	2	1	4	1	2	1	1	1	1	1	1	1	1	2	1	1	1	2	1	2	1	1	1	1	1	1	1	1	1
	r0416	2	2	4	4	3	5	3	4	5	4	2	2	6	3	4	2	1	2	2	2	1	2	2	1	1	3	2	4	4	4	2	5	3	2	3	4	2	1	4	2	2	2	2	2	2	3	3	2
	r0417	2	1	2	2	2	3	2	1	3	2	4	5	1	4	5	6	3	2	6	2	3	2	5	1	1	4	3	6	4	4	5	5	3	1	2	2	4	7	3	3	1	2	1	1	1	1	2	2
	r0418	1	1	1	1	1	4	1	1	3	2	7	7	7	7	6	4	7	6	7	3	1	1	1	6	1	1	2	4	1	1	4	6	6	1	5	6	7	2	5	4	2	1	1	2	1	7	1	3
	r0419	2	1	1	2	2	1	1	1	1	1	4	4	6	3	6	7	5	2	5	6	1	1	1	1	1	1	1	1	1	1	4	1	4	1	2	1	2	2	2	2	1	1	1	7	1	1	1	1
	r0420	1	1	2	1	1	1	1	1	1	1	6	4	3	5	3	2	3	3	3	1	1	1	1	1	1	1	1	2	1	1	3	4	3	1	4	4	3	1	3	4	1	1	1	1	1	1	1	1
	r0421	4	2	4	2	2	1	1	2	1	2	7	7	7	6	4	2	3	4	1	5	1	2	2	1	1	4	1	1	2	1	4	7	7	4	5	2	6	1	2	1	2	2	1	7	1	2	1	1
	r0422	1	1	2	1	1	1	1	1	1	1	5	5	5	5	4	5	4	2	3	3	1	1	1	1	1	1	2	1	1	1	5	3	4	1	3	2	4	3	3	1	1	1	1	1	2	1	1	1
	r0423	2	2	2	2	3	4	3	6	5	2	4	5	6	5	2	6	2	2	2	4	4	2	3	2	2	5	4	4	3	6	4	5	6	4	4	2	6	2	4	5	3	4	2	4	3	4	5	4
	r0424	1	2	1	1	1	1	1	1	1	1	5	5	6	6	3	4	7	7	5	5	1	1	1	1	1	1	1	1	1	1	1	2	3	1	1	1	2	1	1	1	1	1	1	1	1	1	1	1
	r0425	3	2	6	5	2	2	2	4	7	4	7	7	7	7	2	7	7	6	7	6	4	3	2	2	1	5	2	1	4	2	7	7	7	4	6	4	7	7	7	6	4	1	4	3	5	5	5	7
	r0426	1	1	2	1	1	1	1	2	1	1	5	6	6	6	7	6	2	5	6	2	1	1	1	1	1	1	1	1	1	1	5	1	6	1	4	1	5	5	4	5	1	2	1	2	2	2	1	1
	r0427	2	1	1	2	1	1	1	3	7	1	7	1	3	4	7	1	4	2	2	1	1	1	1	1	1	4	5	1	1	1	7	2	5	1	2	1	2	7	4	2	1	1	1	7	1	4	1	1
	r0428	1	1	2	1	1	2	1	2	3	3	7	7	5	7	3	7	6	5	6	4	2	3	1	1	1	1	5	2	3	2	6	6	4	3	5	2	4	1	6	5	2	2	2	3	4	1	1	2
	r0429	1	1	1	1	1	2	1	1	2	1	3	4	4	3	5	1	2	2	2	2	2	1	1	1	2	1	1	4	1	1	4	4	4	3	3	1	2	2	1	5	3	2	1	2	1	2	2	2
	r0430	2	1	2	1	1	1	1	1	1	2	3	4	3	2	2	2	3	2	2	2	2	1	1	1	1	2	1	2	1	2	3	4	4	2	2	2	3	2	2	2	2	1	1	1	2	2	1	1
	r0431	1	1	1	1	1	1	1	1	7	1	6	5	7	2	4	7	2	5	6	6	7	1	1	1	1	1	1	1	1	1	6	7	6	1	7	7	4	7	4	6	1	1	1	4	1	1	1	1
	r0432	1	1	1	1	1	1	1	1	1	1	6	7	7	7	3	6	1	7	7	7	1	1	1	1	1	1	1	1	1	1	3	4	2	1	2	1	2	2	2	6	1	1	1	1	1	1	1	1
	r0433	7	7	7	7	7	1	1	1	1	3	7	1	7	1	4	1	4	2	1	4	1	1	2	7	1	3	4	1	7	1	4	7	4	4	4	4	5	1	4	1	1	7	4	7	1	7	1	3
	r0434	6	6	7	7	7	6	5	5	7	4	7	5	7	4	5	6	6	5	4	6	6	5	6	6	5	6	6	4	6	6	6	7	6	7	4	6	6	5	5	5	5	6	4	6	5	4	4	6
	r0435	1	1	4	4	4	7	7	1	7	1	1	1	1	1	6	1	1	1	1	1	7	7	4	7	7	7	7	7	1	4	7	6	4	1	7	4	1	4	3	4	4	4	7	4	7	4	7	4
	r0436	2	5	2	2	4	1	1	2	6	2	6	4	6	6	4	5	5	3	4	4	1	1	1	1	1	4	3	1	1	2	5	4	5	1	5	3	2	2	6	2	2	2	1	3	2	2	1	2
	r0437	1	1	1	1	1	1	1	1	1	1	6	7	7	5	7	3	5	4	5	3	1	1	1	2	1	1	1	1	2	1	3	4	5	1	6	3	3	1	3	2	1	1	1	5	1	1	1	1
	r0438	5	3	5	5	4	3	1	1	2	2	7	7	7	6	6	2	2	5	3	6	1	1	1	1	2	3	1	2	1	2	5	5	5	2	6	4	7	3	3	2	3	2	2	4	1	3	1	5
	r0439	4	4	7	1	4	6	1	4	4	4	7	7	7	7	3	6	2	7	3	7	4	4	6	1	6	6	4	1	1	3	4	7	6	1	4	4	7	7	5	4	1	1	1	1	1	5	1	5
	r0440	2	3	3	3	4	3	1	2	2	2	5	3	4	6	3	5	6	4	3	5	1	2	2	2	2	2	4	1	1	2	2	4	5	2	3	3	4	3	2	3	2	2	2	3	2	2	1	3
	r0441	6	7	7	7	7	4	5	7	7	5	7	6	7	5	7	7	6	5	7	5	2	2	3	4	5	5	6	2	2	4	4	7	6	4	3	4	7	5	4	4	4	2	4	6	3	3	3	5
	r0442	1	1	1	1	1	1	1	7	7	7	7	7	7	4	7	1	1	5	1	1	1	1	7	1	1	5	6	4	1	5	1	7	6	1	6	4	3	1	6	6	5	4	1	6	4	6	4	1
	r0443	2	2	3	2	4	5	2	7	7	6	6	6	5	7	7	2	3	6	3	4	2	1	5	6	2	3	5	4	2	1	4	7	5	2	4	3	3	5	4	2	2	1	1	3	2	6	2	2
	r0444	1	1	1	1	1	1	1	1	1	2	5	5	3	3	1	1	3	5	1	1	1	1	1	1	1	1	1	1	1	1	1	1	5	1	5	1	1	2	1	1	1	3	1	1	1	2	1	1
	r0445	1	1	1	1	1	1	1	1	2	1	6	6	7	5	4	3	3	3	4	3	1	2	1	1	1	1	1	1	1	1	1	2	4	1	3	1	5	1	1	2	1	1	1	1	1	1	1	1
	r0446	7	7	7	7	6	7	6	6	7	7	7	3	4	4	7	7	2	4	4	3	7	4	5	7	4	5	7	6	4	7	6	5	5	7	4	7	4	5	6	7	7	7	5	7	7	7	4	5
	r0447	1	1	1	1	1	1	1	1	1	1	7	7	1	7	3	1	1	1	7	1	1	1	1	1	1	4	1	7	1	1	1	4	4	1	4	1	1	7	3	1	1	1	1	1	1	1	1	1
	r0448	1	1	2	1	1	1	1	1	1	1	5	3	4	5	5	2	3	3	2	3	1	1	2	1	1	3	1	1	1	2	2	4	4	3	3	2	4	1	2	1	2	1	1	2	2	1	1	2
	r0449	4	3	5	5	4	3	2	4	5	2	6	5	6	5	2	5	5	4	3	5	3	3	2	2	2	2	2	2	2	3	3	4	4	2	3	2	5	2	3	2	3	2	3	2	2	4	3	2
	r0450	1	1	3	2	2	1	1	2	7	1	7	7	7	7	6	2	3	4	1	2	1	1	1	1	1	1	3	1	1	1	1	7	6	1	1	1	4	1	1	1	1	1	1	2	1	1	1	1
	r0451	1	1	1	1	1	1	1	7	1	2	7	6	5	6	5	6	2	6	4	2	1	1	2	2	1	4	3	1	3	2	4	7	7	1	6	1	2	4	3	1	1	1	1	1	1	7	1	1
	r0452	1	1	2	2	1	2	1	1	1	1	5	4	3	4	3	2	4	1	3	4	1	1	1	1	1	1	5	1	1	4	2	4	4	1	2	4	4	1	3	1	1	1	1	1	1	1	1	1
	r0453	1	1	1	1	1	1	1	1	1	5	5	6	5	5	2	2	2	2	5	5	1	1	1	1	2	1	1	1	1	1	3	1	6	1	5	4	3	1	5	2	1	1	1	3	2	4	1	5
	r0454	5	2	6	6	6	5	1	1	1	2	7	5	7	6	4	6	5	5	4	7	2	1	1	1	1	2	4	1	1	7	3	7	7	3	4	7	6	3	6	3	2	2	1	4	1	1	1	1
	r0455	5	2	5	4	3	4	2	7	4	7	6	5	6	5	2	5	2	4	3	3	1	1	2	1	2	4	4	1	4	6	6	7	6	2	3	6	6	7	4	4	3	1	1	5	5	7	2	5
	r0456	1	1	1	1	1	1	1	1	1	1	4	6	5	3	4	1	2	2	1	4	1	1	1	1	1	1	1	1	1	1	3	3	3	1	3	2	4	2	1	4	2	1	1	3	1	1	1	2
	r0457	1	1	1	1	1	1	1	1	1	1	3	3	3	5	2	1	2	2	1	3	1	1	1	1	1	1	1	1	1	1	1	1	2	1	1	1	4	1	5	4	2	1	1	1	1	1	1	1
	r0458	7	7	7	7	4	7	1	7	7	1	1	4	7	4	4	1	1	4	1	1	7	1	7	1	1	1	7	7	1	7	4	7	4	1	4	7	1	7	4	4	4	1	1	4	1	1	1	1
	r0459	7	6	6	6	7	6	2	3	3	3	5	3	4	4	5	1	5	2	3	1	2	3	3	2	2	1	4	2	2	4	1	6	4	4	3	4	5	1	3	3	3	4	1	4	3	3	4	3
	r0460	2	2	2	2	1	1	1	1	1	1	6	5	7	4	3	5	4	6	2	6	1	1	1	1	1	2	1	1	1	1	2	4	3	1	4	1	3	3	2	2	1	1	1	1	1	1	1	1
	r0461	1	1	1	1	1	1	1	1	1	1	6	2	7	2	7	2	3	4	1	3	1	1	1	1	1	1	3	1	1	1	1	6	2	1	1	1	5	1	1	1	1	1	1	1	1	1	1	1
	r0462	1	1	1	2	1	1	1	1	1	1	6	4	7	4	4	2	2	4	2	1	2	1	1	1	1	1	1	1	1	1	2	5	1	1	1	1	1	1	3	3	1	1	1	1	1	1	1	1
	r0463	1	1	1	1	1	3	1	1	1	1	6	4	7	3	4	4	2	4	4	3	4	1	1	1	1	4	1	1	1	1	1	4	3	1	2	1	4	1	4	3	1	1	3	3	1	1	1	1
	r0464	1	1	4	1	4	1	1	1	1	2	7	3	7	2	5	4	1	4	1	4	1	1	1	1	1	1	1	1	2	7	2	4	4	1	3	4	4	1	4	3	1	5	1	2	1	1	1	1
	r0465	3	1	1	2	1	3	1	4	7	7	7	7	7	7	7	7	3	7	7	7	1	1	1	1	2	2	4	4	1	1	6	7	7	1	7	4	7	7	7	6	5	1	2	3	3	5	1	2
	r0466	6	4	6	5	6	3	6	1	2	1	6	7	4	5	5	3	2	2	4	4	2	2	1	1	1	2	1	1	2	1	4	4	2	1	1	3	4	2	1	7	4	3	2	4	1	2	2	4
	r0467	7	7	7	7	7	1	1	7	7	4	7	7	7	1	1	1	1	1	1	1	1	1	7	1	1	7	7	1	1	7	4	7	1	1	1	1	7	7	4	1	1	1	1	1	1	7	1	1
	r0468	4	4	5	5	5	7	6	4	7	5	6	4	6	4	3	5	2	4	4	4	5	2	5	5	5	5	6	2	3	4	2	6	6	6	5	6	5	5	6	4	4	3	5	4	5	4	5	4
	r0469	1	1	1	1	1	1	1	4	7	1	7	4	7	4	7	1	4	4	1	4	1	1	1	1	1	1	1	1	1	1	1	1	4	1	4	1	4	1	1	1	1	1	1	4	1	1	1	1
	r0470	3	4	4	5	4	7	3	4	7	3	7	7	7	7	4	4	1	5	3	5	5	4	4	2	4	6	6	3	4	6	5	7	6	7	5	3	7	6	6	6	3	4	3	4	4	4	4	5
	r0471	1	1	4	1	1	7	1	1	7	1	7	7	4	7	7	4	4	1	1	1	1	1	1	1	1	1	4	1	1	4	7	7	7	7	4	1	4	4	1	7	1	1	1	1	1	1	7	1
	r0472	7	7	7	7	7	7	7	4	4	4	7	7	7	7	4	7	4	7	4	4	7	7	1	4	4	4	7	4	4	7	7	7	7	7	7	7	7	7	7	7	7	4	4	7	7	4	7	7
	r0473	1	2	1	1	1	1	1	1	1	1	7	4	7	3	7	3	1	2	2	4	1	1	1	1	1	1	1	1	1	1	4	4	3	1	2	1	4	1	3	1	1	2	1	1	1	1	1	1
	r0474	7	1	7	4	7	4	1	7	7	1	7	7	7	7	4	7	7	7	2	7	1	1	1	1	1	1	5	1	1	2	7	1	7	1	1	4	7	3	7	7	1	1	1	7	1	2	1	1
	r0475	4	4	1	5	4	1	1	1	1	1	7	7	7	7	4	7	3	4	7	7	1	1	1	1	1	1	1	1	1	1	3	7	7	1	5	4	7	4	7	1	1	1	1	1	1	1	1	1
	r0476	2	1	1	2	1	1	1	1	1	1	5	4	4	4	4	2	3	5	4	3	1	1	1	1	1	1	1	1	1	1	1	3	3	1	5	2	3	3	2	1	1	1	1	3	1	1	1	1
	r0477	1	1	1	1	1	5	2	1	1	1	7	3	1	3	1	2	2	2	1	4	4	1	4	1	1	7	7	1	7	7	4	7	7	2	6	7	7	7	4	4	1	1	4	4	1	1	1	4
	r0478	2	2	2	3	2	1	1	2	2	1	7	7	7	2	4	2	2	2	2	3	2	2	1	1	1	1	1	1	1	2	2	7	3	1	4	2	3	2	5	3	2	2	2	2	2	1	1	2
	r0479	1	1	1	1	1	1	1	1	1	1	2	2	2	2	2	2	2	3	2	2	2	1	2	1	1	1	1	2	1	1	2	5	3	2	1	2	3	2	1	1	1	1	1	1	1	1	1	1
	r0480	4	1	2	1	3	1	1	1	1	1	3	2	6	3	1	2	3	5	1	3	1	1	1	1	1	1	1	1	1	1	1	2	4	1	1	1	2	2	1	1	1	1	1	1	1	1	1	1
	r0481	1	1	1	1	1	1	1	1	1	1	7	3	6	6	7	1	4	7	1	2	1	1	1	1	1	1	1	1	1	1	3	7	7	1	7	1	7	6	1	1	1	1	1	1	1	1	1	1
	r0482	4	5	6	4	7	5	1	5	7	6	6	7	6	7	5	4	7	3	6	3	6	6	6	2	6	7	4	4	3	4	5	7	6	5	7	6	7	7	7	3	2	2	3	3	4	6	2	6
	r0483	1	1	7	1	1	1	1	1	1	1	4	4	4	1	1	4	4	1	1	1	1	4	1	1	1	1	1	1	1	1	1	1	7	1	1	1	5	1	4	1	1	1	1	1	1	1	1	1
	r0484	1	1	2	1	1	1	1	2	2	1	3	3	2	2	2	3	1	4	4	2	1	1	1	1	1	1	1	1	1	1	2	2	1	1	1	1	3	1	1	3	2	1	1	2	1	1	1	1
	r0485	1	1	1	1	2	5	1	4	3	5	4	5	5	5	4	3	5	4	3	3	4	4	2	1	2	3	3	5	4	2	4	7	5	4	4	4	4	3	3	1	2	1	2	1	4	6	4	1
	r0486	3	2	4	2	2	3	1	2	1	2	6	7	7	7	7	7	3	7	4	5	1	1	1	1	1	1	4	3	1	1	3	1	5	1	3	1	4	1	3	4	2	2	1	2	2	5	1	2
	r0487	1	1	1	1	1	1	1	1	4	1	4	1	1	1	1	1	1	1	1	1	1	1	1	1	1	1	1	1	1	1	1	1	1	1	1	1	1	1	1	1	1	1	1	1	1	1	1	1
	r0488	1	2	2	1	3	2	1	3	3	2	5	5	4	4	5	6	5	6	6	5	1	1	2	1	1	1	1	1	1	1	4	6	6	2	4	1	5	1	5	3	3	1	1	3	2	2	1	1
	r0489	1	1	2	1	2	1	1	1	1	2	5	3	5	2	3	3	2	2	2	2	1	2	1	1	1	1	1	1	2	2	5	1	2	1	3	2	3	2	1	2	1	1	1	2	1	2	1	1
	r0490	3	1	1	2	2	1	1	4	3	1	7	7	7	7	2	5	4	7	2	5	1	1	1	1	1	1	1	1	1	1	2	2	4	1	3	1	7	1	1	2	1	1	1	2	1	7	1	1
	r0491	2	2	4	2	5	1	1	1	1	2	6	6	5	5	3	2	4	5	2	5	1	1	2	1	1	1	1	1	1	1	5	5	6	1	5	4	5	5	4	3	2	2	2	2	2	1	1	2
	r0492	1	1	2	1	1	2	1	2	3	3	3	4	6	4	5	2	1	3	2	2	1	1	1	1	1	2	1	1	1	2	3	1	3	2	5	3	2	3	2	6	1	1	1	1	1	4	2	1
	r0493	1	1	1	1	1	1	1	1	1	1	3	5	5	4	4	2	2	3	4	3	1	1	1	1	1	2	1	1	1	1	1	2	2	1	2	1	3	3	3	1	1	1	1	1	1	1	1	1
	r0494	3	4	6	6	7	7	4	1	1	6	7	5	6	6	5	7	2	5	5	6	4	4	1	1	1	5	7	1	1	5	6	6	4	4	6	5	6	7	7	3	6	2	1	5	1	6	1	7
	r0495	1	1	1	2	1	1	1	5	1	1	7	5	7	6	5	7	6	5	7	5	1	1	1	1	1	1	1	1	1	1	5	5	4	1	1	1	1	1	1	1	1	1	1	1	1	1	1	1
	r0496	3	1	4	4	3	3	1	7	2	2	7	7	7	7	7	7	6	7	7	7	4	1	1	2	1	3	3	5	1	1	5	7	7	4	7	4	7	5	2	7	1	1	3	6	2	1	3	2
	r0497	1	2	2	1	2	1	1	1	1	1	7	2	4	5	4	6	4	3	6	3	1	1	1	1	1	3	4	1	1	1	4	7	4	1	2	1	6	4	2	3	1	1	1	3	2	2	1	1
	r0498	3	1	2	1	1	6	4	1	7	4	7	7	2	4	7	2	4	7	2	4	7	5	4	7	1	7	7	4	7	7	7	7	7	7	7	7	7	7	7	7	4	4	1	7	1	2	2	3
	r0499	3	5	5	2	5	2	1	4	4	4	7	7	7	7	4	7	5	7	7	7	4	6	2	1	3	1	6	4	4	4	4	7	6	3	6	4	6	3	6	7	5	4	1	7	1	3	2	5
	r0500	1	4	2	2	1	7	7	5	1	1	7	4	6	2	3	1	1	3	5	5	7	1	4	1	4	4	1	4	4	5	4	6	5	7	1	7	4	7	1	2	1	1	1	1	3	1	7	2
	r0501	4	4	4	4	4	7	1	7	1	1	7	7	7	7	4	4	4	4	4	1	1	1	1	4	4	4	7	1	7	7	1	7	4	1	1	7	1	1	1	1	4	4	4	4	4	1	1	4
	r0502	7	4	7	4	5	1	1	2	7	1	7	7	4	4	4	7	4	2	7	4	5	1	1	3	4	5	5	2	3	4	5	7	5	4	7	7	7	4	7	5	5	2	6	3	4	4	5	4
	r0503	1	1	1	1	1	4	1	7	1	4	7	4	7	1	1	1	1	1	1	4	2	1	2	1	1	7	4	1	4	7	4	4	7	4	7	4	7	3	5	7	4	4	1	4	1	1	1	4
	r0504	1	3	7	4	2	7	1	1	1	4	7	7	7	1	5	7	5	5	7	7	1	1	1	1	1	1	4	1	1	6	4	7	6	1	7	7	7	7	7	1	5	4	4	2	3	4	1	3
	r0505	4	4	7	4	4	4	4	4	3	1	1	1	1	1	4	1	1	1	1	1	4	1	6	3	2	1	5	5	1	2	4	4	4	4	2	3	2	3	3	5	3	2	4	2	2	2	5	2
	r0506	7	5	7	7	7	3	1	7	7	4	6	4	6	4	2	6	7	4	4	6	1	1	3	1	1	2	6	1	4	6	3	6	6	1	5	7	7	7	6	1	4	5	5	6	4	1	2	4
	r0507	2	4	7	6	5	4	1	4	6	4	3	4	6	4	5	5	5	2	3	2	2	1	4	2	1	5	5	4	2	5	4	3	3	2	2	2	4	2	4	3	1	1	2	2	2	5	1	1
	r0508	7	1	7	4	4	1	1	1	1	1	4	7	4	5	1	4	2	5	4	7	1	1	1	1	1	1	1	1	1	2	1	7	7	1	2	4	7	2	4	1	1	1	1	3	1	1	1	1
	r0509	7	7	7	7	7	1	1	7	7	7	7	7	7	7	4	7	7	7	7	7	1	1	1	1	1	4	7	1	1	1	7	7	7	1	7	7	7	7	7	7	1	1	1	1	1	1	1	1
	r0510	3	2	4	3	4	7	1	7	7	7	7	7	7	7	2	7	4	3	7	7	1	3	1	3	2	4	7	1	4	7	1	7	7	2	4	4	7	2	7	3	1	1	4	1	7	7	2	2
	r0511	2	3	3	3	4	2	1	2	1	2	4	3	7	4	4	4	4	4	4	4	1	2	1	3	1	1	4	1	1	1	2	4	4	1	1	1	2	2	3	3	1	1	1	2	1	1	1	1
	r0512	1	1	1	7	1	7	4	7	7	7	7	7	7	7	3	7	4	4	7	7	7	1	1	1	1	1	1	1	7	4	7	7	7	7	7	7	7	7	7	7	1	1	7	7	1	7	4	1
	r0513	3	1	5	4	4	1	1	1	7	1	7	7	7	4	7	4	4	4	7	7	2	1	1	1	1	1	4	1	1	1	4	4	4	1	7	1	7	1	4	4	1	1	1	7	1	1	1	1
	r0514	4	7	7	7	7	2	1	3	1	1	7	7	7	7	4	7	7	4	7	3	3	4	2	1	2	6	1	2	3	1	1	5	3	2	6	4	4	1	5	3	2	2	1	4	3	2	3	2
	r0515	4	4	7	4	4	1	1	4	1	1	7	4	7	4	1	4	4	4	1	4	1	1	1	4	1	1	1	1	1	1	1	7	4	1	7	4	7	7	4	7	1	1	1	1	1	4	1	1
	r0516	1	1	1	1	1	1	1	1	2	1	6	5	6	5	4	7	5	4	6	6	1	1	1	1	1	1	2	1	1	1	2	4	2	1	3	1	2	1	3	4	1	1	1	1	1	1	1	1
	r0517	2	5	5	4	6	5	5	3	3	5	4	4	5	4	4	4	3	4	4	2	5	2	3	4	4	4	3	4	4	6	5	4	4	4	2	3	3	3	2	3	4	5	3	5	2	2	5	2
	r0518	1	1	1	1	1	1	1	2	1	1	7	4	4	4	4	1	3	7	7	4	1	1	1	1	1	1	1	1	1	1	4	7	4	1	4	1	2	1	1	1	1	1	1	1	1	1	1	1
	r0519	2	2	7	7	4	1	1	1	1	1	7	7	7	4	4	7	7	4	1	7	1	3	1	4	4	2	7	1	4	4	7	7	3	2	4	4	7	1	4	4	3	5	2	7	1	1	7	3
	r0520	4	5	2	3	3	5	3	3	5	3	6	6	6	6	5	7	5	4	5	6	4	3	3	2	3	2	4	3	2	4	5	6	6	4	4	4	6	3	6	4	3	3	3	5	4	4	2	2
	r0521	1	1	1	1	1	1	1	1	1	1	7	7	3	7	7	7	6	7	5	7	1	1	1	1	1	1	2	1	1	1	5	6	7	1	1	5	6	1	5	6	1	1	1	1	1	1	1	1
	r0522	1	1	2	1	1	1	1	1	1	1	7	5	1	5	1	4	1	2	1	4	1	1	1	1	1	2	1	1	1	1	1	1	3	1	5	1	5	4	3	1	1	1	1	1	1	5	1	1
	r0523	2	1	1	1	2	3	1	2	2	1	7	6	7	6	6	6	6	6	3	5	1	1	2	2	1	2	5	2	1	3	4	2	3	1	2	2	6	7	5	3	2	2	2	5	2	4	2	3
	r0524	5	2	6	2	4	1	1	7	7	7	7	2	6	2	2	4	7	6	2	5	2	1	2	1	1	2	5	1	2	4	2	6	6	1	7	4	7	1	6	5	4	2	1	4	1	2	1	4
	r0525	1	1	2	7	7	1	1	2	7	1	7	7	7	7	6	7	7	7	6	2	5	1	1	1	1	1	1	1	2	1	1	1	7	1	7	1	7	1	1	3	1	1	5	6	1	1	2	2
	r0526	6	5	6	7	7	5	7	5	1	5	7	4	7	3	7	5	3	5	7	2	7	7	7	4	7	7	1	5	2	7	6	7	7	7	5	7	7	5	6	5	5	4	3	7	7	6	3	4
	r0527	1	1	1	1	1	1	1	1	1	1	7	5	5	5	1	1	1	1	1	1	1	1	1	1	1	1	1	1	1	1	1	1	1	1	1	1	1	1	1	1	1	1	1	1	1	1	1	1
	r0528	1	1	1	1	2	1	2	2	2	1	6	6	6	4	2	4	3	3	2	4	1	1	1	1	1	2	2	1	1	2	3	3	4	1	3	2	3	3	2	3	2	1	1	2	1	2	1	2
	r0529	1	1	1	4	1	1	1	1	1	1	5	5	6	5	3	3	1	3	1	4	1	1	1	1	1	1	1	1	1	2	4	3	4	1	1	1	1	1	1	1	1	1	1	1	1	1	1	1
	r0530	7	6	7	7	7	1	1	1	1	1	4	5	5	4	4	3	2	5	3	3	1	1	1	1	1	1	1	1	1	1	4	3	4	1	2	1	4	5	5	2	2	1	1	1	1	4	1	1
	r0531	1	1	2	2	2	1	1	2	6	1	5	3	4	4	5	2	3	3	3	3	1	2	2	1	1	1	1	1	2	2	2	2	5	1	2	5	4	3	1	2	1	1	2	3	1	2	1	1
	r0532	1	1	1	1	1	7	1	1	1	1	7	4	7	4	4	1	4	4	2	1	1	1	1	1	1	1	1	1	1	1	1	1	4	1	1	1	5	1	1	7	1	1	1	4	1	1	1	1
	r0533	1	1	1	1	1	1	1	1	1	1	5	6	5	5	6	1	4	1	4	1	1	1	1	1	1	1	1	1	1	1	1	1	5	1	1	1	1	1	1	1	1	1	1	1	1	1	1	1
	r0534	1	1	1	2	3	1	1	1	1	5	6	5	5	5	5	2	2	1	1	1	1	1	1	1	1	1	1	1	1	1	1	6	7	1	1	1	2	1	1	1	1	1	1	1	1	1	1	1
	r0535	1	1	3	1	3	1	1	1	1	1	7	7	7	7	5	1	3	1	2	5	1	1	1	1	1	3	3	1	1	1	3	3	7	1	1	1	1	1	1	6	1	3	1	3	1	1	1	1
	r0536	7	7	7	7	7	7	7	7	7	7	7	7	7	7	7	7	7	7	7	7	7	7	7	7	7	7	7	7	7	7	7	7	7	7	7	7	7	7	7	7	7	7	7	7	7	7	7	7
	r0537	1	1	1	2	1	1	1	1	1	1	6	7	6	6	1	4	3	2	3	6	1	1	1	1	1	1	1	1	1	1	1	4	4	1	4	1	3	1	1	1	1	1	1	1	1	1	1	1
	r0538	2	1	1	1	1	1	1	1	1	3	6	4	5	6	1	1	3	2	1	2	1	1	3	1	1	6	6	1	1	1	4	6	6	1	3	2	4	7	3	6	2	1	1	3	1	2	1	1
	r0539	5	2	1	1	1	7	1	7	1	1	7	7	7	7	1	6	4	4	5	7	3	5	3	1	5	7	7	7	1	7	3	3	7	5	3	5	3	7	7	6	1	1	1	1	1	5	6	1
	r0540	1	2	1	2	2	1	1	3	7	1	7	7	7	7	4	3	7	4	1	3	1	1	1	1	1	1	1	1	1	1	1	7	7	1	3	1	5	1	1	1	1	1	1	1	1	1	1	1
	r0541	1	1	7	7	7	1	1	5	3	1	5	7	7	7	7	5	3	2	6	7	1	1	1	1	1	1	1	1	1	1	3	7	7	1	1	1	5	5	6	6	3	1	1	7	1	1	1	1
	r0542	6	4	5	6	2	1	1	1	1	1	7	6	5	6	1	6	6	4	4	3	7	4	7	1	1	1	4	1	1	1	4	5	6	1	3	1	5	2	5	7	5	1	1	5	1	1	1	1
	r0543	6	1	1	6	6	1	1	1	1	1	7	1	5	7	5	5	7	5	3	1	1	1	1	1	1	1	1	1	1	1	7	6	6	1	5	1	5	1	1	7	1	1	1	1	1	1	1	1
	r0544	1	1	1	1	1	1	1	1	1	1	5	6	6	2	1	1	1	1	1	3	1	1	1	1	1	1	1	1	1	1	3	1	5	1	5	1	1	1	2	7	1	1	1	1	1	1	1	1
	r0545	1	1	1	1	1	1	1	1	6	1	5	1	5	1	3	1	1	1	1	1	1	1	1	1	1	1	1	1	1	1	1	1	4	1	1	1	1	1	1	6	1	1	1	1	1	1	1	1
	r0546	1	1	5	5	1	1	1	1	7	1	7	2	6	2	1	1	3	7	1	7	7	1	7	1	1	5	1	1	1	1	7	7	7	7	7	1	2	1	7	1	1	1	1	1	1	1	1	1
	r0547	1	1	1	1	1	1	1	1	1	1	7	2	5	3	5	1	2	1	1	1	1	1	1	1	1	1	1	1	1	1	2	1	5	1	1	1	1	1	1	1	1	1	1	1	1	1	1	1
	r0548	5	3	3	5	3	4	2	2	5	3	6	2	5	3	6	2	2	5	2	2	7	1	1	2	2	2	5	2	2	6	1	7	5	3	3	7	5	7	5	4	1	3	1	6	3	2	1	3
	r0549	1	1	1	1	5	1	1	1	1	1	7	6	7	1	6	6	6	5	5	1	1	1	1	1	1	1	1	1	1	1	1	1	5	1	7	1	1	1	1	5	1	1	1	1	1	1	1	1
	r0550	1	1	1	5	5	1	1	1	1	1	7	1	6	6	1	1	3	5	4	1	1	1	1	1	1	1	1	1	1	1	1	1	6	1	1	1	6	1	1	1	1	5	1	1	1	1	1	1
	r0551	1	1	1	1	1	1	1	1	1	1	5	2	4	3	3	1	2	2	1	1	1	1	1	1	1	1	1	1	1	1	1	5	2	1	2	1	2	1	3	1	1	1	1	1	1	1	1	1
	r0552	1	1	1	1	1	1	1	1	1	1	5	3	7	1	7	1	3	1	1	5	1	1	1	1	1	1	1	1	1	1	5	1	7	1	1	1	1	1	1	1	5	1	1	1	1	1	1	1
	r0553	1	1	3	3	2	1	1	7	7	1	7	5	7	7	4	7	1	5	3	7	1	1	4	1	2	3	5	1	1	2	5	7	7	1	2	2	4	7	5	7	2	1	2	5	1	3	5	1
	r0554	1	1	1	1	1	1	1	1	1	1	5	2	3	2	1	2	1	2	1	1	1	1	1	1	1	1	1	1	1	1	1	1	1	1	1	1	2	1	1	1	1	1	1	1	1	1	1	1
	r0555	1	1	2	1	1	1	1	1	7	1	7	7	7	5	6	2	4	3	3	2	1	1	1	1	1	1	1	1	1	1	1	3	7	1	3	2	3	1	1	1	1	1	1	1	1	1	1	1
	r0556	1	1	1	1	5	1	1	1	6	1	5	1	1	1	2	6	6	3	2	1	1	1	1	1	1	1	1	1	1	1	1	1	5	1	4	1	1	7	1	1	1	1	1	1	1	1	1	1
	r0557	6	5	6	6	6	2	1	7	7	7	7	7	7	7	6	2	4	7	7	5	1	5	1	1	4	1	2	5	1	6	5	7	7	5	7	7	7	6	6	6	6	1	1	7	5	7	1	6
	r0558	7	1	1	1	1	1	1	1	1	1	1	7	6	1	7	1	1	5	1	1	1	1	1	1	1	1	1	1	1	1	1	1	1	1	1	1	1	1	1	1	1	1	1	1	1	1	1	1
	r0559	1	1	1	1	1	1	1	1	1	1	1	6	7	7	1	1	5	7	3	1	1	1	1	1	1	1	1	1	1	1	1	1	1	1	1	1	7	1	1	1	1	1	1	1	1	1	7	1
	r0560	1	1	1	1	1	1	1	1	1	1	6	6	7	6	5	6	6	2	3	1	1	1	1	1	1	1	1	1	1	2	1	1	5	1	1	1	2	1	1	2	1	1	1	1	1	1	1	1
	r0561	1	5	1	5	1	1	1	1	1	1	1	1	1	1	5	1	6	5	6	5	6	1	7	1	1	1	1	1	1	1	1	1	6	1	1	1	6	7	6	7	1	1	5	7	1	1	7	1
	r0562	1	1	1	1	1	1	1	1	1	1	7	1	3	1	3	1	2	7	3	3	1	1	1	1	1	1	1	1	1	1	1	1	1	1	1	1	1	1	1	1	1	1	1	1	1	1	1	1
	r0563	1	1	1	1	1	1	1	1	1	1	1	1	1	1	2	1	1	1	1	2	2	1	1	1	1	1	1	1	1	1	1	1	1	1	1	1	1	1	1	1	1	1	1	1	1	1	1	1
	r0564	1	1	1	1	1	1	1	1	1	1	7	7	7	7	1	1	5	7	1	7	1	1	1	1	1	1	1	1	1	1	1	1	7	1	1	1	7	1	1	1	1	1	1	1	1	1	1	1
	r0565	1	1	1	1	1	1	1	1	1	1	1	1	1	1	1	1	1	1	1	7	1	1	1	1	1	5	1	1	6	1	1	1	1	1	1	1	1	7	1	7	3	1	1	1	1	1	1	1
	r0566	5	6	6	4	4	3	1	2	4	2	4	6	6	5	6	1	2	2	1	3	2	4	2	2	2	3	4	4	2	5	2	6	4	5	5	4	4	2	2	3	4	6	2	3	3	5	3	4
	r0567	5	3	6	3	7	3	2	7	3	3	7	7	1	7	6	1	6	3	7	7	7	1	5	1	1	2	3	7	7	7	6	7	5	7	7	3	6	6	3	7	5	2	2	1	6	7	7	7
	r0568	7	7	7	7	7	1	1	1	7	5	7	7	7	1	6	7	5	6	7	1	1	1	1	1	1	1	1	1	1	1	1	7	1	1	1	6	5	1	1	1	1	3	1	1	1	1	1	4
	r0569	6	5	6	5	5	5	2	2	2	5	7	6	7	7	5	2	5	2	6	5	7	2	7	2	2	6	6	1	2	5	5	7	6	5	5	3	7	5	5	5	5	5	5	5	6	2	7	5
	r0570	1	7	7	7	7	7	1	1	1	7	7	7	7	1	1	7	7	7	7	1	7	7	7	1	7	1	1	1	7	7	7	7	7	7	7	1	7	7	7	7	7	7	1	7	1	1	7	7
	r0571	7	5	5	7	5	6	4	5	7	5	7	2	6	2	7	1	4	3	1	2	5	5	1	5	2	2	5	5	5	7	4	5	5	6	5	7	5	5	5	5	4	7	2	4	4	2	2	6
	r0572	5	5	4	7	7	7	5	7	7	7	7	7	7	7	5	7	7	5	5	7	5	4	3	5	7	7	5	7	7	7	7	7	7	7	7	7	6	7	5	7	5	5	4	7	5	5	5	7
	r0573	4	5	3	1	4	3	1	1	1	1	7	1	4	2	1	7	2	2	2	6	1	1	1	1	1	2	1	3	1	1	3	7	4	2	4	2	2	3	2	4	1	2	4	2	1	1	1	1
	r0574	1	2	1	1	1	2	2	2	2	2	5	5	5	5	7	1	4	1	1	2	2	2	2	2	1	2	3	2	3	3	3	4	3	3	2	2	3	2	2	3	2	2	1	2	2	2	2	3
	r0575	5	5	6	7	7	5	2	2	2	4	7	5	5	5	7	1	3	3	1	1	5	4	5	2	3	6	5	3	2	3	5	5	5	5	5	7	5	5	6	6	5	7	5	5	5	2	7	5
	r0576	4	4	5	6	5	5	3	1	2	4	5	7	7	7	7	1	5	6	3	5	1	2	2	2	1	3	2	3	2	4	6	5	5	6	4	4	6	5	4	4	4	7	3	3	3	2	6	6
	r0577	2	2	2	2	2	5	2	3	4	5	5	2	6	2	7	1	3	3	1	2	5	4	5	2	2	6	4	3	3	5	5	5	6	2	4	5	3	3	5	6	4	5	4	4	3	3	2	5
	r0578	6	5	5	3	7	1	1	7	7	3	7	7	7	7	7	7	7	3	5	1	3	2	1	2	1	1	3	1	2	3	1	7	7	7	4	5	7	1	1	2	1	1	2	7	3	1	1	5
	r0579	6	1	6	1	1	1	1	1	1	1	7	7	7	1	5	1	6	6	1	1	1	1	1	1	1	4	1	1	1	1	5	7	1	1	1	1	5	6	1	1	1	1	3	1	1	1	1	1
	r0580	7	4	5	7	7	2	2	7	7	1	7	7	7	7	7	7	7	5	7	1	7	4	5	3	2	7	6	2	2	4	6	7	7	2	5	5	7	4	3	4	1	6	6	7	2	2	7	7
	r0581	1	1	1	1	1	1	1	2	1	1	3	1	1	1	1	1	3	3	3	3	1	1	1	1	1	1	1	1	1	1	1	3	1	1	3	1	1	1	3	3	1	1	1	1	1	1	1	1
	r0582	7	6	6	5	7	5	4	5	5	5	7	7	7	7	7	7	7	7	7	7	7	7	4	5	3	5	5	5	4	4	6	7	7	5	5	7	7	4	5	3	6	5	5	6	5	5	3	4
	r0583	3	2	2	3	2	3	2	3	3	1	7	3	4	3	3	4	4	3	4	3	3	2	3	2	2	3	3	3	3	3	4	4	3	3	2	5	4	3	3	3	1	4	1	4	3	1	1	3
	r0584	7	7	4	4	5	7	7	4	5	7	7	7	7	7	7	7	7	5	5	6	7	7	7	7	3	7	7	7	2	7	4	7	7	7	4	5	5	7	7	7	3	4	1	7	3	7	7	7
	r0585	1	1	1	1	1	1	1	1	1	1	6	3	2	6	6	1	2	4	2	1	1	4	1	5	4	1	2	7	1	1	4	5	1	1	3	4	1	3	3	4	1	1	1	1	5	1	1	1
	r0586	7	7	1	1	2	1	1	1	1	1	7	1	7	1	7	5	1	1	3	3	1	1	1	1	1	1	1	1	1	7	1	1	1	1	1	1	3	1	1	3	1	2	1	1	1	1	1	1
	r0587	7	2	5	3	2	6	2	2	3	4	3	4	4	2	4	3	5	3	2	3	4	5	4	5	4	4	3	5	6	2	3	5	7	3	5	4	4	7	6	6	3	1	5	4	2	4	2	4
	r0588	1	6	4	6	6	7	4	6	3	1	5	3	5	4	2	6	2	6	4	6	6	2	1	2	2	2	2	3	6	4	6	6	6	2	4	4	2	6	4	1	2	4	2	1	1	3	1	2
	r0589	1	1	1	7	7	1	1	1	7	7	7	7	7	7	1	5	7	1	6	1	1	1	1	1	7	1	1	1	1	1	1	5	5	1	1	7	1	1	3	3	1	1	1	2	1	1	1	1
	r0590	6	5	6	7	7	5	5	5	6	4	7	5	3	7	5	4	4	5	7	5	7	7	7	7	6	7	1	5	3	6	6	7	7	7	3	1	7	2	5	6	3	7	3	7	7	3	3	7
	r0591	6	2	4	3	5	6	3	3	3	1	7	3	3	4	2	3	1	1	2	7	1	1	4	3	3	1	1	3	1	3	4	2	4	6	2	4	4	3	1	1	1	7	1	7	1	3	4	1
	r0592	1	1	1	1	1	1	1	1	1	1	7	6	6	6	4	4	3	5	1	5	1	1	1	1	1	1	1	1	1	1	1	5	5	1	4	1	6	1	1	1	1	1	1	1	1	1	1	1
	r0593	7	7	7	7	3	7	6	6	5	6	7	5	7	5	6	3	5	7	4	3	7	4	1	7	7	6	6	7	1	3	4	7	6	7	5	7	2	5	7	7	6	5	3	4	6	7	7	7
	r0594	2	1	2	2	2	4	1	1	2	2	7	5	6	5	3	4	4	5	6	5	2	1	1	2	2	2	1	1	1	2	4	3	5	1	4	5	4	5	3	5	3	1	1	2	1	2	1	3
	r0595	7	5	7	5	6	5	1	1	1	1	7	7	7	6	7	6	3	5	4	4	1	5	3	2	3	3	3	3	2	1	4	7	7	4	5	2	5	3	5	4	2	2	2	4	3	6	5	2
	r0596	5	5	6	7	7	3	2	2	2	1	6	5	6	5	1	1	3	1	6	3	3	1	2	3	1	6	2	2	1	1	2	1	2	6	6	2	5	4	3	1	7	1	1	2	6	1	1	3
	r0597	1	2	3	1	1	6	5	1	5	1	1	2	6	6	5	4	3	3	1	2	1	1	3	2	2	3	3	3	1	3	5	7	5	1	1	2	3	2	2	2	2	6	1	2	2	7	1	2
	r0598	5	4	6	7	5	2	1	1	1	1	7	7	7	7	7	5	7	7	7	7	1	1	3	2	4	1	1	1	1	4	7	3	5	1	7	1	7	4	3	1	1	3	1	1	1	1	1	5
	r0599	1	1	1	1	1	1	1	1	1	1	1	3	6	5	1	1	1	1	1	1	1	1	1	1	1	1	1	1	1	1	1	1	1	1	1	1	1	1	1	1	1	1	1	1	1	1	1	1
	r0600	5	4	5	4	4	3	5	6	7	4	6	6	7	7	7	6	3	5	4	6	5	5	6	6	6	6	6	6	2	4	5	7	6	6	5	5	6	5	6	7	3	4	4	6	4	6	5	5
	r0601	1	1	1	1	1	1	1	2	1	1	5	2	1	1	1	3	1	2	2	1	1	1	1	1	1	1	1	1	1	1	1	1	2	1	1	1	1	1	1	1	1	1	1	1	1	1	1	1
	r0602	1	2	3	1	2	1	1	6	2	5	6	6	7	6	6	4	4	5	2	2	1	1	3	2	2	3	3	1	5	3	2	7	5	1	6	2	3	2	2	2	2	1	1	2	2	2	1	1
	r0603	5	1	1	1	2	1	1	1	1	1	7	3	6	5	4	1	1	2	1	7	1	1	1	1	1	1	1	1	1	1	1	5	7	1	3	1	5	5	5	7	1	1	1	4	1	1	1	1
	r0604	7	6	7	7	6	6	4	5	6	6	7	6	1	7	6	6	5	4	4	3	7	5	6	5	6	3	3	1	5	7	6	6	6	6	7	7	7	6	5	6	6	3	5	4	5	1	3	4
	r0605	7	7	7	7	7	6	3	6	7	7	7	7	7	7	7	7	6	7	4	5	7	6	7	5	2	5	5	3	5	7	7	7	7	7	7	6	7	6	6	7	6	3	6	5	2	2	5	6
	r0606	3	7	7	5	7	7	3	6	7	7	6	7	7	4	7	7	6	5	4	5	7	6	7	5	2	5	5	3	5	7	5	7	7	7	5	6	5	5	6	7	6	7	5	5	2	2	7	6
	r0607	7	7	1	5	7	7	2	7	6	6	6	7	7	4	7	6	6	5	4	4	7	6	6	5	2	4	4	2	6	1	5	7	7	1	5	7	5	5	6	7	7	4	6	5	7	2	4	5
	r0608	7	7	7	7	7	7	2	6	7	6	7	7	7	7	7	6	6	5	5	4	7	6	6	5	2	4	4	2	6	7	7	7	7	7	7	6	7	5	6	7	6	4	6	5	6	2	4	5
	r0609	7	7	7	5	7	7	2	7	7	6	6	7	7	4	7	6	6	5	4	4	7	6	6	5	7	4	4	2	7	5	5	7	7	7	5	6	5	5	6	7	6	4	6	5	6	7	4	5
	r0610	1	1	1	1	1	1	1	1	1	1	4	7	6	7	5	1	3	4	3	3	1	1	1	1	1	1	1	1	1	1	4	6	5	1	3	2	4	4	3	2	3	2	5	5	1	1	1	1
	r0611	3	3	4	5	6	1	1	1	1	1	4	5	5	5	4	1	4	4	2	3	1	1	1	1	1	1	1	2	1	1	4	5	5	1	4	2	5	4	4	4	1	1	4	3	1	1	1	3
	r0612	1	1	1	1	1	1	1	1	1	1	5	6	6	6	6	3	3	3	3	3	1	1	1	1	1	1	1	1	1	1	3	6	5	1	3	2	4	3	5	3	4	4	3	3	1	1	1	1
	r0613	1	2	1	3	1	1	2	2	1	2	2	5	5	4	4	1	3	2	2	5	1	2	1	2	1	1	2	2	2	3	2	1	3	1	1	1	2	1	3	2	2	1	1	2	2	1	1	3
	r0614	1	1	1	1	1	1	1	1	1	1	7	7	7	6	6	3	3	3	1	4	1	1	1	1	1	1	1	1	1	1	3	1	5	1	1	1	3	1	1	1	1	1	1	1	1	1	1	1
	r0615	6	7	7	7	7	5	1	1	1	1	7	7	7	5	7	7	5	7	7	7	7	3	5	1	3	5	7	1	1	1	6	7	6	3	7	7	5	4	6	6	2	5	7	7	1	7	1	5
	r0616	5	5	6	6	6	1	1	2	6	2	6	6	5	7	4	3	3	4	3	4	1	1	1	1	1	1	1	1	1	1	3	6	6	1	3	4	5	3	5	2	2	4	1	2	1	1	1	2
	r0617	2	2	4	4	5	1	1	4	3	1	3	2	5	5	2	1	3	4	2	4	1	1	1	1	1	1	1	1	1	1	4	4	5	2	4	5	5	4	4	2	1	2	3	1	1	1	1	2
	r0618	6	6	7	7	7	2	2	3	7	3	7	7	6	7	5	4	4	5	4	5	2	2	2	2	2	2	2	2	2	2	4	7	7	2	4	5	6	4	6	3	3	5	2	3	2	2	2	3
	r0619	3	4	6	3	3	2	1	1	2	1	6	5	5	6	5	3	2	3	1	4	1	4	1	1	1	1	1	1	1	1	5	6	5	2	5	2	4	5	5	5	3	1	4	3	1	1	1	2
	r0620	2	3	1	1	1	6	1	1	1	1	1	6	7	7	6	3	3	1	1	5	1	1	1	2	1	2	1	1	2	1	3	2	5	1	2	1	3	2	1	1	2	4	1	2	1	1	2	1
	r0621	3	5	5	3	3	3	1	2	3	1	6	5	6	5	5	2	2	3	1	5	1	4	2	1	1	1	1	1	2	1	5	5	6	1	3	3	4	6	6	3	3	2	4	3	1	1	3	3
	r0622	2	2	5	4	5	1	1	4	5	1	5	4	5	5	3	2	3	4	1	4	1	1	2	1	1	2	1	1	1	1	5	4	5	1	4	2	4	6	5	4	2	2	2	1	1	1	1	1
	r0623	1	1	1	1	1	1	1	1	1	1	5	4	4	5	2	2	3	3	2	3	1	2	1	1	1	1	1	1	1	1	2	3	5	1	3	3	3	2	3	3	1	3	1	3	1	1	1	1
	r0624	2	2	5	4	4	1	1	5	5	1	5	4	4	4	3	2	1	4	1	2	1	2	1	1	1	1	1	1	1	1	3	5	5	2	4	5	3	3	3	3	1	1	1	2	2	1	1	1
	r0625	7	7	7	7	7	1	1	1	2	2	7	1	7	1	7	1	7	1	1	1	1	1	1	3	7	1	5	2	2	1	4	7	5	5	3	1	7	1	5	3	1	1	1	7	1	1	1	1
	r0626	6	1	1	2	1	1	1	1	1	1	7	5	6	5	3	5	2	4	1	6	1	1	1	1	1	1	1	1	1	1	2	2	2	1	3	1	3	1	1	7	1	1	7	1	1	1	1	1
	r0627	2	2	5	5	6	1	1	4	5	1	7	2	5	5	3	1	3	4	1	2	1	1	1	1	1	1	1	1	1	1	6	4	5	2	4	5	5	6	5	3	1	2	2	1	1	1	1	2
	r0628	1	1	7	7	7	1	1	7	7	1	7	7	7	7	7	7	7	7	7	1	1	1	1	1	1	1	1	1	1	1	1	1	7	1	1	1	7	1	1	1	1	1	1	1	1	1	1	1
	r0629	5	3	4	6	5	1	2	5	3	3	7	6	6	6	5	6	6	5	4	7	1	3	1	2	2	5	2	2	1	5	5	4	4	2	4	2	3	2	3	2	1	2	2	5	2	2	1	3
	r0630	5	1	1	1	1	1	1	1	1	1	7	7	7	7	7	1	5	1	5	2	1	1	1	1	1	1	1	1	1	1	1	1	5	1	4	1	7	1	6	1	1	1	1	7	1	1	1	1
	r0631	3	2	2	3	3	1	1	4	3	2	4	5	5	5	4	2	3	2	2	3	1	2	1	1	1	2	2	1	1	2	3	2	2	1	4	2	3	4	2	3	2	1	1	2	2	3	2	4
	r0632	2	3	3	2	3	1	1	5	7	6	7	7	7	7	2	1	3	2	1	5	1	3	1	1	2	7	7	1	6	7	4	7	7	1	7	7	7	1	7	1	3	1	1	5	3	1	1	5
	r0633	7	7	7	7	1	1	1	1	7	1	7	7	5	7	7	1	1	5	4	1	1	1	1	1	1	1	7	1	1	1	7	1	7	1	7	1	3	7	5	7	1	1	1	7	1	1	1	1
	r0634	1	1	1	1	1	4	1	1	1	1	7	2	5	2	6	3	3	2	3	6	4	1	4	1	1	1	1	1	1	1	4	2	2	1	1	1	2	4	4	5	4	1	4	2	1	1	4	1
	r0635	2	1	1	1	1	1	1	1	1	1	7	2	5	3	3	2	1	2	2	1	3	1	1	2	1	1	2	5	1	1	1	7	3	5	4	5	6	1	1	7	1	1	1	5	5	2	1	1
	r0636	3	1	1	1	1	1	1	1	5	1	6	4	3	4	4	2	3	2	2	1	1	1	1	1	1	2	5	1	1	1	3	5	5	1	1	3	2	1	1	1	1	2	1	5	1	2	1	1
	r0637	1	1	2	5	5	1	1	1	1	1	6	7	7	7	7	7	5	5	3	5	1	1	1	1	1	1	1	1	1	7	5	1	5	1	5	1	3	5	1	6	5	1	1	2	1	1	1	1
	r0638	2	2	4	2	3	2	5	2	3	2	6	5	4	2	6	4	2	2	4	3	6	1	5	2	1	1	2	1	2	1	4	7	4	5	4	4	5	6	7	5	3	4	6	6	2	2	4	6
	r0639	1	1	1	1	1	4	6	2	1	2	3	2	3	2	4	1	1	2	1	2	2	2	1	2	2	2	1	2	1	3	3	3	4	2	3	3	2	5	3	1	2	3	1	1	2	1	2	2
	r0640	1	1	1	1	1	1	1	1	1	1	7	1	6	4	7	7	7	1	1	5	1	1	1	1	1	1	1	1	1	1	1	7	7	1	5	1	1	7	1	7	1	5	1	3	4	1	1	1
	r0641	1	1	1	1	1	1	1	1	1	1	7	7	7	6	7	7	6	3	6	7	1	1	5	3	1	2	3	1	1	2	7	7	6	7	2	1	2	7	7	7	1	1	1	2	1	2	1	2
	r0642	1	1	4	2	3	4	1	1	2	1	6	5	6	4	4	5	3	3	5	2	1	1	2	1	1	2	1	1	1	1	4	2	2	2	2	1	2	5	2	5	2	1	4	4	2	2	1	1
	r0643	3	2	6	5	4	3	2	3	3	3	6	5	6	5	4	4	4	5	5	6	3	2	3	3	4	3	4	2	3	3	3	7	4	4	4	6	4	2	3	4	3	3	3	3	4	3	2	2
	r0644	1	1	3	2	3	1	1	1	1	1	7	7	6	7	6	4	3	5	2	2	1	1	1	1	1	1	1	1	1	1	1	6	3	1	4	1	3	1	1	1	1	1	1	1	1	1	1	1
	r0645	1	1	1	1	1	1	1	1	1	1	6	6	6	4	5	1	3	4	1	5	1	1	1	1	1	1	1	1	1	1	7	7	4	1	4	1	6	7	6	1	3	1	1	1	1	1	1	1
	r0646	1	1	1	1	1	1	1	2	1	5	6	6	3	4	2	1	2	3	1	3	1	1	1	1	1	1	1	1	1	1	6	7	6	1	6	5	6	7	6	4	2	1	1	1	1	1	1	3
	r0647	2	3	5	5	5	1	1	1	1	3	6	4	4	4	3	6	2	3	5	3	1	1	1	1	1	1	1	1	1	1	7	7	6	1	5	1	6	7	5	3	1	1	1	2	1	1	1	1
	r0648	1	1	2	4	4	1	1	1	3	1	5	4	5	3	3	1	3	1	1	3	1	1	1	1	1	1	1	1	1	1	6	7	6	1	5	4	6	6	5	3	3	1	1	1	1	1	1	2
	r0649	1	1	1	1	1	1	1	1	1	4	5	2	2	4	2	1	2	2	1	2	1	1	1	1	1	1	1	1	1	1	5	6	6	1	5	5	6	6	5	5	1	1	1	1	1	1	1	1
	r0650	3	1	3	3	3	1	1	1	3	1	4	2	1	3	1	1	1	1	1	2	1	1	1	1	1	1	1	1	1	1	5	6	4	1	3	1	3	5	3	4	2	1	1	1	1	1	1	1
	r0651	1	1	1	1	1	5	1	5	6	4	7	6	6	1	7	3	6	4	7	5	3	1	5	5	6	5	1	7	1	1	3	7	6	1	1	6	7	7	7	7	1	1	5	1	1	7	2	4
	r0652	1	2	2	1	1	5	5	6	6	4	7	1	7	1	6	6	6	4	7	5	2	2	5	3	2	4	1	1	1	1	2	7	7	2	6	6	7	7	7	7	1	1	4	1	2	6	2	4
	r0653	1	1	1	1	1	1	1	1	1	1	7	7	7	5	5	2	4	3	2	1	1	1	1	1	1	1	1	1	1	1	1	3	4	1	3	1	3	1	1	1	1	1	1	3	1	1	1	1
	r0654	4	3	6	4	5	6	5	2	5	4	2	6	7	5	7	6	4	6	5	5	4	3	2	5	4	1	3	6	1	5	7	6	7	2	6	4	4	7	7	5	6	5	5	6	2	1	4	3
	r0655	2	1	1	1	1	2	2	1	1	1	5	7	7	5	7	6	6	3	5	6	1	2	1	3	1	3	3	2	1	3	6	7	5	6	2	2	2	7	7	7	2	3	1	3	2	3	1	3
	r0656	1	2	2	2	2	1	1	1	1	1	2	2	2	4	1	1	1	1	1	1	1	1	3	1	1	1	1	1	1	1	2	1	1	1	2	1	1	2	2	2	1	1	1	1	2	2	2	1
	r0657	1	1	1	1	1	1	1	1	1	1	7	7	7	3	7	3	1	1	4	1	1	1	1	1	1	1	1	1	1	1	1	1	3	3	1	1	1	1	1	3	1	1	1	1	1	1	1	1
	r0658	2	3	3	3	4	1	1	1	1	1	4	4	5	4	1	2	1	2	2	1	1	1	1	1	1	1	1	1	1	1	1	3	3	1	4	3	2	1	2	1	1	1	1	2	1	1	1	2
	r0659	1	1	1	3	1	1	1	1	1	1	4	5	1	3	1	1	2	1	1	1	1	1	1	1	1	1	1	1	1	1	1	1	1	1	1	1	1	1	2	1	1	1	1	2	1	1	1	1
	r0660	4	4	4	4	2	1	1	2	2	2	6	7	6	6	2	3	2	3	2	3	1	2	1	1	1	3	5	2	1	2	3	4	5	2	2	3	4	2	2	2	2	2	1	4	6	2	1	5
	r0661	1	1	1	1	1	1	1	1	1	1	4	3	4	3	1	1	1	2	3	2	1	1	1	1	1	1	1	1	1	2	2	2	2	2	3	4	4	3	2	1	1	1	1	1	1	1	1	2
	r0662	1	1	1	1	1	1	1	1	1	1	6	5	6	6	4	1	1	5	2	7	1	1	1	1	1	1	1	1	1	1	5	6	2	1	2	1	2	1	7	5	3	1	1	2	1	1	1	2
	r0663	1	2	4	1	1	2	1	6	7	5	7	6	7	6	3	6	3	2	3	7	3	7	6	1	2	6	7	3	2	4	6	7	6	7	5	7	3	7	5	3	2	4	2	4	4	3	5	3
	r0664	1	1	2	1	3	1	1	3	3	1	3	3	4	1	2	2	1	2	2	2	1	1	1	1	1	1	1	1	2	2	2	4	3	1	3	1	2	1	1	1	1	1	1	3	1	4	1	3
	r0665	1	2	2	2	2	1	1	1	1	1	2	3	4	4	1	1	1	1	1	1	1	1	1	1	1	1	1	1	1	1	1	2	2	1	2	3	2	2	2	1	1	1	1	1	1	1	1	2
	r0666	4	2	2	4	3	2	2	5	4	3	5	6	5	6	5	3	4	3	2	4	1	3	1	2	6	3	3	2	1	2	4	3	3	2	5	3	4	4	3	4	3	2	1	3	3	3	3	5
	r0667	2	2	2	2	2	1	2	2	2	1	7	3	6	3	7	4	4	3	4	4	1	2	1	2	2	1	2	1	2	2	2	3	3	1	2	2	3	1	1	3	2	2	1	5	1	2	1	2
	r0668	1	1	1	1	1	1	1	1	1	1	6	1	4	1	5	2	4	1	2	2	1	2	1	1	1	1	1	1	2	1	1	1	1	1	1	1	1	1	1	1	1	1	1	1	1	1	1	2
	r0669	3	2	5	4	5	6	1	1	1	1	7	5	4	4	3	2	4	1	3	3	1	1	1	1	1	1	1	1	1	1	5	6	5	1	4	2	5	5	3	3	1	1	1	2	1	1	1	2
	r0670	1	1	4	2	4	1	1	1	6	1	3	4	5	5	3	2	3	4	3	3	1	1	1	1	1	1	1	1	1	1	4	6	5	1	4	4	6	5	4	2	1	1	1	2	1	1	1	2
	r0671	1	1	3	2	3	1	1	1	1	1	5	7	4	5	3	2	4	3	1	3	1	1	1	1	1	1	1	1	1	1	5	7	6	1	5	1	5	6	5	3	1	1	1	2	1	1	1	1
	r0672	2	2	3	3	3	1	1	1	1	1	5	6	6	6	3	2	4	4	1	5	1	1	1	1	1	1	1	1	1	1	5	6	6	2	5	2	3	5	5	3	1	1	1	3	1	1	1	1
	r0673	1	1	3	2	2	1	1	1	1	1	4	6	5	5	2	1	3	5	1	4	1	1	1	1	1	1	3	1	1	1	5	7	5	1	4	1	5	5	4	4	1	1	1	1	1	1	1	1
	r0674	3	3	5	3	5	1	1	1	2	1	5	7	5	6	5	4	5	4	2	4	1	1	1	1	1	1	1	1	1	1	5	7	6	1	5	5	5	5	5	2	3	2	1	3	2	1	1	5
	r0675	1	2	4	3	5	1	1	2	2	1	5	7	6	7	3	3	4	4	1	3	1	1	1	1	1	1	1	1	1	1	6	6	5	1	5	4	5	5	5	3	2	1	1	1	2	1	1	3
	r0676	2	2	4	4	3	1	1	2	6	1	5	5	7	5	2	3	5	3	2	1	1	1	7	1	1	1	4	1	2	2	1	6	6	2	3	2	3	3	5	2	1	1	1	3	1	4	1	2
	r0677	1	1	1	1	1	1	1	1	1	1	5	3	4	3	2	1	2	2	1	2	1	1	1	1	1	1	1	1	1	1	1	3	3	1	2	1	3	1	2	2	1	1	1	1	1	1	1	1
	r0678	1	1	1	1	2	1	1	1	2	1	4	4	4	4	3	3	1	2	1	2	1	1	1	1	1	1	2	1	1	1	3	3	3	1	2	2	5	1	3	6	1	1	1	1	1	1	1	2
	r0679	1	3	6	4	2	1	1	1	1	1	7	7	7	7	3	7	5	7	5	7	3	3	1	1	1	3	7	1	1	2	7	7	3	1	5	1	6	1	7	7	1	1	1	2	7	1	1	1
	r0680	2	3	3	2	1	2	1	2	1	2	2	4	5	5	2	2	2	3	2	2	2	2	1	2	2	2	2	1	2	2	1	3	3	2	3	2	1	3	3	1	2	2	2	1	2	2	2	3
	r0681	3	3	3	3	2	3	1	2	1	1	3	4	1	5	2	3	2	1	1	1	1	2	2	1	1	2	1	1	1	1	1	2	3	1	3	4	3	3	2	1	1	2	2	2	1	1	1	3
	r0682	1	1	1	1	1	1	1	1	1	1	2	2	3	3	2	1	1	1	1	1	1	1	1	1	1	1	1	1	1	1	1	1	1	1	2	2	1	1	1	1	1	1	1	1	1	1	1	1
	r0683	3	2	1	1	1	2	1	1	1	1	7	1	5	1	2	1	2	7	1	7	7	1	7	1	1	1	1	1	1	1	2	7	5	2	7	1	7	1	7	7	5	1	1	1	1	1	1	1
	r0684	2	1	2	2	3	1	1	4	3	1	3	1	2	2	2	1	2	2	2	2	1	1	1	1	2	1	1	3	2	1	2	1	1	1	3	2	3	3	1	2	1	1	1	1	1	4	1	3
	r0685	3	2	2	3	3	2	1	1	2	1	6	5	6	6	5	4	3	4	1	5	1	1	1	1	1	5	5	1	1	2	5	7	5	3	5	6	5	5	6	2	1	1	1	5	1	1	2	2
	r0686	1	3	6	1	2	6	1	1	1	1	5	7	5	2	4	7	2	3	5	1	2	3	1	1	1	3	7	1	1	2	3	7	3	1	5	1	6	1	2	3	1	1	1	2	7	2	3	1
	r0687	5	5	5	5	6	1	1	3	1	1	4	5	5	4	3	2	2	3	2	2	1	1	1	1	2	1	1	1	1	1	5	4	4	1	5	5	4	5	5	2	2	1	4	2	3	1	1	4
	r0688	5	3	3	2	2	6	2	4	5	2	5	4	5	4	3	4	5	6	5	5	2	3	2	2	1	3	2	2	2	2	6	5	5	2	5	2	6	2	3	3	4	4	4	5	2	4	3	2
	r0689	5	4	4	6	5	2	2	4	5	2	6	4	7	7	3	3	6	6	5	5	2	3	2	2	2	3	2	2	2	2	6	5	5	2	5	2	5	2	3	3	4	4	4	4	2	1	3	2
	r0690	7	7	7	7	7	7	1	1	2	1	7	7	7	6	7	7	1	3	7	7	1	3	7	1	1	7	1	1	1	1	7	7	7	7	7	7	7	1	7	7	1	1	7	7	2	1	7	5
	r0691	7	1	3	6	6	1	1	1	7	7	5	6	7	4	7	1	2	6	4	2	7	1	1	1	1	7	7	1	1	6	5	7	7	1	3	4	6	7	7	7	1	1	5	7	1	1	1	2
	r0692	7	1	1	1	1	7	1	5	3	1	1	1	6	3	2	1	1	1	1	3	1	5	1	1	1	4	1	1	1	1	1	1	1	1	1	1	2	1	1	1	1	1	1	1	1	6	1	1
	r0693	6	1	2	1	1	1	1	1	1	1	7	7	7	7	7	7	7	7	7	6	1	1	1	1	1	1	3	1	1	1	3	1	3	1	7	1	1	3	1	2	1	1	3	7	1	1	2	5
	r0694	2	4	5	3	6	2	1	6	7	1	6	6	6	4	7	3	2	2	5	5	2	2	5	1	1	2	6	1	5	1	6	5	6	1	7	3	5	2	4	3	4	2	5	7	5	3	2	2
	r0695	2	1	4	1	4	1	1	1	1	4	5	6	5	5	4	3	1	1	1	4	1	1	1	1	1	1	1	1	7	6	5	7	6	1	4	6	4	6	5	3	3	2	1	3	1	1	1	2
	r0696	3	1	3	3	5	5	1	1	1	5	4	6	6	6	3	3	4	3	3	3	2	2	2	1	1	2	2	1	1	1	5	6	5	4	2	5	5	6	5	2	2	3	2	3	2	1	2	4
	r0697	1	1	4	2	3	1	1	1	1	1	5	6	6	5	3	4	3	4	2	5	3	1	1	1	1	1	1	1	1	1	5	7	6	5	5	3	5	5	6	3	1	2	1	3	1	1	1	1
	r0698	5	5	5	6	7	6	1	6	7	1	7	7	7	4	6	7	3	5	5	7	1	5	1	1	1	1	3	1	6	1	7	7	7	1	7	3	7	4	6	3	2	3	2	7	7	4	1	2
	r0699	1	3	3	1	1	1	1	1	1	1	4	5	1	4	5	4	6	1	4	4	1	3	1	1	1	1	1	2	1	1	4	4	4	2	2	2	2	1	1	1	1	1	1	1	4	1	1	1
	r0700	1	5	1	1	1	1	1	1	1	1	1	5	5	4	6	6	4	4	5	1	1	1	1	1	1	1	1	1	1	1	5	1	6	1	6	1	1	1	1	1	1	1	1	6	1	1	1	1
	r0701	1	1	1	2	1	1	1	1	1	1	5	4	4	4	3	2	3	3	2	3	1	1	1	1	1	1	1	1	1	1	1	3	3	1	3	1	3	1	3	1	1	1	1	1	1	1	1	1
	r0702	2	1	5	2	2	1	1	1	2	1	7	7	7	7	3	7	7	2	4	7	1	3	2	1	3	2	2	1	1	2	6	3	7	2	3	3	7	6	6	5	6	1	1	3	3	7	1	2
	r0703	1	1	2	2	1	1	1	1	1	1	5	2	4	3	2	2	2	1	1	2	1	1	1	1	1	1	1	1	1	1	2	1	5	1	2	1	2	2	2	1	1	1	1	2	1	1	1	1
	r0704	1	1	1	1	1	1	1	1	1	1	4	3	4	3	2	1	2	2	1	1	1	1	1	1	1	1	1	1	1	1	1	3	3	1	3	1	1	1	1	1	1	1	1	1	1	1	1	1
	r0705	2	2	2	2	2	1	1	5	5	1	4	3	4	3	2	2	2	3	2	3	1	1	1	1	1	1	1	7	1	1	5	6	4	1	4	6	4	3	4	4	2	1	2	2	1	2	1	3
	r0706	7	7	3	7	7	7	1	2	1	5	1	2	2	6	3	7	5	7	3	7	1	1	1	3	1	1	1	1	2	6	7	1	3	1	3	3	2	1	2	1	2	1	7	1	5	2	1	1
	r0707	3	3	5	5	5	1	1	1	1	1	3	3	5	5	3	2	2	2	2	3	1	1	1	1	1	1	1	1	1	1	6	3	5	1	3	6	5	6	6	3	1	1	1	1	3	1	1	3
	r0708	1	1	1	1	1	1	1	1	1	1	4	4	5	3	2	1	1	2	1	1	1	1	1	1	1	1	1	1	1	1	4	4	7	1	4	5	5	7	7	5	1	1	2	1	1	1	1	2
	r0709	3	2	4	3	3	1	1	3	2	1	7	4	7	7	6	2	5	2	2	6	1	1	1	2	1	1	2	1	1	2	5	5	5	1	3	3	6	2	3	5	1	1	2	4	1	1	1	2
	r0710	5	1	5	2	6	1	1	1	7	3	7	4	7	3	7	1	1	4	1	2	1	1	1	1	1	7	1	1	1	5	4	1	7	1	7	1	3	1	1	1	1	1	1	7	1	7	1	1
	r0711	5	2	5	4	5	3	1	1	4	2	7	6	6	7	7	4	5	4	1	5	1	1	1	1	1	6	1	1	1	2	6	7	5	4	6	1	6	5	3	7	1	5	1	7	1	2	1	1
	r0712	1	1	4	2	2	1	1	2	2	4	7	7	7	7	4	7	4	4	2	7	5	1	1	2	2	1	2	1	1	2	5	7	5	2	3	5	5	3	1	1	1	1	1	2	2	1	1	2
	r0713	2	1	2	2	2	2	1	3	1	2	4	4	4	3	3	3	2	3	3	3	3	1	1	2	2	1	1	1	2	1	3	3	4	2	3	2	3	2	4	2	2	2	1	1	1	2	1	1
	r0714	1	1	1	1	1	1	1	1	1	1	5	4	3	3	5	3	2	4	3	2	1	1	1	1	1	1	1	1	1	1	3	4	4	2	2	4	4	4	3	2	2	3	1	2	1	1	1	1
	r0715	5	4	4	3	3	1	1	3	2	4	5	4	5	5	4	3	3	4	3	3	1	1	1	1	1	1	1	1	1	1	5	4	6	1	5	4	4	4	4	4	1	1	1	3	3	1	1	3
	r0716	2	2	3	3	3	1	2	2	6	3	7	4	5	4	7	2	3	3	2	2	1	3	1	1	2	2	7	1	3	3	3	5	7	2	5	3	7	3	5	5	2	2	1	7	6	2	1	5
	r0717	3	2	4	4	3	2	1	4	4	4	6	5	1	4	2	5	4	6	5	5	2	1	1	3	4	1	1	2	2	3	5	6	5	4	2	4	4	5	6	2	6	2	1	4	1	1	1	2
	r0718	3	4	5	3	4	4	1	4	3	2	3	4	6	5	6	2	2	2	3	3	1	1	1	1	1	3	3	2	3	1	3	6	4	4	4	3	3	2	4	3	2	3	1	6	4	3	1	4
	r0719	7	7	7	7	7	1	1	5	5	7	7	3	4	1	5	1	1	2	1	2	1	1	1	1	1	1	1	7	1	7	7	4	7	2	7	7	7	7	7	7	2	1	4	4	1	3	1	3
	r0720	2	3	3	4	4	1	1	1	1	1	4	3	4	4	3	2	3	3	2	2	1	1	1	1	1	1	1	1	1	1	5	5	5	1	5	5	4	5	4	2	1	1	1	1	1	1	1	2
	r0721	7	7	7	7	7	1	1	1	1	1	7	7	7	7	3	7	5	5	7	2	1	1	1	1	1	1	1	1	1	1	2	7	7	1	7	1	7	1	1	1	1	1	1	1	1	1	1	1
	r0722	1	2	2	1	1	3	4	2	1	1	4	3	6	6	1	3	2	2	3	6	2	2	3	2	2	5	6	2	1	2	6	4	6	3	6	7	4	5	5	3	2	2	2	4	4	3	2	3
	r0723	6	7	6	5	7	4	1	3	5	4	4	4	5	2	6	3	2	5	2	2	7	2	3	3	2	5	3	2	3	3	2	5	4	4	2	4	4	2	4	4	1	5	5	6	4	5	3	3
	r0724	1	1	1	2	2	2	5	6	2	4	4	2	4	3	2	4	1	3	2	4	5	2	1	1	2	2	2	2	4	2	2	2	5	2	4	5	2	2	4	4	3	4	2	2	1	5	2	1
	r0725	1	6	6	7	7	7	1	3	7	1	5	7	7	7	7	2	7	7	6	7	3	1	1	1	1	1	1	1	1	1	7	1	6	1	4	1	7	2	3	6	5	7	1	1	1	1	2	1
	r0726	2	4	5	6	5	2	1	5	3	6	3	2	6	4	4	2	4	3	3	5	4	1	1	3	1	2	1	2	1	2	6	7	5	6	6	6	6	5	5	4	2	2	1	3	1	1	4	3
	r0727	3	3	4	4	4	2	1	2	2	2	5	4	4	4	2	2	2	2	2	3	1	1	2	1	1	1	1	2	1	2	2	3	3	2	2	3	2	2	3	3	3	1	1	3	2	1	1	3
	r0728	5	5	6	5	5	1	1	4	1	5	5	5	6	6	4	5	3	5	5	4	1	1	1	1	1	1	1	1	1	1	5	4	6	1	5	5	6	5	5	3	1	1	1	5	6	1	1	4
	r0729	2	5	5	4	5	1	1	4	4	2	5	3	2	4	2	1	2	3	1	2	1	1	1	1	1	1	1	1	1	1	4	3	4	1	1	2	4	3	2	3	2	1	1	3	3	1	1	2
	r0730	5	4	5	3	3	1	1	6	1	1	5	6	6	5	5	5	4	4	4	5	1	1	1	1	1	1	1	1	1	1	6	7	7	1	5	5	5	5	4	4	1	1	1	5	1	1	1	4
	r0731	4	1	5	1	1	1	1	4	5	1	7	6	4	1	5	6	5	2	1	5	1	1	1	6	4	1	5	1	1	1	1	4	5	1	6	3	5	7	6	7	1	1	6	5	1	1	1	1
	r0732	1	4	4	4	4	4	1	1	1	1	4	4	1	4	5	4	3	4	3	2	1	1	1	1	1	1	1	1	1	1	4	5	5	1	5	6	4	2	3	2	5	3	1	3	2	6	1	3
	r0733	2	3	3	6	4	1	1	4	5	1	6	6	6	7	5	4	2	5	4	4	1	1	1	1	1	1	1	1	1	1	4	2	4	2	2	4	4	1	1	2	3	2	2	4	3	1	1	4
	r0734	6	5	5	7	7	7	1	7	7	7	7	7	7	7	7	7	7	7	7	7	6	3	6	3	2	2	1	2	7	6	7	7	7	5	7	7	7	6	7	7	6	2	5	6	6	6	1	7
	r0735	6	3	7	2	4	1	1	1	1	2	7	3	6	5	5	7	5	4	3	7	1	2	1	1	2	2	2	2	2	3	3	6	6	2	6	5	6	1	7	5	1	4	1	5	4	2	1	2
	r0736	6	2	5	6	2	1	2	6	6	1	7	5	7	7	6	7	2	7	5	7	3	1	7	1	1	3	1	1	2	5	6	4	7	1	5	1	6	1	3	1	1	1	1	2	1	7	3	7
	r0737	1	1	1	1	1	1	1	1	3	1	4	6	5	6	3	4	1	1	1	5	1	1	1	1	1	1	1	1	1	1	4	1	3	1	2	1	2	3	2	1	1	1	1	1	1	1	1	1
	r0738	7	1	7	1	1	1	1	1	3	1	7	3	6	5	3	5	4	3	2	3	1	1	1	1	1	3	3	1	1	1	2	5	4	1	3	2	3	1	2	1	2	1	2	2	1	2	1	2
	r0739	7	4	7	2	4	1	1	2	2	2	7	3	6	6	5	7	6	4	3	7	1	3	1	1	3	2	2	2	3	3	3	6	6	3	6	7	6	1	6	5	2	5	1	5	4	2	1	3
	r0740	4	5	4	4	4	1	1	2	2	1	3	3	4	5	3	2	3	3	3	2	1	1	1	1	1	1	1	1	1	2	4	4	5	1	5	6	4	5	5	3	1	1	1	4	1	1	1	2
	r0741	3	4	3	5	4	1	1	1	1	3	2	2	3	4	2	1	1	2	1	1	1	1	1	1	1	1	1	1	5	5	3	3	4	1	4	5	3	4	4	2	1	1	1	3	1	1	1	3
	r0742	2	1	6	5	5	4	3	3	4	2	5	5	1	3	3	5	4	4	4	2	1	1	1	4	6	1	3	2	2	3	5	6	2	6	2	4	5	6	4	3	5	3	1	5	5	5	1	3
	r0743	4	4	4	4	4	1	1	2	1	1	2	4	4	3	3	3	3	2	2	3	1	1	1	1	1	1	1	1	1	1	4	1	4	2	4	5	4	4	5	4	2	1	1	2	1	1	1	1
	r0744	4	5	4	4	6	1	1	1	1	2	3	3	4	2	3	2	2	1	1	3	1	1	1	1	1	5	1	1	1	1	5	3	4	3	4	6	4	5	5	3	1	1	1	2	4	1	1	2
	r0745	4	3	3	4	3	1	1	2	2	1	2	3	3	3	1	2	2	3	2	3	1	1	1	1	2	1	1	1	1	1	4	4	4	3	4	1	5	4	4	3	1	1	1	2	4	1	1	3
	r0746	4	4	4	4	4	1	1	2	1	1	2	3	5	4	4	2	2	4	3	2	1	1	1	1	1	1	1	1	1	1	4	5	4	1	5	5	5	4	5	3	1	1	1	3	1	1	1	4
	r0747	1	1	2	1	2	1	1	1	1	1	5	6	5	5	4	6	5	4	7	5	1	1	1	1	1	3	1	1	1	1	6	7	4	2	6	5	6	5	4	4	2	1	2	2	1	1	1	2
	r0748	2	1	1	1	1	1	1	1	1	1	6	5	6	5	4	3	4	5	5	4	1	1	1	1	1	1	1	1	1	1	4	7	5	2	5	6	5	6	4	3	2	3	1	1	2	1	2	2
	r0749	2	4	2	1	2	1	2	2	2	1	5	5	5	4	4	2	4	4	3	2	2	1	2	2	1	2	3	2	1	1	3	6	5	2	5	5	4	6	3	2	2	2	2	2	3	1	3	2
	r0750	1	3	5	6	5	1	1	4	2	5	5	2	6	5	4	3	4	3	2	4	3	1	1	2	1	1	1	1	1	1	5	7	5	7	5	6	5	6	6	3	1	2	1	3	1	1	3	3
	r0751	4	1	3	4	3	1	2	2	2	1	1	1	1	3	2	3	2	2	1	3	1	1	1	1	1	1	1	1	3	1	5	2	2	3	3	4	1	3	4	5	1	1	1	2	2	1	1	1
	r0752	5	5	5	1	1	6	1	2	2	2	4	5	5	5	4	2	2	3	2	4	3	1	5	1	1	6	1	1	2	6	4	5	4	1	4	6	1	6	6	5	1	1	4	4	4	1	2	3
	r0753	2	2	4	2	2	2	2	3	3	5	3	3	4	2	3	3	2	3	2	3	2	4	2	4	2	2	2	4	4	6	3	2	2	4	3	1	1	3	4	4	2	3	3	3	5	4	2	3
	r0754	3	6	5	5	5	4	1	5	4	4	2	6	6	5	3	1	2	3	2	5	3	3	2	6	2	3	3	2	2	1	5	4	4	3	4	3	4	5	5	5	5	3	3	4	3	4	3	4
	r0755	2	1	1	1	1	3	1	2	2	2	7	3	5	4	4	2	4	2	2	2	1	1	1	2	3	1	7	1	3	2	4	1	5	1	3	2	3	3	3	4	2	1	1	7	3	2	1	3
	r0756	1	2	1	2	1	1	1	2	2	1	3	4	4	4	5	2	4	1	2	1	1	3	1	1	2	1	2	1	2	2	5	3	4	2	4	3	5	1	5	5	2	1	2	3	2	2	1	3
	r0757	2	2	2	1	1	2	1	2	2	2	5	2	5	3	3	2	4	2	2	1	2	2	3	2	3	2	2	1	2	2	4	4	5	2	4	4	4	4	4	4	3	2	2	3	3	3	2	2
	r0758	1	2	2	1	1	5	1	2	3	3	3	4	5	4	4	2	3	2	1	1	2	3	2	1	2	3	2	5	2	3	5	4	5	3	5	4	2	5	5	5	2	2	3	3	3	2	3	3
	r0759	2	2	2	1	1	3	2	2	3	3	4	4	6	4	6	2	1	3	1	2	2	3	2	3	3	3	3	2	3	3	5	5	6	3	5	5	3	5	4	5	3	2	3	3	3	2	3	2
	r0760	3	1	4	2	3	1	1	4	6	3	6	4	1	1	3	5	1	3	2	5	1	1	1	4	2	1	1	1	3	1	5	7	5	3	3	3	5	6	5	2	1	2	1	2	1	1	1	4
	r0761	1	1	1	2	3	1	1	1	2	2	6	6	6	5	1	2	4	4	2	4	1	1	1	1	1	1	1	1	1	1	4	6	5	1	6	5	5	6	5	2	2	1	1	2	1	1	1	1
	r0762	1	1	2	2	4	1	1	1	1	1	6	5	5	5	2	3	5	4	2	4	1	1	1	1	1	1	1	1	1	1	5	7	6	1	6	5	6	5	5	2	1	1	1	2	1	1	1	2
	r0763	5	4	5	4	4	1	1	2	3	3	4	3	4	5	4	2	2	3	2	4	1	2	1	1	2	1	1	1	4	1	4	4	3	1	4	5	5	5	6	4	2	2	4	3	4	3	3	3
	r0764	4	6	6	6	6	3	1	3	4	4	3	4	3	2	4	3	2	2	1	3	2	1	2	2	2	4	1	1	3	5	3	3	3	2	3	4	4	4	3	2	2	4	3	3	3	3	4	4
	r0765	4	5	4	3	3	3	2	6	4	4	2	2	3	6	3	2	5	2	2	4	5	6	5	3	4	5	2	3	4	3	3	4	5	4	3	4	3	4	3	4	3	4	5	3	5	4	5	3
	r0766	3	4	6	5	3	2	4	2	2	5	2	5	5	2	7	4	3	4	3	3	3	4	3	4	4	4	4	3	4	4	5	2	3	5	3	3	2	3	4	3	4	2	2	3	5	4	2	2
	r0767	3	4	4	4	4	1	1	2	1	1	3	3	4	4	4	2	1	2	1	1	2	1	2	1	3	1	1	1	1	1	4	4	4	5	5	5	4	4	4	5	1	1	2	3	3	1	1	4
	r0768	6	6	5	6	3	1	1	4	2	5	5	3	5	5	4	4	2	4	1	3	1	1	1	1	1	1	1	1	1	1	4	1	5	1	5	6	5	3	3	3	2	1	1	2	1	1	1	4
	r0769	7	1	6	1	7	1	1	1	1	6	7	7	1	1	1	6	1	1	1	1	1	1	1	6	1	1	1	1	1	1	6	1	1	1	1	6	6	1	1	6	5	1	1	1	1	1	1	4
	r0770	6	5	5	5	6	6	4	6	6	6	7	5	5	4	6	5	4	6	5	5	6	2	3	3	1	3	3	2	4	4	6	7	6	6	6	6	5	6	5	4	4	2	4	4	1	3	4	3
	r0771	1	2	1	2	6	1	1	2	3	3	4	5	5	5	4	1	4	3	2	5	1	1	1	1	3	1	1	3	1	1	5	7	5	1	3	2	5	5	5	4	2	3	1	3	1	1	2	3
	r0772	3	3	4	5	5	2	1	2	2	3	5	6	6	4	4	1	4	3	3	3	2	1	1	1	1	1	1	1	1	2	5	7	5	1	5	3	6	4	4	2	2	1	2	3	1	2	2	2
	r0773	2	3	4	3	4	3	1	6	2	1	4	1	4	1	3	1	3	4	3	2	3	1	2	1	2	2	2	3	1	1	4	7	5	1	1	1	5	5	3	2	2	3	1	2	1	6	2	1
	r0774	3	3	4	2	2	3	2	3	3	2	4	5	4	4	5	3	3	4	1	2	1	1	1	1	2	3	2	1	2	3	5	7	6	2	4	5	3	4	5	4	4	3	3	1	3	1	3	3
	r0775	3	2	4	6	5	1	1	4	1	1	5	6	5	5	3	3	5	3	1	5	2	2	1	1	2	2	2	2	1	1	5	7	5	1	5	2	5	6	4	3	1	1	1	3	3	3	1	4
	r0776	4	4	5	6	4	1	2	2	1	3	3	5	6	5	2	3	4	5	2	4	3	1	1	2	2	2	2	2	4	2	5	7	5	1	5	2	5	5	3	3	3	2	3	2	2	1	3	3
	r0777	3	2	5	2	4	5	4	5	7	5	3	7	7	7	6	7	5	7	7	7	1	4	4	3	6	4	6	6	3	6	6	6	6	5	3	7	7	5	6	7	4	7	3	7	3	6	3	6
	r0778	1	1	1	1	1	1	1	1	1	1	5	5	6	5	4	5	3	3	5	5	1	1	1	1	1	1	1	1	1	1	2	2	3	1	2	1	2	1	3	6	2	1	1	1	1	1	1	1
	r0779	2	2	4	1	1	1	1	1	2	2	7	2	7	3	1	1	1	1	2	1	1	3	1	2	2	1	2	2	1	1	1	1	2	4	2	3	1	7	3	2	1	7	2	2	5	1	2	2
	r0780	1	1	4	1	2	1	1	1	1	1	5	5	2	1	5	3	4	5	6	1	5	1	1	5	2	1	1	1	1	1	3	1	4	1	1	1	4	5	5	1	1	1	1	1	1	1	1	1
	r0781	3	5	3	4	3	5	5	3	3	3	5	2	2	3	5	3	2	5	2	4	2	5	3	3	3	3	1	5	4	4	4	2	4	4	4	3	2	3	2	4	4	2	2	6	3	3	3	1
	r0782	2	1	1	2	5	1	3	1	3	2	2	2	1	4	1	1	2	3	1	2	1	2	1	1	3	2	1	3	2	1	2	1	2	1	1	2	5	3	2	3	3	2	2	2	1	2	2	2
	r0783	1	1	1	1	1	1	1	6	1	1	1	1	1	1	1	1	3	1	1	1	1	1	1	1	1	1	1	1	1	1	1	1	1	1	1	1	5	1	1	1	1	1	1	1	1	7	1	1
	r0784	7	3	5	3	3	4	2	3	2	2	7	7	6	5	5	6	6	5	7	6	3	5	3	2	2	7	5	3	2	2	6	7	7	7	7	3	7	4	4	6	5	3	3	5	3	3	2	4
	r0785	1	1	1	1	1	1	1	1	1	1	7	4	6	5	5	4	2	2	4	5	1	1	1	1	1	1	1	1	1	1	2	3	3	1	3	1	3	3	3	5	1	2	1	2	1	1	1	3
	r0786	1	1	3	4	1	4	1	4	7	1	7	4	5	3	2	7	4	1	5	7	7	1	1	7	5	1	3	1	1	1	6	6	5	1	7	2	7	7	6	4	1	1	1	7	1	1	1	1
	r0787	1	1	4	2	2	1	1	1	1	1	7	4	5	1	1	5	4	4	1	3	3	1	1	2	1	1	3	1	1	1	4	2	5	1	7	1	7	7	5	5	1	1	2	1	1	1	1	1
	r0788	2	4	7	6	4	3	2	6	7	6	2	4	3	6	4	5	3	6	5	3	2	2	4	7	2	2	4	4	2	6	3	3	2	7	2	5	5	3	3	4	2	5	3	5	5	2	3	6
	r0789	4	7	7	6	6	4	4	3	7	6	6	6	6	7	4	6	6	7	7	6	7	5	5	5	4	6	5	6	5	5	1	7	7	7	6	6	6	5	4	5	2	5	6	5	5	5	1	5
	r0790	5	6	7	6	7	7	6	4	1	7	7	7	7	7	6	7	3	7	7	6	6	1	5	5	5	6	7	5	4	6	7	7	7	6	6	5	7	6	7	6	4	7	6	6	4	6	2	3
	r0791	2	2	3	3	3	3	5	3	3	3	1	2	5	5	1	2	3	4	1	3	3	1	4	1	2	3	4	4	4	2	2	4	3	2	4	3	3	3	3	3	2	1	3	3	2	1	3	1
	r0792	5	5	2	4	4	5	2	3	2	2	3	3	4	4	4	2	3	2	2	2	2	4	5	1	3	4	3	2	5	5	3	3	1	2	2	5	3	3	2	2	2	2	3	3	3	5	2	3
	r0793	2	3	3	2	2	4	3	3	2	5	5	3	4	2	3	2	5	2	2	3	4	2	5	4	2	2	4	2	2	2	3	5	4	4	2	4	2	5	3	2	2	3	4	5	5	3	4	3
	r0794	4	2	3	2	2	3	4	2	4	3	2	4	2	2	3	3	2	2	3	2	4	1	2	5	2	2	1	2	4	2	2	3	2	3	2	2	3	3	2	4	4	5	2	2	4	2	4	2
	r0795	3	5	3	2	2	2	3	3	1	2	2	2	3	4	2	1	3	1	3	5	4	4	5	2	4	2	2	4	3	3	4	3	2	4	2	2	3	3	4	4	5	4	5	2	4	4	3	3
	r0796	4	4	2	4	5	2	3	4	3	3	3	3	3	2	3	4	3	2	2	2	5	2	3	3	1	5	4	2	3	1	3	3	3	3	3	2	3	3	2	4	2	2	4	2	3	4	3	2
	r0797	3	4	3	3	3	3	2	2	3	3	3	3	3	2	3	2	3	3	2	2	4	4	3	3	3	4	3	2	3	2	2	2	3	4	2	3	3	4	3	2	2	2	3	3	4	3	4	2
	r0798	2	3	2	3	3	3	2	2	1	3	3	1	4	4	3	1	4	5	2	4	4	2	3	2	2	3	2	4	2	3	2	4	4	3	4	2	3	5	5	4	3	4	4	4	3	4	3	4
	r0799	4	2	2	2	2	4	2	3	3	5	5	2	5	2	4	1	5	1	1	4	2	5	3	2	1	5	4	3	4	5	3	2	2	4	5	1	2	4	2	5	2	5	3	3	2	3	4	5
	r0800	2	2	3	2	4	2	3	5	4	2	2	4	5	3	2	4	3	2	2	3	3	3	3	4	3	3	5	3	3	3	3	4	4	2	3	2	2	5	5	4	3	4	2	5	3	3	4	4
	r0801	3	2	3	3	3	1	2	3	2	2	2	3	3	1	2	3	3	2	1	2	2	2	2	2	3	2	4	2	3	3	3	3	3	2	3	5	2	5	5	4	2	2	1	4	3	5	3	2
	r0802	7	7	7	7	7	1	1	7	7	7	7	7	7	7	4	7	3	7	7	7	3	1	1	5	1	1	1	1	7	7	5	2	6	2	5	7	6	6	1	7	2	2	1	7	1	1	1	2
	r0803	6	1	1	4	1	2	2	1	1	2	1	2	2	4	1	5	2	2	6	3	1	2	1	1	1	1	1	5	1	2	1	3	2	4	1	1	5	1	1	1	2	1	1	4	1	1	1	1
	r0804	5	1	2	1	1	2	1	1	1	1	7	4	4	4	2	3	4	4	6	4	3	1	1	1	1	3	2	1	1	2	4	7	7	1	3	1	5	7	6	3	5	2	1	6	1	2	6	3
	r0805	7	3	2	2	3	7	1	1	1	1	6	6	5	4	3	7	4	4	7	7	5	5	5	2	1	7	1	2	1	1	5	5	6	4	4	4	7	7	7	6	3	6	4	1	3	2	4	2
	r0806	2	4	2	3	6	2	2	7	7	5	7	6	7	3	7	7	5	3	6	7	2	2	3	4	6	4	6	2	7	1	4	6	7	2	5	1	2	6	5	3	3	3	3	6	6	7	1	1
	r0807	4	1	1	1	1	2	1	1	1	1	2	1	4	1	4	1	1	4	5	2	1	3	1	1	6	4	1	1	1	1	1	1	4	1	1	1	1	1	1	1	4	1	1	1	1	5	1	1
	r0808	4	3	3	4	4	2	4	3	5	3	4	3	4	2	4	3	5	4	3	3	1	4	3	5	3	2	2	4	3	3	3	2	3	2	3	4	2	2	3	3	2	4	2	2	4	3	2	5
	r0809	3	4	5	3	4	1	1	2	2	2	4	4	5	3	5	3	2	3	2	4	1	1	1	1	1	1	1	1	1	1	4	4	4	1	4	5	4	3	4	3	3	1	4	2	1	4	1	3
	r0810	5	2	4	3	3	1	2	5	5	2	4	2	3	4	3	3	2	2	4	2	1	3	2	3	4	3	1	6	3	2	6	2	4	4	5	3	4	2	4	2	3	2	2	1	3	2	2	3
	r0811	1	2	4	2	3	2	3	5	4	2	1	2	4	5	2	5	3	3	1	2	2	3	3	5	5	2	4	1	2	4	1	4	3	5	4	3	2	2	2	3	3	6	2	4	3	5	3	5
	r0812	7	2	7	2	5	7	6	3	4	6	6	2	2	2	6	7	3	2	7	7	7	7	7	5	6	7	6	6	2	5	7	6	7	7	4	7	6	6	7	7	2	7	4	7	2	6	7	4
	r0813	7	5	5	5	5	5	5	5	5	5	2	5	5	5	5	5	5	5	5	7	7	5	3	5	5	2	7	5	5	5	1	2	3	5	5	5	5	3	6	5	3	1	7	2	5	5	3	5
	r0814	5	1	7	7	7	7	1	7	7	7	7	7	7	7	5	7	4	4	7	3	3	1	7	1	1	6	7	7	7	7	4	5	7	1	1	7	7	4	7	7	4	4	1	7	7	3	5	7
	r0815	2	1	2	1	5	1	1	1	3	1	4	3	2	4	2	2	1	1	3	3	1	1	1	1	2	1	1	1	1	2	2	2	2	1	2	5	4	7	5	3	1	1	1	2	1	2	1	1
	r0816	2	3	4	3	7	5	3	2	4	4	2	4	7	5	1	4	6	7	2	5	7	5	2	2	3	5	7	7	2	5	4	2	3	4	7	3	3	1	2	5	3	2	7	2	3	2	2	7
	r0817	2	2	2	2	5	1	1	1	1	1	7	6	7	2	6	7	7	6	7	7	1	1	1	1	1	1	1	1	1	4	6	5	5	1	3	1	6	2	4	7	2	1	5	2	1	1	2	1
	r0818	5	5	5	4	3	1	2	2	1	2	5	5	7	7	5	2	3	3	3	3	2	1	1	1	1	1	1	1	1	1	3	5	4	1	6	5	5	5	5	2	1	1	1	2	1	1	1	2
	r0819	3	3	4	3	4	1	1	1	1	3	4	6	6	5	5	3	4	4	2	2	2	1	2	1	2	1	1	1	1	3	5	2	5	1	6	6	4	5	5	3	1	1	1	2	1	1	1	1
	r0820	1	1	5	3	4	5	1	2	5	5	3	4	1	1	7	5	3	3	2	4	1	3	1	4	5	1	3	1	1	1	3	7	2	3	4	3	4	4	5	4	1	3	1	3	1	4	1	1
	r0821	2	1	1	1	2	4	1	6	1	1	1	2	4	1	1	1	1	2	4	2	2	1	1	1	1	2	1	1	1	2	1	1	2	1	3	1	3	1	2	4	2	4	1	1	3	3	1	1
	r0822	1	2	3	1	3	1	1	1	1	1	2	4	4	5	5	1	3	2	3	3	1	2	1	1	1	1	1	1	1	1	3	3	2	2	3	4	3	1	3	3	1	1	1	1	2	1	1	1
	r0823	3	3	3	3	3	1	1	3	3	3	4	4	5	5	3	3	2	2	2	3	1	1	1	1	1	1	1	1	1	1	3	3	3	1	4	5	4	4	3	1	1	1	1	2	1	1	1	1
	r0824	2	2	2	2	4	1	1	2	1	2	5	5	5	5	3	3	2	2	2	3	1	1	1	1	1	1	1	1	1	1	3	4	3	1	3	5	3	3	4	1	1	1	1	2	1	3	1	1
	r0825	4	3	4	3	3	1	1	2	2	3	5	4	4	5	3	2	3	3	3	3	2	1	1	1	1	1	1	1	1	1	2	4	3	1	4	7	4	2	4	1	1	1	1	2	1	3	1	1
	r0826	5	4	4	4	2	1	1	2	1	3	4	4	5	4	4	2	3	2	3	2	1	1	1	1	1	1	1	1	1	1	3	5	3	1	4	6	3	2	3	1	4	1	2	4	1	1	1	1
	r0827	5	1	1	1	1	1	1	5	1	1	1	2	3	1	1	1	2	2	2	2	1	2	1	1	1	1	1	1	2	6	3	3	3	3	3	1	5	5	4	1	1	1	1	1	3	5	1	2
	r0828	3	4	2	4	4	3	3	3	3	1	4	3	2	2	1	3	2	4	1	2	3	2	2	3	2	3	2	3	1	1	3	2	2	2	3	2	2	2	2	3	2	2	3	2	4	3	2	3
	r0829	4	3	4	4	4	1	1	2	1	1	5	3	5	5	3	2	3	3	1	3	2	1	1	1	1	1	4	1	1	1	5	1	4	3	3	5	4	1	5	2	1	1	1	2	2	2	2	1
	r0830	3	1	1	4	3	3	1	1	1	1	3	1	3	1	3	1	3	2	1	2	3	1	2	1	2	3	2	1	1	1	4	2	2	1	4	1	4	2	2	2	2	2	3	1	3	5	3	1
	r0831	3	2	3	3	3	1	1	1	1	1	3	4	5	4	3	2	2	2	2	2	1	1	1	1	1	4	2	1	1	4	2	3	3	1	4	4	4	2	2	2	1	1	1	1	1	1	1	1
	r0832	4	5	3	3	3	1	1	1	2	2	4	5	5	3	3	2	3	3	2	2	1	1	1	1	1	1	1	1	1	1	4	3	4	1	2	6	3	4	4	1	1	1	1	3	1	2	1	1
	r0833	3	4	2	3	3	1	1	2	1	2	3	5	3	5	4	3	3	4	2	3	1	1	1	1	1	1	1	1	1	1	4	4	4	1	3	6	3	4	4	2	1	1	1	2	1	3	1	2
	r0834	4	3	3	4	4	1	3	3	3	2	3	1	2	5	2	1	7	3	2	3	1	1	1	3	3	1	1	4	2	1	3	4	3	1	2	4	3	4	3	1	1	1	2	3	2	3	1	3
	r0835	5	5	5	5	5	1	1	3	2	1	2	4	5	5	4	2	2	2	2	3	1	1	1	1	1	1	1	1	1	1	4	4	3	1	3	2	3	4	3	1	2	1	2	2	3	3	1	3
	r0836	3	4	4	4	4	2	1	3	2	1	2	4	2	5	5	2	2	2	2	2	1	2	1	2	2	1	1	1	1	1	3	2	4	2	2	7	3	2	3	4	3	3	3	2	3	2	1	3
	r0837	6	2	2	2	4	6	3	3	4	3	6	2	5	1	6	5	5	6	2	5	3	2	3	2	2	3	1	6	4	5	2	4	4	5	6	6	4	5	2	2	4	3	5	3	3	4	3	3
	r0838	1	1	1	1	1	1	1	1	1	1	7	7	2	7	1	5	4	1	1	7	1	1	1	1	1	1	1	1	1	1	1	1	5	1	1	1	3	6	1	5	1	1	1	1	1	1	1	1
	r0839	1	1	1	1	1	1	1	1	1	1	6	3	5	3	5	1	2	1	2	1	1	1	1	1	1	1	1	1	1	1	1	1	1	1	1	1	4	1	1	1	1	1	1	1	1	1	1	1
	r0840	1	1	1	1	1	1	1	2	2	2	2	3	4	3	4	3	2	2	3	2	1	1	2	1	1	1	1	1	2	1	3	1	2	1	2	1	4	2	3	2	1	1	1	3	1	1	1	1
	r0841	3	1	3	4	5	2	1	2	7	2	6	6	6	4	6	5	5	5	5	2	6	1	2	1	1	3	5	1	2	6	1	7	6	5	6	6	6	6	2	2	1	1	2	6	1	6	1	2
	r0842	1	1	1	1	1	1	1	1	1	1	1	1	1	1	1	1	1	1	1	1	1	1	1	1	1	1	1	1	1	1	1	1	1	1	1	1	1	1	1	1	1	1	1	1	1	6	1	1
	r0843	1	1	1	1	1	1	1	1	1	1	5	4	5	5	4	4	4	3	4	5	1	1	1	1	1	2	2	1	1	1	4	6	6	1	5	1	5	4	3	5	1	1	1	1	1	1	1	2
	r0844	6	4	6	5	6	5	6	1	6	3	7	7	7	7	6	6	6	7	7	7	7	6	5	4	2	2	6	2	2	3	6	7	7	7	6	5	6	7	7	7	2	2	6	6	2	6	3	6
	r0845	1	1	1	1	1	1	1	1	1	1	4	7	3	7	7	5	3	4	3	5	1	4	1	2	1	1	1	1	1	1	7	7	6	1	6	5	4	7	5	7	5	1	7	2	1	1	7	4
	r0846	1	1	1	1	1	1	1	1	1	1	7	3	7	6	6	7	4	3	4	6	1	1	1	1	1	1	1	1	1	2	6	6	6	2	5	3	5	7	5	5	2	1	1	3	1	4	1	1
	r0847	1	1	1	1	1	1	1	1	1	1	6	7	6	7	5	5	6	7	6	7	1	1	1	1	1	1	1	1	1	1	6	1	7	1	4	1	1	1	4	4	1	1	1	1	1	1	1	1
	r0848	1	1	1	1	1	1	1	1	1	1	4	2	4	2	2	1	3	2	3	2	1	1	1	1	1	1	1	1	1	1	1	1	3	1	3	1	1	3	1	4	1	1	1	1	1	1	1	1
	r0849	4	3	4	3	5	2	2	6	5	3	7	5	5	6	4	4	3	5	4	5	2	5	1	4	4	2	3	2	4	2	5	4	6	2	4	2	6	5	4	5	4	3	4	4	2	1	3	2
	r0850	3	5	5	3	5	2	2	5	6	2	6	7	6	7	6	5	6	6	5	3	1	5	2	2	3	5	2	2	3	2	6	5	7	2	5	3	6	6	6	6	3	3	2	3	3	3	2	5
	r0851	1	1	1	2	5	1	1	1	1	1	3	4	5	6	6	5	4	4	5	5	1	1	1	1	1	1	3	1	1	1	5	5	4	1	2	2	4	1	1	2	1	1	1	1	1	2	1	1
	r0852	1	1	1	1	1	1	1	1	1	1	6	3	4	3	4	5	3	4	2	3	1	1	1	1	2	1	1	1	1	1	5	4	6	1	7	2	4	5	5	4	3	1	1	4	1	5	2	3
	r0853	1	2	2	2	1	1	1	1	2	1	4	6	4	5	4	3	3	4	4	5	1	1	2	1	1	1	1	1	1	1	4	1	3	1	4	2	4	3	4	4	3	1	1	2	1	2	2	1
	r0854	1	1	3	1	1	1	1	5	5	2	2	2	3	2	2	1	2	3	2	2	3	2	5	5	5	2	3	2	3	2	1	2	3	1	3	4	2	3	2	3	1	1	2	2	1	2	2	1
	r0855	2	1	2	1	1	3	2	1	1	1	6	6	7	6	7	2	5	2	6	3	1	1	2	1	1	3	2	2	1	1	3	2	7	1	3	2	6	3	3	3	1	1	2	3	1	3	1	2
	r0856	1	1	1	1	1	1	1	1	1	1	4	4	4	4	2	3	2	2	3	2	1	1	1	1	1	1	1	1	1	1	4	4	4	1	3	1	3	5	4	5	1	1	1	1	1	3	1	1
	r0857	1	1	1	1	1	1	1	1	1	1	3	3	4	3	1	3	1	2	3	1	1	1	1	1	1	1	1	1	1	1	2	1	2	1	1	1	1	1	1	2	1	1	1	1	1	1	1	1
	r0858	1	1	2	2	2	1	1	2	2	2	5	7	7	7	4	4	4	5	6	5	1	1	1	1	2	5	2	1	1	1	2	1	5	1	3	3	4	2	4	2	1	1	1	2	1	3	1	1
	r0859	2	1	1	1	2	2	1	3	7	2	7	5	7	4	3	7	5	7	7	7	3	2	7	2	1	3	3	1	2	1	3	4	6	2	7	3	5	1	5	3	2	1	3	2	3	3	2	2
	r0860	3	2	4	3	3	1	1	2	2	3	4	5	5	5	6	6	3	4	5	3	2	3	2	2	1	2	2	2	1	2	5	6	5	2	5	2	5	6	6	5	1	1	1	4	1	1	1	1
	r0861	7	3	7	7	7	1	1	7	1	7	4	5	7	2	7	3	2	2	2	5	1	1	1	1	1	1	1	1	1	1	1	7	5	1	3	7	3	1	1	1	1	1	1	1	1	1	1	3
	r0862	1	1	1	1	1	4	1	1	1	3	7	7	4	6	3	5	4	6	5	6	1	1	1	1	1	2	4	1	1	2	4	1	4	1	4	1	4	7	3	4	3	1	1	2	1	2	1	1
	r0863	1	1	1	1	1	1	1	1	2	1	6	6	7	6	5	1	4	4	3	4	1	1	1	1	2	1	1	1	1	1	3	1	2	1	2	1	3	1	2	1	1	1	1	1	1	1	1	1
	r0864	1	1	4	3	3	1	1	1	1	1	6	6	7	6	2	4	5	2	5	4	1	1	1	1	1	1	4	4	1	1	4	6	5	5	5	2	3	5	4	6	3	1	1	2	2	3	1	4
	r0865	1	1	1	1	1	1	1	1	1	1	3	4	4	4	3	1	3	1	1	6	1	1	1	1	1	2	1	1	1	1	2	7	5	1	3	1	3	1	1	1	7	1	7	1	3	1	1	3
	r0866	1	1	1	1	1	1	1	1	1	1	6	6	5	6	5	3	5	3	4	4	1	1	1	1	1	1	1	1	1	1	2	5	3	1	2	1	4	2	3	2	1	1	2	1	1	1	1	1
	r0867	4	2	4	4	5	7	5	3	7	3	7	7	7	7	7	3	6	7	5	2	1	1	1	3	3	5	6	3	6	6	7	7	7	5	7	7	7	7	7	7	5	3	1	5	1	1	7	4
	r0868	6	6	6	7	7	1	1	1	1	2	6	6	7	5	6	7	4	5	5	3	1	1	1	1	1	1	1	1	1	1	2	5	5	1	4	1	5	2	3	1	2	1	1	2	1	1	1	1
	r0869	1	1	1	1	1	1	1	1	1	1	7	7	7	7	5	7	2	5	5	5	1	1	1	1	1	1	1	1	1	1	1	1	1	1	5	1	1	1	1	1	1	1	1	1	1	1	1	1
	r0870	3	3	4	4	3	3	3	2	3	3	7	5	7	5	7	3	7	3	2	6	3	3	6	3	3	5	4	2	3	5	7	7	4	5	5	5	3	7	6	7	5	3	3	4	4	1	5	5
	r0871	7	5	7	5	5	1	1	1	1	1	7	3	5	3	2	3	2	3	3	1	1	1	1	1	1	1	1	1	1	1	3	1	5	1	7	1	3	1	6	1	1	1	1	1	1	1	1	1
	r0872	1	1	1	1	5	1	1	1	1	1	5	4	4	3	2	4	3	3	2	2	1	1	1	1	1	1	1	1	1	1	2	1	2	1	1	1	1	1	1	1	1	1	1	1	1	1	1	1
	r0873	1	1	1	1	1	1	1	1	2	1	7	7	7	7	3	6	4	6	5	7	1	6	1	1	1	2	1	1	1	1	3	7	6	1	6	1	6	3	3	7	1	1	1	6	1	2	1	1
	r0874	2	1	2	1	1	1	1	1	2	1	7	6	7	6	2	2	3	3	3	7	1	2	1	1	1	2	1	1	1	1	3	7	6	1	2	1	3	1	3	7	1	1	1	5	1	2	1	1
	r0875	3	2	6	2	3	2	1	1	6	2	5	5	5	6	2	6	2	3	3	5	2	1	2	2	4	4	6	2	1	4	6	7	5	1	5	3	5	6	6	6	2	1	5	6	1	4	1	2
	r0876	5	1	3	1	2	1	1	1	1	1	7	6	5	4	2	5	3	3	5	7	1	1	1	1	1	1	5	1	1	4	2	6	6	4	5	1	4	7	7	1	1	1	1	2	1	4	1	1
	r0877	2	1	1	2	2	1	1	1	1	1	7	7	7	7	7	7	5	5	3	7	1	1	1	1	1	1	1	1	1	1	3	7	7	1	1	7	5	2	7	7	3	1	1	7	1	1	7	1
	r0878	1	1	1	1	2	1	1	1	1	1	7	4	3	5	3	5	5	4	5	7	1	2	1	1	1	1	5	1	1	1	4	6	5	1	1	1	6	7	5	1	1	1	1	5	1	1	1	1
	r0879	5	4	6	6	6	1	1	4	1	2	7	6	6	6	1	6	4	6	6	3	3	1	1	1	2	1	1	2	2	2	6	7	6	1	5	2	6	4	4	4	2	1	3	3	1	2	1	4
	r0880	5	4	7	5	6	2	2	4	4	4	7	5	7	7	5	6	5	5	4	4	2	4	3	5	5	4	7	1	3	3	5	7	5	3	5	5	5	4	5	6	3	1	3	7	5	4	2	5
	r0881	5	1	6	3	4	3	1	4	6	5	5	6	7	6	3	6	6	3	3	5	5	1	3	1	2	7	2	1	2	6	5	7	7	7	7	6	6	3	6	6	2	3	3	2	5	2	5	3
	r0882	5	3	5	2	3	1	1	7	7	7	5	3	3	5	5	2	3	3	3	1	3	3	2	5	2	5	7	1	3	5	1	5	5	1	7	7	5	7	7	1	1	1	1	3	5	2	1	1
	r0883	1	2	2	1	3	1	2	1	1	1	6	7	7	6	5	3	3	2	3	1	1	1	1	1	1	1	1	2	1	1	4	3	3	2	3	1	3	4	5	3	2	1	1	1	1	6	1	1
	r0884	1	1	2	1	2	1	1	1	1	2	6	7	7	7	7	7	7	6	7	1	1	2	1	1	3	1	1	3	2	3	1	1	7	1	5	1	7	1	1	7	4	1	7	2	1	2	1	7
	r0885	1	1	1	1	1	1	1	1	1	1	5	5	5	5	3	1	2	2	2	5	1	1	1	1	1	1	1	1	1	1	3	1	1	1	1	1	1	1	1	1	1	1	1	1	1	1	1	1
	r0886	1	1	1	1	1	1	1	1	7	1	7	5	6	6	5	1	1	1	1	1	1	1	1	1	1	1	1	1	1	1	1	1	3	1	1	1	1	1	1	1	1	1	1	1	1	1	1	1
	r0887	3	3	7	2	3	5	3	7	7	7	7	7	7	7	3	1	2	2	1	3	7	5	5	5	5	7	7	3	7	7	3	7	7	7	5	5	5	5	5	7	1	1	5	5	7	7	5	5
	r0888	1	2	3	2	2	1	1	1	1	1	6	5	5	6	5	4	3	4	2	5	1	3	1	1	3	1	1	1	1	1	3	3	4	1	2	3	5	3	1	1	1	1	1	4	1	1	1	1
	r0889	1	1	1	1	1	1	1	1	7	1	6	6	5	6	5	5	6	5	3	3	1	1	1	1	1	1	1	1	1	1	5	3	5	1	3	1	3	1	1	5	1	1	1	1	1	1	1	1
	r0890	2	3	2	4	5	1	1	1	1	1	7	5	7	7	1	7	6	5	5	5	1	1	1	1	1	1	1	1	1	1	5	7	7	1	3	2	5	6	1	7	1	1	1	7	1	1	1	1
	r0891	2	2	2	2	2	1	1	1	1	1	7	4	7	7	1	7	2	4	5	7	1	1	1	1	1	1	1	1	1	1	6	7	7	1	4	2	5	1	1	6	1	4	1	7	3	1	1	1
	r0892	5	3	5	5	6	3	2	5	4	5	7	3	7	6	7	4	3	5	3	4	5	3	5	2	3	5	5	2	4	3	3	5	5	4	6	5	6	3	6	7	1	3	7	5	3	7	2	5
	r0893	4	2	7	2	3	7	1	1	1	1	7	7	7	6	7	7	1	4	6	3	3	1	7	1	1	5	4	7	1	1	2	7	5	2	5	1	4	3	3	3	3	1	7	5	2	1	7	1
	r0894	1	1	1	1	4	1	1	1	1	1	7	7	7	7	1	5	3	1	3	4	1	1	1	1	1	1	1	1	1	1	1	1	3	1	5	1	3	1	1	1	1	1	1	3	1	1	1	1
	r0895	7	7	7	5	7	4	2	7	2	5	7	4	7	7	5	4	5	3	4	2	2	2	2	5	5	2	5	2	5	7	4	7	7	4	4	2	5	7	4	7	2	2	2	5	2	5	2	5
	r0896	3	3	3	3	2	1	1	1	1	1	4	4	5	5	4	3	4	4	3	3	1	1	1	1	1	1	1	1	1	1	3	5	5	1	3	1	3	1	3	3	1	1	1	1	1	1	1	1
	r0897	4	3	3	3	3	2	2	2	3	3	6	7	7	6	3	5	3	3	4	3	1	1	1	2	2	4	5	1	2	2	3	3	3	2	3	3	3	3	4	5	3	2	2	5	3	3	3	3
	r0898	3	6	6	6	6	1	1	3	3	1	7	5	6	5	2	3	4	2	2	5	1	1	1	1	1	1	1	1	2	1	5	6	5	1	3	5	3	1	2	1	1	2	1	1	1	1	1	3
	r0899	1	1	1	1	1	1	1	1	1	1	5	5	5	4	5	4	5	4	2	1	1	1	1	1	1	1	1	1	1	1	1	1	1	1	1	1	3	1	1	1	1	1	1	1	1	1	1	1
	r0900	7	5	7	7	7	1	1	1	1	1	7	7	7	7	7	5	3	5	4	7	1	1	1	1	1	1	1	1	1	1	5	7	7	1	5	1	7	7	5	1	1	1	1	1	1	5	1	1
	r0901	7	5	7	7	7	1	1	1	1	1	7	7	7	7	7	5	6	7	4	7	1	1	1	1	1	1	1	1	1	1	5	7	7	1	5	1	7	7	5	1	1	1	1	1	1	5	1	1
	r0902	1	1	1	1	1	1	1	1	1	1	6	6	6	3	1	6	3	6	3	5	1	1	1	1	1	1	1	1	1	1	2	1	6	1	6	1	6	1	1	1	1	1	1	1	1	1	1	1
	r0903	4	3	6	6	6	1	2	2	1	2	7	2	6	2	2	2	2	4	2	2	2	5	7	1	2	2	2	3	1	1	3	6	4	1	6	2	4	2	6	6	4	4	1	5	5	1	1	6
	r0904	7	1	1	7	7	2	1	1	1	1	7	7	7	7	7	7	7	7	6	7	1	1	1	1	1	3	1	1	1	2	5	1	7	1	2	1	2	3	5	1	1	1	5	2	1	1	1	1
	r0905	1	2	3	3	5	1	1	3	7	3	7	7	7	7	6	4	6	7	3	4	1	3	2	1	2	2	3	1	3	3	6	6	6	3	5	5	7	6	7	7	1	1	3	3	2	2	2	3
	r0906	1	1	1	1	1	1	1	1	1	1	7	1	6	1	7	1	7	1	6	6	1	1	1	1	1	1	1	1	1	1	1	1	1	1	1	1	1	1	1	1	1	1	1	1	5	1	1	1
	r0907	6	6	6	6	7	3	2	5	6	4	7	6	6	6	6	4	3	5	3	5	2	4	3	2	3	2	3	2	3	4	3	7	5	4	6	3	5	2	4	4	3	2	2	3	4	4	2	5
	r0908	4	3	6	6	4	2	1	1	2	1	6	7	7	6	7	6	6	5	5	6	1	2	1	1	1	2	2	2	1	3	3	6	6	2	5	2	5	2	5	2	1	2	1	3	2	1	1	2
	r0909	1	1	1	1	1	1	1	1	1	1	7	7	6	7	6	6	5	4	4	5	1	1	1	1	1	1	1	1	1	1	5	7	6	7	2	1	4	7	7	7	4	1	1	5	1	5	1	1
	r0910	1	1	1	1	1	3	5	1	5	2	7	6	7	5	5	3	7	6	7	5	2	1	4	1	1	7	5	6	1	3	5	6	2	2	4	3	6	5	6	2	1	1	5	3	1	6	2	1
	r0911	1	1	1	1	1	1	1	1	1	1	5	7	5	5	3	5	5	3	5	1	1	1	1	1	1	1	1	1	1	1	1	1	1	1	5	1	5	5	5	5	1	1	1	1	1	1	1	1
	r0912	1	1	1	1	1	1	1	4	5	1	4	6	4	6	6	2	5	4	4	4	1	3	1	1	1	1	1	1	1	1	1	1	4	2	4	5	3	3	1	1	1	1	1	1	1	4	1	1
	r0913	2	1	3	1	2	1	1	1	7	2	6	7	7	7	3	3	4	2	2	5	1	5	1	1	1	3	3	1	1	2	5	6	6	1	3	6	3	5	4	1	1	3	1	3	2	3	1	3
	r0914	1	1	1	1	1	1	1	1	1	1	6	6	6	6	6	5	4	5	5	1	1	1	1	1	1	1	1	1	1	1	1	1	4	1	4	2	3	2	1	1	1	1	1	1	1	1	1	1
	r0915	1	1	1	1	1	1	1	1	1	1	7	4	5	4	4	6	3	3	4	7	1	1	1	1	1	1	1	1	1	1	1	1	3	1	1	1	3	1	1	1	1	1	1	1	1	1	1	1
	r0916	3	2	2	2	3	6	3	2	5	4	6	3	4	4	4	3	4	4	3	7	5	2	5	3	3	6	4	3	3	5	3	5	2	2	3	5	4	5	5	6	3	3	5	5	3	3	3	3
	r0917	2	1	3	1	2	1	1	1	1	1	6	3	1	4	7	1	4	2	1	2	1	1	1	1	1	3	1	1	1	1	2	3	3	1	2	1	3	2	2	2	1	1	1	2	1	7	1	2
	r0918	7	7	7	7	7	1	1	7	7	2	7	2	1	2	4	7	1	3	1	1	1	1	7	1	2	6	4	1	2	6	1	7	7	1	5	5	2	3	7	7	1	1	5	3	1	1	2	1
	r0919	1	1	2	3	3	1	1	3	6	2	7	7	7	7	6	6	7	6	6	6	2	1	2	1	1	1	2	1	1	3	3	7	6	2	5	3	7	3	3	4	2	1	1	2	2	2	1	1
	r0920	2	3	3	3	4	1	1	1	1	1	7	7	7	7	5	6	6	6	6	5	6	1	3	1	1	1	1	1	1	1	6	7	6	1	6	5	7	7	6	7	4	1	3	3	1	1	1	1
	r0921	2	2	2	1	2	1	2	3	1	1	7	5	7	5	6	1	3	4	3	7	5	1	5	1	2	2	3	5	4	1	4	6	5	1	6	6	4	5	6	6	1	2	3	6	1	1	6	4
	r0922	2	1	2	1	2	2	1	2	2	1	7	3	7	3	3	3	2	6	2	1	1	1	1	1	1	2	5	1	2	1	1	5	5	2	4	5	7	1	1	2	1	1	1	7	1	1	1	3
	r0923	7	5	6	3	2	1	1	1	1	1	7	5	5	7	1	7	7	3	7	4	1	1	1	1	1	3	3	1	1	1	2	1	4	1	3	1	5	5	6	6	2	1	1	2	1	2	1	1
	r0924	2	2	2	2	1	2	1	1	1	1	7	4	5	4	1	4	3	2	2	2	2	2	1	1	1	2	1	2	2	2	2	4	5	2	2	2	3	1	3	6	2	2	3	2	2	2	2	2
	r0925	1	1	1	1	1	1	1	1	1	1	5	4	1	4	4	3	2	2	3	2	1	1	1	1	1	1	1	1	1	1	1	5	3	1	1	1	3	1	1	4	1	1	1	1	1	1	1	1
	r0926	5	5	5	5	3	1	1	6	7	6	7	7	7	7	7	7	5	5	3	3	7	1	1	1	2	5	6	2	5	7	7	7	7	2	7	5	7	6	7	7	3	3	1	6	5	5	7	6
	r0927	1	1	1	1	1	1	1	1	1	1	5	6	6	6	3	4	6	4	3	3	1	1	1	1	1	1	1	1	1	1	4	2	4	1	3	4	3	3	4	4	1	1	1	2	1	4	1	1
	r0928	7	7	7	7	7	7	7	5	6	7	7	6	7	7	7	6	3	7	7	6	7	7	7	7	7	7	7	7	6	7	5	7	7	7	7	7	7	7	7	7	7	7	5	7	7	7	5	7
	r0929	1	1	1	1	1	1	1	1	1	1	3	2	3	4	1	2	1	1	1	1	1	1	1	1	1	1	1	1	1	1	1	1	1	1	1	1	1	5	1	1	1	1	1	1	1	1	1	1
	r0930	5	7	7	7	7	7	1	1	1	1	7	7	7	7	7	7	7	7	7	3	1	1	1	1	1	1	1	1	1	1	2	1	7	1	5	1	7	1	1	1	1	1	1	1	1	1	1	1
	r0931	7	7	7	7	7	1	1	2	2	1	7	6	7	6	2	7	4	7	3	3	3	3	3	1	2	2	2	1	1	1	2	3	7	1	2	1	2	1	3	5	1	1	3	2	2	1	1	1
	r0932	1	1	1	1	1	1	1	1	1	1	7	6	7	6	6	4	3	3	6	4	1	1	1	1	1	1	1	1	1	1	2	7	6	1	3	1	3	1	1	1	1	1	1	1	1	1	1	1
	r0933	2	1	3	1	2	1	1	2	7	1	6	7	7	7	7	3	5	4	3	3	1	2	1	1	3	2	2	1	1	3	3	5	4	1	4	3	5	1	2	2	1	1	1	6	1	4	1	2
	r0934	7	7	7	7	7	5	6	6	2	2	7	7	7	6	7	6	6	6	3	4	1	1	6	6	7	6	6	7	7	6	5	7	7	7	7	5	7	1	7	7	3	6	1	7	7	6	7	5
	r0935	1	1	1	1	1	1	1	1	1	1	5	2	2	7	1	5	3	3	3	1	1	1	1	1	1	1	1	1	1	1	1	1	3	1	1	1	1	1	2	3	1	1	1	1	1	1	1	1
	r0936	1	1	1	1	1	1	1	1	1	1	7	6	6	6	3	7	3	7	6	6	1	1	1	1	1	1	1	1	1	1	3	6	6	1	4	1	7	1	3	1	1	1	1	1	1	5	1	1
	r0937	7	7	7	7	7	6	5	4	7	5	7	7	7	7	7	7	6	6	5	7	7	2	7	6	4	6	2	5	7	7	5	7	7	7	7	7	5	6	6	6	2	6	5	7	5	6	6	4
	r0938	1	1	3	7	3	7	1	7	7	2	7	7	7	7	2	7	7	7	3	7	7	4	7	1	3	2	7	1	1	7	7	5	7	7	2	5	7	1	5	1	1	1	1	7	2	7	1	1
	r0939	1	1	1	1	1	1	1	1	7	1	7	3	5	3	5	2	2	2	1	2	1	1	1	1	1	1	1	1	1	1	1	2	3	1	1	2	2	1	1	1	1	1	1	1	1	1	1	1
	r0940	1	2	3	2	2	1	1	3	3	1	7	7	7	7	7	3	4	4	6	4	1	2	1	1	1	1	1	1	1	1	5	6	6	3	6	4	6	2	1	4	4	5	3	6	4	5	1	3
	r0941	3	3	3	3	2	1	2	4	2	2	5	5	5	5	4	4	3	4	4	3	5	2	4	2	3	5	5	2	4	4	2	5	5	3	4	3	3	3	5	4	2	2	4	3	2	3	2	3
	r0942	3	4	5	4	4	1	2	5	4	3	7	7	6	7	7	7	6	5	6	6	7	5	7	4	3	5	5	3	3	4	2	6	6	3	4	5	4	3	5	3	3	1	4	2	3	1	6	3
	r0943	3	3	3	1	1	1	1	1	1	1	7	7	7	7	3	5	4	7	7	7	1	2	1	1	2	1	2	1	1	1	7	3	6	1	6	2	6	3	5	3	1	1	1	3	2	1	1	1
	r0944	1	1	1	1	1	1	1	6	6	1	7	6	6	7	5	3	3	5	3	5	1	1	3	1	1	1	1	2	4	1	3	3	4	1	1	6	3	1	6	4	1	1	1	2	1	1	1	2
	r0945	1	1	1	1	1	1	1	1	1	1	3	4	4	3	2	4	4	3	4	3	1	1	1	1	1	1	2	1	1	1	3	2	4	1	1	1	3	4	2	3	1	1	1	1	1	2	1	1
	r0946	1	1	1	1	1	1	1	1	1	1	3	7	7	7	3	6	7	3	7	7	1	1	1	1	1	1	1	1	1	1	5	3	6	1	4	2	3	2	3	6	1	1	1	2	1	1	1	1
	r0947	1	1	1	1	1	1	1	1	1	1	4	3	3	3	2	3	2	5	6	2	1	1	1	1	1	1	1	1	1	1	3	1	6	1	2	1	3	5	6	7	1	1	1	1	1	1	1	1
	r0948	1	1	1	1	1	1	1	1	1	1	5	3	4	3	2	3	2	3	3	2	1	1	1	1	1	1	1	1	1	1	2	1	3	1	2	1	3	1	1	3	1	1	1	1	1	1	1	1
	r0949	2	1	4	1	2	1	1	1	1	5	7	7	7	7	7	7	7	7	5	7	1	1	1	1	1	1	1	1	1	1	5	5	7	1	3	1	2	6	1	7	5	1	1	1	2	1	2	1
	r0950	1	1	3	3	4	1	1	1	1	1	5	5	5	6	3	5	3	4	3	3	1	1	1	1	1	1	1	1	1	1	3	3	5	1	1	1	3	1	1	1	1	1	1	2	1	4	1	1
	r0951	5	1	5	1	1	1	1	1	1	1	7	7	7	7	5	7	6	7	6	7	1	1	1	1	1	1	1	1	1	1	4	7	7	2	7	3	7	2	7	1	1	1	1	7	1	5	1	4
	r0952	7	7	7	7	7	2	2	2	4	2	4	4	4	4	1	3	3	4	2	3	2	1	3	1	1	3	2	2	2	2	2	4	3	2	2	2	1	2	1	1	3	1	4	1	1	1	1	1
	r0953	1	1	1	1	1	1	1	5	5	1	6	4	6	3	1	3	2	3	3	1	1	1	1	1	1	1	1	1	1	1	1	1	2	1	3	2	3	5	1	5	1	3	1	1	1	1	1	1
	r0954	7	6	7	7	7	2	7	2	7	7	7	7	7	7	2	7	7	7	7	7	4	7	6	1	3	7	1	5	7	6	6	7	7	3	7	7	7	6	7	6	6	7	7	7	7	5	1	7
	r0955	7	7	7	7	7	1	1	1	1	1	7	7	7	7	7	7	7	7	7	7	1	1	1	1	1	1	1	1	1	1	7	7	7	1	7	1	7	1	2	7	1	1	6	1	1	7	1	1
	r0956	2	1	1	1	1	1	1	1	1	1	1	7	7	7	7	1	1	1	1	1	1	1	1	1	1	2	1	1	1	1	1	7	7	1	1	1	1	1	1	1	1	1	1	1	1	1	1	1
	r0957	7	7	7	7	7	2	1	7	7	3	7	7	7	5	3	7	5	5	4	7	2	2	4	2	1	2	2	2	1	1	5	7	7	3	5	2	7	2	3	4	2	2	2	1	3	2	1	2
	r0958	1	1	1	1	1	1	1	1	7	1	7	6	7	6	1	5	1	3	1	5	1	1	1	1	1	1	1	1	1	1	1	1	1	1	1	1	1	1	1	1	4	1	1	6	1	1	1	1
	r0959	1	1	1	1	1	1	1	1	1	1	7	1	7	1	1	3	1	6	1	1	5	6	1	1	1	1	1	1	1	1	1	1	7	1	1	1	5	1	1	1	1	1	7	1	1	1	1	1
	r0960	1	1	3	1	1	1	1	1	1	1	7	3	5	3	3	1	2	3	2	1	1	1	1	1	1	7	7	1	1	5	1	7	7	1	7	1	5	7	5	1	1	1	7	5	7	1	1	2
	r0961	2	1	5	5	5	1	1	1	2	4	6	6	7	7	6	6	4	6	5	1	1	1	1	1	1	2	2	1	1	7	6	7	7	1	6	1	6	5	5	6	2	1	1	7	1	1	1	2
	r0962	1	1	1	1	1	1	1	1	1	1	7	7	7	7	2	6	7	7	2	3	1	1	1	1	1	1	1	1	1	1	2	3	7	1	4	1	5	1	1	1	1	1	1	1	1	1	1	1
	r0963	1	1	6	1	1	1	7	1	1	1	7	7	7	3	1	7	2	2	1	6	1	1	1	1	3	1	6	1	1	7	6	7	5	7	6	1	7	7	6	3	1	1	7	1	7	3	1	1
	r0964	1	1	1	1	1	1	1	1	1	1	1	1	1	1	1	1	1	1	1	1	1	1	1	1	1	1	1	1	1	1	1	1	1	1	1	1	1	1	1	1	1	1	1	1	1	1	1	1
	r0965	4	5	7	5	5	5	7	7	5	5	7	7	7	7	7	7	6	4	6	7	5	7	4	4	4	4	6	5	7	6	7	7	5	7	5	7	6	7	7	7	4	1	3	7	5	5	4	5
	r0966	1	1	1	1	1	1	1	1	1	1	5	7	7	7	3	7	5	7	4	1	1	1	1	1	1	2	1	1	1	1	4	1	1	1	1	1	1	1	1	3	5	1	1	1	1	1	1	1
	r0967	1	1	1	5	1	1	1	1	1	1	7	7	7	2	7	1	7	1	4	1	1	1	1	1	1	1	1	1	1	1	1	1	1	1	1	1	1	1	1	1	1	1	1	1	1	1	1	1
	r0968	4	3	6	4	6	1	1	1	6	1	6	5	6	4	5	2	1	7	1	3	1	1	1	1	1	1	1	1	1	1	2	6	6	1	6	2	6	3	6	1	1	1	1	5	1	1	1	1
	r0969	1	1	1	1	1	1	1	3	3	1	7	7	6	7	4	7	7	5	2	7	1	1	1	1	1	1	1	1	1	3	7	3	7	1	3	1	3	1	5	1	1	1	1	1	1	1	1	3
	r0970	3	2	2	2	2	7	7	6	7	7	7	3	2	7	7	5	2	2	6	5	6	2	1	6	3	6	7	7	7	7	6	7	7	6	7	7	5	6	6	3	2	2	5	3	2	5	7	5
	r0971	3	2	3	4	4	1	1	1	1	1	4	4	5	4	4	4	2	3	4	2	1	1	1	1	1	1	1	1	1	1	2	4	3	1	3	1	3	1	1	2	1	1	1	1	1	1	2	1
	r0972	1	1	1	1	1	1	1	1	1	1	3	4	5	2	1	3	3	1	2	2	1	1	1	1	1	1	1	1	1	1	2	1	5	1	1	1	1	1	1	1	1	1	1	1	1	1	1	1
	r0973	1	1	1	1	1	1	1	1	1	1	7	1	7	7	4	1	5	1	7	1	1	1	1	1	1	1	1	1	1	1	1	1	1	1	1	1	6	1	1	1	1	1	1	1	1	1	1	1
	r0974	1	1	1	1	5	1	1	1	1	1	7	6	1	7	7	7	1	1	6	1	1	1	1	1	1	1	1	1	1	1	1	1	5	1	6	1	1	1	1	1	1	1	1	1	1	1	1	1
	r0975	6	3	6	4	7	3	6	2	5	3	6	7	7	4	7	7	4	3	4	4	2	3	6	3	3	3	7	4	3	1	7	7	7	3	6	7	7	2	6	7	5	1	1	1	1	6	2	1
	r0976	6	1	3	3	4	1	1	1	1	1	5	3	6	4	2	2	2	4	2	3	1	1	1	1	1	1	1	1	1	1	5	5	5	1	3	1	2	2	1	2	1	1	1	1	1	1	1	1
	r0977	1	1	2	1	1	1	2	2	3	1	5	4	5	4	1	4	4	5	1	3	1	1	1	2	1	4	1	3	3	2	1	4	4	1	2	2	3	1	2	1	1	1	1	3	1	2	1	2
	r0978	1	1	1	1	1	1	1	1	1	1	7	4	7	5	1	2	2	4	1	3	1	1	1	1	1	1	1	1	1	1	1	1	1	1	4	1	5	1	1	1	1	1	1	1	1	1	1	1
	r0979	3	1	4	2	2	2	1	1	3	1	6	6	6	4	5	6	4	3	4	6	1	1	1	1	1	2	2	1	1	2	4	6	5	3	4	3	4	3	3	4	3	2	1	4	2	1	1	3
	r0980	1	3	3	3	2	3	2	5	6	3	6	3	1	2	2	1	1	1	2	1	1	1	1	1	3	3	1	4	2	3	5	3	4	5	2	5	2	4	2	5	2	1	1	3	3	1	3	3
	r0981	1	1	1	1	1	1	1	1	1	1	5	2	2	2	1	1	2	2	1	1	1	1	1	1	1	1	1	1	1	1	1	1	1	1	1	1	1	1	1	1	1	1	1	1	1	1	1	1
	r0982	1	1	1	1	1	1	1	7	7	1	7	7	7	7	3	7	3	7	7	2	1	1	1	1	3	7	4	1	2	7	2	7	7	1	3	7	7	7	2	7	1	1	1	7	1	5	1	2
	r0983	1	1	4	4	1	6	5	4	4	2	7	6	7	6	7	2	3	2	5	2	5	1	6	3	5	7	6	4	3	5	4	6	7	5	1	6	5	5	5	4	4	4	3	6	2	4	5	4
	r0984	1	1	2	1	1	1	1	1	4	1	7	2	4	7	5	1	3	4	2	4	5	1	3	1	1	2	1	1	1	1	2	7	6	1	3	1	2	3	4	2	3	1	2	1	1	1	3	1
	r0985	3	4	6	4	4	2	1	2	2	1	5	3	4	2	3	3	2	2	2	1	7	1	5	2	1	2	2	1	1	2	1	2	4	4	2	2	4	2	2	2	2	2	4	2	2	2	1	2
	r0986	1	1	1	1	1	1	1	1	1	1	3	1	1	1	1	1	1	1	1	1	1	1	1	1	1	1	1	1	1	1	1	5	5	1	1	1	1	3	1	1	1	1	1	1	1	1	1	1
	r0987	2	2	3	4	3	1	1	3	2	1	5	6	6	6	3	5	4	4	5	5	2	2	2	1	3	1	3	1	1	1	3	5	3	3	4	3	5	4	4	3	2	3	4	4	3	3	3	2
	r0988	1	1	1	1	3	1	1	1	1	1	7	7	7	7	1	7	7	7	5	7	1	1	1	1	1	7	1	1	1	1	7	1	7	1	1	5	7	7	1	7	1	1	1	7	1	7	1	1
	r0989	1	1	1	1	1	1	1	1	1	1	5	4	4	3	2	2	3	3	1	3	1	1	1	1	1	1	1	1	1	1	2	3	4	1	3	1	1	1	1	1	1	1	1	1	1	1	1	1
	r0990	1	2	4	3	4	3	4	7	5	5	5	7	3	1	5	2	1	3	1	3	6	5	6	5	5	6	5	5	6	7	5	7	7	6	6	4	2	6	6	6	2	3	5	5	3	1	5	5
	r0991	1	1	1	1	2	1	1	3	1	1	7	5	2	5	4	4	2	2	1	2	1	1	1	1	1	1	1	1	1	1	2	2	3	1	1	1	4	1	3	1	1	1	1	1	1	1	1	1
	r0992	1	1	1	1	1	1	1	1	1	1	7	4	6	6	3	3	2	4	2	7	1	1	1	1	1	1	1	1	1	1	1	3	2	1	2	1	4	1	1	1	1	1	1	1	1	1	1	1
	r0993	1	1	1	1	1	3	1	1	1	1	7	7	7	7	7	7	2	5	7	7	1	1	1	1	1	1	5	1	1	1	3	5	6	1	5	2	4	6	4	3	1	1	1	1	1	1	1	1
	r0994	1	1	1	1	1	1	1	1	1	1	7	5	7	7	5	6	4	5	7	6	1	1	1	1	1	1	1	1	1	1	1	3	6	1	6	1	5	3	3	4	1	1	1	3	1	1	1	1
	r0995	6	4	3	4	5	1	1	1	1	1	5	6	7	6	4	7	6	6	6	6	1	1	1	1	1	1	1	1	1	1	7	3	5	1	4	7	5	2	4	6	1	1	2	3	1	1	1	2
	r0996	1	1	1	1	1	1	1	1	1	1	7	7	7	7	5	7	5	5	7	3	1	1	1	1	1	1	1	1	1	1	1	4	6	1	4	1	5	4	1	1	1	1	1	1	1	1	1	1
	r0997	3	1	5	2	2	1	1	1	1	1	7	7	7	7	7	4	3	5	3	5	1	1	1	1	1	1	1	1	1	1	1	1	5	1	6	3	1	1	1	7	1	1	1	1	1	1	1	1
	r0998	1	2	4	1	1	2	1	3	2	2	3	2	5	3	4	2	2	1	1	3	1	1	1	1	1	3	6	1	3	4	2	7	5	1	3	3	3	4	4	4	1	1	1	5	1	2	1	3
	r0999	1	1	1	1	1	1	1	1	1	1	5	5	7	5	7	5	5	5	6	1	1	1	1	1	1	1	1	1	1	1	1	1	5	1	1	1	1	1	1	1	1	1	1	1	1	1	1	1
	r1000	1	1	5	4	1	1	1	1	5	1	4	5	3	6	1	1	1	2	1	2	1	1	6	1	1	1	1	1	1	1	1	3	4	1	1	1	2	5	1	5	1	1	1	1	1	1	1	1
	r1001	1	1	1	1	3	1	1	1	1	1	6	7	6	7	4	2	1	5	2	1	1	1	1	1	1	1	1	1	1	1	1	1	1	1	1	1	1	1	1	1	1	1	1	1	1	1	1	1
	r1002	1	1	1	1	1	1	1	1	1	1	4	3	1	3	1	1	3	1	1	1	1	1	1	1	1	1	1	1	1	1	1	1	4	1	1	1	1	1	1	1	1	1	1	1	1	1	1	1
	r1003	1	1	3	1	1	1	1	1	1	1	7	5	5	5	1	2	4	5	2	1	1	1	1	1	1	1	1	1	1	1	5	5	7	1	5	1	5	1	1	1	1	1	1	1	5	1	1	1
	r1004	7	7	7	7	7	1	1	1	1	1	1	1	1	1	5	5	5	5	7	1	1	1	1	1	1	1	1	1	1	1	1	1	7	1	1	1	1	1	1	1	1	1	1	7	1	1	1	1
	r1005	1	1	1	1	1	1	1	1	1	1	6	1	7	6	5	1	7	1	1	1	1	1	1	1	1	1	1	1	1	1	1	1	1	1	1	1	1	1	1	1	1	1	1	1	1	1	1	1
	r1006	1	1	1	7	1	1	1	1	1	1	7	7	7	4	7	7	5	6	6	5	1	1	1	1	1	1	1	1	1	1	1	1	7	1	1	1	1	1	1	1	1	1	1	6	1	1	1	3
	r1007	1	1	1	2	3	1	1	5	7	5	7	7	6	7	4	5	4	6	5	5	3	1	3	1	1	5	5	1	5	5	4	7	5	1	3	5	5	2	1	5	3	1	2	4	1	1	1	1
	r1008	7	7	7	7	7	1	1	1	4	1	7	5	5	5	7	4	5	7	5	3	1	1	1	1	1	1	1	1	1	1	3	5	7	1	7	1	7	5	5	3	1	1	1	1	5	1	1	1
	r1009	1	1	1	1	1	1	1	1	1	1	7	5	3	5	1	5	1	6	2	1	1	1	1	1	1	1	1	1	1	1	1	1	1	1	1	1	1	1	1	1	1	1	1	1	1	1	1	1
	r1010	1	1	1	1	1	1	1	1	1	1	4	2	2	2	1	2	2	3	1	1	1	1	1	1	1	1	1	1	1	1	1	1	1	1	1	1	1	1	1	1	1	1	1	1	1	1	1	1
	r1011	3	1	3	1	1	1	1	1	1	1	7	3	5	3	5	5	5	2	5	3	1	1	1	1	1	1	1	1	1	1	3	5	5	1	5	1	5	3	1	3	1	1	1	3	1	1	1	1
	r1012	3	2	3	4	4	1	1	1	3	3	7	3	7	7	3	3	7	5	2	7	1	2	1	1	1	1	1	1	1	1	3	3	6	3	5	1	5	1	1	5	1	2	1	3	3	1	1	1
	r1013	5	3	5	2	2	2	5	2	2	2	7	7	7	7	7	7	5	5	2	7	1	5	1	3	2	7	7	5	2	5	7	7	7	4	7	5	7	7	6	6	5	2	5	7	5	6	1	7
	r1014	1	4	5	6	4	1	1	1	6	1	6	1	1	1	1	1	1	1	1	1	1	1	1	1	1	1	1	1	1	1	1	3	1	1	1	1	4	6	1	5	5	1	7	4	1	2	1	1
	r1015	1	1	1	1	1	1	1	1	1	1	6	6	6	7	1	7	5	3	5	7	1	1	1	1	1	1	1	1	1	1	5	7	7	1	4	1	5	5	7	7	2	1	1	2	1	1	1	1
	r1016	2	1	1	1	1	1	1	2	1	1	7	5	5	1	5	5	1	1	5	1	1	1	1	1	1	1	1	1	1	1	1	1	2	1	1	1	2	1	2	2	1	1	1	1	1	1	1	1
	r1017	3	3	3	5	5	5	5	3	6	4	7	5	6	6	3	6	3	6	4	7	7	3	1	3	5	5	3	5	3	6	7	7	5	7	5	2	6	7	7	7	5	3	3	5	3	3	7	3
	r1018	3	2	3	2	3	5	3	2	6	5	6	2	5	3	5	2	2	3	3	3	5	5	6	3	4	5	7	3	6	7	5	6	3	5	5	7	3	5	5	4	2	2	2	3	4	3	2	4
	r1019	7	7	7	7	7	1	1	1	1	1	7	2	7	7	3	6	6	1	1	4	1	1	6	1	1	1	5	1	1	1	7	7	6	1	1	1	1	7	1	7	1	1	1	3	1	1	1	1
	r1020	1	1	1	6	6	1	1	1	1	1	5	6	1	7	1	7	7	6	6	1	1	1	1	1	1	1	1	1	1	1	1	1	6	1	5	1	5	1	1	3	1	1	1	1	1	1	1	1
	r1021	2	2	3	3	1	1	1	1	1	1	4	5	6	5	5	4	3	5	2	3	1	1	1	1	1	3	1	1	1	1	5	5	4	1	2	4	3	1	1	3	1	1	1	3	1	1	1	1
	r1022	2	1	1	1	1	1	1	1	1	1	6	7	7	7	7	5	7	5	7	4	1	1	1	1	1	1	1	1	1	1	5	2	2	1	1	1	3	5	1	2	1	1	1	1	1	1	1	1
	r1023	6	5	7	7	6	6	1	7	7	4	7	7	7	7	4	7	7	7	6	6	7	4	7	2	5	7	7	1	6	7	6	7	7	7	7	7	7	5	7	7	6	4	7	6	7	3	5	5
	r1024	1	1	1	1	1	1	1	1	1	1	7	7	7	7	7	6	2	4	1	1	1	1	1	1	1	1	1	1	1	1	1	1	1	1	6	1	1	1	1	1	1	1	1	1	1	1	1	1
	r1025	1	1	1	1	1	1	1	1	1	1	7	7	7	7	5	5	2	3	3	6	1	1	1	1	1	1	1	1	1	1	1	1	6	1	5	1	3	7	1	1	1	1	1	1	1	1	1	1
	r1026	1	1	5	4	3	1	1	2	1	2	6	7	7	7	6	4	3	4	2	4	1	2	1	1	1	1	2	1	1	2	4	4	5	1	4	1	5	1	1	4	1	1	1	6	1	1	1	2
	r1027	7	7	7	7	7	7	7	5	5	7	7	7	7	7	2	7	7	7	7	7	7	7	7	7	7	7	7	3	7	7	7	7	7	7	7	7	7	7	7	7	5	5	7	5	7	7	1	6
	r1028	1	1	1	1	1	1	1	1	1	1	7	7	7	7	3	4	4	7	3	7	1	1	1	1	1	1	1	1	1	1	1	1	7	1	1	1	1	1	1	1	1	1	1	1	1	1	1	1
	r1029	1	1	1	1	1	1	1	1	1	1	6	7	7	5	6	5	4	4	3	4	1	1	1	1	1	1	1	1	1	1	5	1	7	1	6	1	5	1	1	2	1	1	1	1	1	1	1	1
	r1030	5	1	6	6	6	1	1	1	5	2	7	5	7	7	7	7	5	5	5	7	7	1	1	1	1	6	1	1	1	5	7	7	7	1	5	6	6	7	7	7	1	1	1	7	1	1	1	1
	r1031	7	5	7	6	6	2	3	7	7	5	7	7	7	7	7	7	7	7	7	7	5	5	6	5	6	5	7	3	5	7	7	7	7	5	6	6	7	7	7	5	6	4	5	7	7	7	2	6
	r1032	7	7	7	7	7	1	1	1	7	1	7	7	7	5	5	5	5	5	5	7	1	1	1	1	1	1	1	1	1	1	7	7	7	1	7	6	7	7	7	7	1	1	1	7	1	1	1	1
	r1033	7	1	7	7	7	1	1	1	7	1	7	1	7	7	7	5	5	5	4	1	7	1	1	1	1	7	7	1	1	1	6	7	6	1	7	7	7	7	7	1	1	1	1	7	1	1	1	1
	r1034	5	1	7	1	1	1	1	1	1	1	1	1	1	1	1	6	1	1	1	6	1	1	1	1	1	1	1	1	1	1	1	2	7	1	1	1	6	1	1	1	1	1	1	1	1	1	1	1
	r1035	7	7	7	7	7	5	5	7	7	7	7	7	7	7	7	7	4	7	7	5	5	5	7	7	7	7	7	7	7	7	5	7	7	5	7	7	7	7	7	5	5	5	5	7	7	7	5	7
	r1036	1	1	1	1	1	1	1	1	1	1	1	1	1	1	1	1	1	1	1	1	1	1	1	1	1	1	1	1	1	1	1	1	1	1	1	1	1	1	1	1	1	1	1	1	1	1	1	1
	r1037	1	1	1	1	5	1	1	1	1	1	7	7	1	5	3	7	6	5	7	1	1	1	1	1	1	1	1	1	1	1	1	1	6	1	1	1	1	1	1	1	1	1	1	1	1	1	1	1
	r1038	7	5	7	5	5	1	1	1	1	1	7	5	6	5	7	5	5	7	7	5	1	1	1	1	1	1	1	1	1	1	5	7	7	1	5	1	5	1	1	1	1	1	1	7	1	1	1	1
	r1039	1	1	1	1	1	1	1	1	1	1	6	4	3	3	2	2	2	2	2	3	1	1	1	1	1	1	1	1	1	1	2	1	2	1	1	1	1	1	1	2	1	1	1	1	1	5	1	1
	r1040	1	1	1	1	1	1	1	1	3	1	4	6	3	4	1	4	3	1	1	3	1	1	1	1	1	1	1	1	1	1	6	4	3	1	1	1	4	1	1	3	4	1	1	1	1	1	1	1
	r1041	1	1	1	1	1	1	1	1	1	1	3	3	5	2	2	1	3	4	3	3	1	1	3	1	1	1	1	1	1	1	3	2	3	2	3	1	3	2	2	2	1	1	1	1	1	1	1	1
	r1042	7	3	6	7	6	6	3	5	7	6	7	7	5	7	7	7	7	7	6	7	5	5	4	3	7	5	6	6	4	3	5	7	7	6	7	6	7	4	6	6	2	6	7	7	2	7	5	4
	r1043	4	1	2	1	1	3	2	1	1	1	6	4	1	3	1	3	2	1	2	2	2	3	1	2	2	2	2	1	1	1	5	4	4	1	3	1	2	3	3	5	2	1	1	2	1	3	2	1
	r1044	1	1	2	3	5	5	3	3	5	3	7	6	5	7	5	4	7	5	5	3	1	2	3	1	1	1	5	1	5	3	6	7	6	5	5	5	5	7	7	6	1	1	1	3	1	7	3	2
	r1045	1	1	7	3	1	1	1	1	1	1	7	7	1	7	7	7	3	3	7	1	1	3	1	1	1	1	1	1	1	1	1	7	1	1	3	1	1	1	1	1	1	1	1	1	1	1	1	7
	r1046	1	1	1	6	1	1	1	1	1	1	7	7	7	7	6	5	6	6	6	7	1	1	1	1	1	1	1	1	1	1	5	1	6	1	5	1	1	1	1	1	1	1	1	1	1	1	1	1
	r1047	7	7	7	7	7	1	1	1	1	1	5	1	3	2	1	1	1	1	1	3	1	1	1	1	1	1	1	1	1	1	3	7	3	1	1	1	1	7	6	5	1	1	1	1	1	1	1	1
	r1048	3	1	4	2	2	1	1	1	1	1	3	4	4	3	1	2	3	4	3	2	1	1	1	1	1	1	1	1	1	1	2	3	3	1	3	1	3	1	1	1	1	1	1	1	1	1	1	1
	r1049	3	3	5	3	3	1	1	5	7	2	4	4	3	2	3	5	4	6	3	1	1	1	1	1	1	3	4	1	1	3	3	1	7	1	3	1	3	1	3	2	1	1	1	5	1	1	1	3
	r1050	2	1	4	1	1	3	1	2	1	1	4	2	2	4	3	4	1	2	1	3	2	1	1	1	2	4	3	1	1	1	6	6	6	1	4	5	2	2	2	6	4	1	3	3	1	1	1	1
	r1051	2	2	2	2	2	1	1	2	5	1	6	7	7	7	5	2	5	3	1	2	1	2	1	1	1	1	2	1	1	1	2	5	5	1	3	2	6	2	3	2	3	1	1	3	1	1	1	1
	r1052	1	1	1	1	1	1	1	2	7	2	7	7	6	7	2	7	2	5	6	2	1	1	1	1	1	1	5	1	1	6	2	6	2	1	2	2	3	1	1	1	1	1	1	6	2	1	1	4
	r1053	3	1	4	5	4	1	1	1	1	1	7	4	5	5	6	3	1	1	4	1	1	1	1	1	1	1	1	1	1	1	4	1	3	1	3	1	2	3	1	1	1	1	1	1	1	1	1	1
	r1054	1	1	1	1	4	1	1	1	7	1	7	7	7	7	7	2	1	6	1	7	2	1	1	1	1	1	1	1	1	1	7	1	7	1	1	1	4	6	1	7	1	1	1	7	1	1	1	1
	r1055	1	1	1	1	1	1	1	1	1	1	7	6	7	5	1	7	3	5	7	1	1	1	1	1	1	1	1	1	1	1	1	1	1	1	1	1	5	1	1	1	1	1	1	1	1	1	1	1
	r1056	1	1	2	1	2	1	1	1	1	1	6	5	6	5	3	2	4	2	2	4	1	1	1	1	1	1	1	1	1	1	3	3	4	1	3	1	2	1	1	2	1	1	1	1	1	1	1	1
	r1057	7	7	7	7	7	1	1	2	2	1	7	7	7	5	6	7	5	6	7	5	1	1	1	1	1	2	1	1	1	1	4	3	6	1	4	2	6	4	2	2	1	2	1	1	1	1	1	2
	r1058	1	1	1	2	1	1	1	1	3	1	6	4	5	6	1	5	3	5	3	4	2	1	2	1	1	1	1	1	1	1	3	5	2	1	2	4	3	3	3	1	1	1	2	2	1	1	1	2
	r1059	1	1	1	1	1	1	1	1	1	1	1	2	1	4	1	1	1	2	3	1	1	1	1	1	1	1	1	1	1	1	1	1	1	1	1	1	1	1	1	1	1	1	1	1	1	1	1	1
	r1060	1	1	1	1	1	1	1	1	1	1	1	6	7	1	1	1	3	1	1	1	1	1	1	1	1	1	1	1	1	1	1	1	6	1	1	1	1	1	1	1	1	1	1	1	1	1	1	1
	r1061	1	1	1	1	1	1	1	1	1	1	7	5	7	4	7	2	3	1	1	5	1	1	1	1	1	1	1	1	1	1	7	5	5	1	1	7	1	1	1	7	5	1	1	5	1	1	1	4
	r1062	1	1	1	1	1	1	1	1	1	1	7	1	7	7	7	3	4	5	7	7	1	1	1	1	1	1	1	1	1	1	1	1	3	1	1	1	3	7	4	7	1	1	1	1	1	3	1	3
	r1063	1	1	1	1	6	1	1	1	1	1	6	6	7	6	6	5	3	6	6	6	1	1	1	1	1	1	1	1	1	1	1	1	6	1	1	1	6	1	1	1	1	1	1	1	1	1	1	1
	r1064	1	1	1	1	1	1	1	1	1	1	7	6	5	6	5	7	7	6	6	1	1	1	1	1	1	1	1	1	1	1	1	1	1	1	5	1	1	1	1	1	1	1	1	1	1	1	1	1
	r1065	2	2	1	1	1	1	1	1	1	1	6	4	7	3	2	3	3	1	1	5	1	1	1	1	1	1	1	1	1	1	3	7	4	1	2	1	2	7	6	5	1	1	1	1	1	1	1	1
	r1066	3	3	5	4	4	7	3	1	3	2	7	5	3	5	2	3	3	3	3	4	3	5	3	3	2	2	6	3	2	1	4	6	4	4	3	4	3	6	3	5	1	3	2	5	2	3	2	3
	r1067	4	1	2	1	2	1	1	2	5	1	7	5	7	5	6	5	3	4	2	3	1	2	1	1	1	2	6	1	1	5	3	7	7	1	5	5	6	3	5	5	1	2	1	3	1	1	1	3
	r1068	3	1	5	4	3	1	1	7	7	7	7	7	7	7	7	5	5	6	7	7	2	1	1	1	1	1	1	1	1	5	7	7	7	1	7	5	7	3	2	5	5	2	3	4	3	5	1	3
	r1069	4	1	6	4	4	1	1	2	4	3	7	6	6	6	3	6	4	3	4	3	2	1	2	1	1	2	5	1	2	4	2	4	6	4	4	4	4	4	2	2	2	2	2	4	2	3	2	3
	r1070	3	1	1	1	1	1	1	1	1	1	5	7	5	6	7	7	7	3	3	3	1	1	1	1	1	2	1	1	1	1	5	7	5	1	2	1	6	4	2	2	1	3	2	2	1	1	1	1
	r1071	1	1	1	1	1	1	1	1	1	1	7	7	7	7	3	5	4	5	2	5	1	1	1	1	1	1	1	1	1	1	1	1	1	1	1	1	6	1	1	1	1	1	1	1	1	1	1	1
	r1072	3	3	5	3	3	1	1	3	3	1	7	6	7	6	6	5	6	6	3	5	1	1	1	1	1	1	2	2	1	1	5	7	5	1	4	3	5	4	5	3	1	3	1	2	1	1	1	1
	r1073	1	1	1	1	1	1	1	1	1	1	7	3	2	5	1	1	3	1	1	3	1	1	1	1	1	1	1	1	1	1	1	1	1	1	1	1	2	1	1	1	1	1	1	1	1	1	1	1
	r1074	1	1	6	4	1	1	1	1	1	1	6	5	5	5	1	3	3	4	3	5	1	1	1	1	1	1	1	1	1	1	4	1	6	1	1	1	5	1	1	1	1	1	1	1	1	1	1	1
	r1075	1	1	1	1	1	1	1	1	1	1	7	7	5	6	7	1	7	3	3	5	1	1	1	1	1	1	1	1	1	1	1	7	7	1	5	1	1	1	1	1	1	1	1	1	1	1	1	1
	r1076	1	1	1	1	1	1	1	1	1	1	7	7	7	7	1	4	5	7	7	7	1	1	1	1	1	1	1	1	1	1	1	7	7	1	1	1	7	1	1	1	1	1	1	1	1	1	1	1
	r1077	2	3	7	6	6	1	1	2	7	1	5	7	7	7	5	5	4	6	3	3	1	3	1	1	1	2	2	1	1	1	2	4	7	4	5	7	5	2	1	2	1	2	1	3	2	2	1	2
	r1078	1	1	1	7	1	1	1	1	1	1	7	7	7	7	7	6	6	6	7	7	1	1	1	1	1	1	1	1	1	1	1	1	7	1	5	1	7	1	1	6	1	1	1	1	1	1	1	1
	r1079	4	1	3	3	3	2	2	1	1	1	5	6	6	4	4	4	4	4	3	5	2	1	2	2	2	2	3	1	1	2	3	3	4	2	3	4	4	4	5	6	1	1	2	1	2	3	1	1
	r1080	6	6	7	5	5	2	3	3	2	4	6	7	7	7	4	6	6	4	5	6	1	6	3	2	2	5	5	3	6	4	2	4	6	2	7	1	6	7	5	6	5	3	2	4	5	2	5	2
	r1081	7	6	6	6	7	7	5	1	1	1	7	7	7	7	5	7	7	7	7	6	7	4	7	5	5	7	7	2	5	2	7	7	7	7	7	1	5	6	7	7	7	4	7	7	6	7	6	5
	r1082	2	4	2	3	3	1	1	3	2	1	7	7	7	7	3	5	7	3	5	7	2	4	5	1	1	3	3	2	1	1	5	3	6	3	1	1	1	5	6	7	6	2	1	3	3	2	4	1
	r1083	1	1	1	1	1	1	1	1	1	1	6	2	6	1	3	2	2	5	2	3	1	1	1	1	1	1	1	1	1	1	3	6	2	1	3	1	3	3	3	4	1	1	1	1	1	1	1	1
	r1084	1	1	1	1	1	1	1	1	1	1	5	5	5	5	3	5	4	5	4	5	1	1	1	1	1	1	1	1	1	1	4	5	6	3	4	4	4	6	4	4	1	1	1	1	1	3	1	4
	r1085	1	1	1	1	1	1	1	1	1	1	3	3	3	4	2	2	2	1	2	6	1	1	1	1	1	1	1	1	1	1	2	1	2	1	1	1	1	2	1	2	1	1	1	1	1	1	1	1
	r1086	6	6	6	6	7	1	1	5	3	1	7	7	7	7	7	7	6	7	6	7	1	1	1	1	1	5	3	1	1	1	6	7	5	1	6	5	5	6	6	7	5	5	1	7	1	7	1	1
	r1087	1	1	1	1	1	1	1	1	1	1	5	5	6	6	2	5	4	1	2	6	1	1	1	1	1	1	1	1	1	1	1	1	1	1	4	1	1	1	1	1	1	1	1	1	1	1	1	1
	r1088	1	1	1	1	1	1	1	1	1	1	1	3	5	5	1	3	2	2	1	1	1	1	1	1	1	1	1	1	1	1	1	1	1	1	1	1	1	1	1	1	1	1	1	1	1	1	1	1
	r1089	1	1	2	1	3	1	1	1	1	3	7	7	7	6	7	7	6	7	7	4	1	1	1	3	1	2	1	1	1	2	5	1	2	1	2	3	6	1	1	2	1	1	1	1	1	1	1	1
	r1090	1	1	1	1	1	1	1	1	1	1	5	1	7	3	5	3	1	1	1	1	1	1	1	1	1	1	1	1	1	1	1	3	3	1	1	1	1	1	1	1	1	1	1	1	1	1	1	1
	r1091	1	1	1	1	1	1	1	1	1	1	6	4	5	5	2	2	5	3	1	4	1	1	1	1	1	1	1	1	1	1	2	1	3	1	3	1	3	4	3	3	1	1	1	1	1	1	1	1
	r1092	1	1	1	1	1	1	1	1	1	1	4	4	7	6	2	3	2	2	1	7	1	1	1	1	1	1	1	1	1	1	1	1	1	1	1	1	1	1	1	1	1	1	1	1	1	1	1	1
	r1093	1	1	1	1	1	1	1	1	1	1	2	3	4	4	1	1	2	2	1	4	1	1	1	1	1	1	1	1	1	1	1	2	1	1	2	1	1	1	1	1	1	1	1	1	1	1	1	1
	r1094	1	1	1	1	1	1	1	1	1	1	4	2	5	4	5	3	2	2	1	5	1	1	1	1	1	1	1	1	1	1	1	3	1	1	1	1	1	1	1	1	1	1	1	1	1	1	1	1
	r1095	1	1	1	1	1	1	1	1	1	1	5	4	5	5	5	4	3	3	1	5	1	1	1	1	1	1	1	1	1	1	1	5	1	1	4	1	1	1	1	1	1	1	1	1	1	1	1	1
	r1096	1	1	2	2	2	1	1	1	3	1	4	4	7	5	2	2	3	4	2	6	1	1	1	1	1	5	1	1	1	1	7	1	6	1	1	1	3	5	3	7	1	1	3	1	1	1	1	1
	r1097	1	1	1	1	1	1	1	1	1	1	4	4	5	1	1	3	3	1	1	3	1	1	1	1	1	1	1	1	1	1	3	2	3	1	2	1	2	4	1	3	1	1	1	1	1	1	1	1
	r1098	3	1	6	1	5	1	1	1	1	1	7	7	7	7	7	7	6	7	6	7	1	1	1	1	2	1	1	1	1	1	4	7	7	1	5	4	3	2	7	5	4	1	1	3	1	1	1	1
	r1099	1	1	1	1	1	1	1	2	1	1	3	7	4	7	3	2	6	3	4	4	1	2	1	1	1	1	1	1	1	1	1	2	4	1	3	1	1	2	2	2	1	1	1	1	1	1	1	1
	r1100	1	1	1	1	1	1	1	4	5	1	1	3	5	3	3	4	2	3	5	5	1	1	1	1	1	1	1	1	1	1	5	1	4	1	2	1	3	3	1	3	1	1	3	1	1	1	1	1
	r1101	1	1	1	1	1	1	1	1	1	1	4	5	6	7	3	4	4	4	3	4	1	2	1	1	1	1	1	1	1	1	4	2	6	1	3	1	4	4	4	3	1	2	1	3	2	2	1	1
	r1102	1	1	1	1	1	1	1	3	2	4	7	5	7	6	6	3	5	4	2	7	1	2	3	2	2	2	2	2	2	3	3	6	7	2	6	3	5	2	6	4	3	3	1	2	1	1	2	2
	r1103	1	1	1	1	1	1	1	1	1	1	7	7	7	7	7	5	7	5	6	2	2	1	1	1	1	1	1	1	1	1	4	1	5	1	1	1	4	7	1	3	1	1	1	1	1	3	1	1
	r1104	1	1	1	1	1	1	1	2	3	3	6	7	7	7	7	4	3	4	4	6	1	4	2	3	2	2	2	2	2	4	2	5	6	1	4	3	6	5	2	3	2	1	2	4	2	1	2	6
	r1105	1	1	3	1	2	5	4	6	7	6	6	7	5	7	7	7	7	6	7	3	5	2	3	2	3	4	6	5	3	7	4	5	4	5	4	2	4	5	2	4	2	3	2	2	1	6	3	3
	r1106	1	1	1	1	1	1	1	1	1	1	2	4	2	5	4	3	2	3	1	2	1	1	1	1	1	1	1	1	1	1	2	1	4	1	1	1	3	3	1	1	1	1	1	1	1	1	1	1
	r1107	2	1	1	6	1	1	1	1	1	1	7	6	4	6	6	6	4	3	2	6	1	1	1	1	2	1	1	1	1	1	4	1	6	1	3	2	5	2	1	1	1	1	1	3	1	4	1	1
	r1108	1	1	1	1	1	1	1	7	1	1	7	3	7	5	2	7	6	7	7	4	1	1	1	1	1	1	1	1	1	1	3	1	4	1	2	1	3	1	2	2	1	1	1	1	1	1	1	1
	r1109	1	1	1	1	1	2	1	1	1	1	4	3	6	4	5	3	3	3	4	3	1	1	1	1	1	1	1	1	1	1	4	2	4	1	2	2	3	5	4	4	1	1	1	1	2	1	1	1
	r1110	1	2	2	1	2	1	2	2	1	1	5	4	7	5	7	3	6	2	7	6	1	2	1	1	1	1	1	2	1	1	1	1	3	1	3	2	4	3	1	4	1	3	1	5	3	5	1	1
	r1111	1	1	2	3	2	1	1	3	1	1	6	4	3	4	2	3	4	4	4	4	2	1	1	1	1	3	2	1	1	1	4	3	4	2	3	3	4	4	4	2	1	2	2	2	1	2	1	1
	r1112	1	1	1	1	2	7	1	7	1	1	7	6	7	7	3	7	7	7	7	7	1	1	1	1	1	6	7	1	1	2	3	7	5	2	3	3	7	7	3	7	1	1	1	3	1	7	1	5
	r1113	1	1	1	1	1	1	1	1	6	1	6	5	7	5	2	4	2	2	3	6	5	1	7	1	2	1	1	1	1	1	5	4	3	1	1	2	1	3	3	3	1	1	3	1	1	5	7	1
	r1114	1	1	1	1	1	1	1	1	1	1	3	5	5	5	1	4	2	3	4	4	1	1	1	1	1	1	1	1	1	1	3	1	2	1	1	1	2	1	1	1	1	1	1	1	1	1	1	1
	r1115	1	1	1	1	1	1	1	1	1	1	7	7	7	7	1	6	5	5	7	7	1	1	6	1	1	6	6	1	1	1	6	7	7	1	6	1	4	2	3	6	3	1	1	2	1	4	1	1
	r1116	1	1	2	2	1	1	1	1	1	1	5	6	4	4	3	6	4	4	5	5	1	1	1	1	4	3	1	1	1	1	3	1	3	1	3	1	4	3	3	1	1	1	1	2	1	1	1	2
	r1117	1	1	1	1	1	1	1	1	1	1	2	3	3	3	3	2	2	3	3	2	1	1	1	1	1	1	1	1	1	1	2	1	2	1	1	1	2	1	2	3	1	1	1	1	1	1	1	1
	r1118	1	1	1	1	1	1	1	1	1	1	4	2	2	3	6	2	4	1	7	1	1	1	1	1	1	2	2	1	1	1	1	1	4	2	2	1	2	4	1	2	1	1	1	1	1	5	1	1
	r1119	1	1	1	1	1	1	1	1	1	1	6	4	5	4	5	2	3	2	1	4	1	1	1	1	1	1	1	1	1	1	2	2	3	1	2	2	3	2	3	4	1	1	1	1	1	1	1	1
	r1120	3	1	1	1	1	3	1	1	1	1	1	6	7	6	4	6	4	5	1	7	1	1	1	1	1	2	1	1	1	1	7	5	5	1	5	1	5	7	1	6	1	1	1	1	1	1	2	1
	r1121	1	1	1	1	1	1	1	1	1	1	3	3	5	3	2	1	3	2	2	1	1	1	1	1	1	1	1	1	2	1	3	2	2	1	1	1	2	2	1	5	1	1	1	1	1	1	1	1
	r1122	1	1	1	1	1	5	1	1	2	1	7	7	7	7	2	5	7	5	4	7	2	1	2	2	1	2	6	1	1	2	5	6	7	1	6	6	5	1	6	2	2	1	5	2	1	1	1	1
	r1123	1	1	1	1	1	1	1	1	1	1	4	5	5	6	7	3	5	7	6	4	1	1	1	1	1	1	1	1	1	1	1	2	1	1	1	1	2	1	1	1	1	1	1	1	1	6	1	1
	r1124	2	3	3	3	3	2	3	4	3	5	5	7	5	7	5	5	5	4	6	5	2	4	2	3	4	3	3	6	6	6	4	6	6	6	5	4	4	5	3	4	3	3	2	4	4	5	2	4
	r1125	1	1	1	1	1	1	1	1	1	1	6	7	7	7	3	4	6	6	4	7	1	1	1	1	1	1	1	1	1	1	5	6	7	1	3	1	1	1	4	5	1	1	1	1	1	1	1	1
	r1126	1	1	1	1	1	1	1	1	1	1	5	7	7	7	5	1	7	3	7	7	1	1	1	1	1	1	1	1	1	1	5	1	4	1	2	1	3	6	4	4	2	1	1	1	1	5	1	1
	r1127	1	1	1	1	1	1	1	1	2	1	3	2	2	3	2	1	2	2	2	4	1	2	1	1	3	1	2	1	1	1	4	1	3	1	1	1	3	1	5	3	1	1	1	1	1	1	1	1
	r1128	1	1	1	1	1	1	2	7	2	6	7	5	7	5	5	5	4	3	6	3	1	1	1	1	1	1	1	1	1	5	3	2	3	1	1	4	4	5	1	5	1	1	1	1	1	5	1	1
	r1129	6	4	5	4	4	1	1	1	3	1	5	6	6	6	6	4	6	5	6	5	1	1	1	1	1	1	1	1	1	1	2	1	6	1	1	1	6	1	1	1	2	1	4	1	2	1	1	2
	r1130	1	1	4	1	3	1	1	1	1	1	3	5	6	7	4	3	3	5	1	4	1	1	1	1	1	1	1	1	1	2	3	3	6	1	3	4	7	1	4	6	2	1	1	1	1	4	1	1
	r1131	1	1	2	2	2	2	1	2	4	1	7	6	6	6	6	7	7	7	6	7	2	2	2	1	1	3	5	1	1	1	3	3	6	2	4	5	5	3	6	3	4	1	1	5	2	3	4	2
	r1132	1	1	1	1	1	1	1	5	6	1	6	4	4	5	5	4	3	3	3	3	1	1	1	1	1	3	5	1	3	3	2	4	5	1	4	5	3	1	5	4	3	3	1	5	2	3	1	4
	r1133	1	1	2	1	1	1	1	1	1	1	5	5	7	5	3	3	3	2	1	5	1	1	1	1	1	2	1	1	1	3	3	5	7	2	7	4	5	2	5	4	2	1	1	1	4	1	1	4
	r1134	1	1	1	1	1	1	1	1	1	1	4	4	3	2	6	1	2	2	2	3	1	1	1	1	1	1	1	1	1	1	1	3	3	1	2	1	3	5	3	3	1	1	1	1	1	1	1	1
	r1135	2	1	3	2	2	6	1	4	6	3	7	3	7	5	5	2	2	4	1	3	1	2	1	3	2	1	1	1	1	1	1	1	5	1	2	2	2	1	1	3	1	1	1	2	1	1	1	1
	r1136	1	1	1	1	1	1	1	1	1	1	7	6	4	7	2	5	3	3	2	5	1	1	1	1	1	1	3	1	1	1	4	1	6	1	1	3	4	4	4	7	1	1	1	1	1	3	1	1
	r1137	1	3	4	2	3	1	1	3	7	1	4	7	4	6	4	4	3	4	5	4	1	1	6	1	3	1	1	1	1	1	2	3	3	1	3	1	1	3	2	5	1	1	1	1	1	1	1	1
	r1138	1	1	1	1	1	1	1	2	1	1	7	7	7	7	5	4	6	4	7	5	1	1	1	1	1	1	1	1	1	1	4	7	6	1	4	7	7	1	3	3	2	1	1	1	1	2	1	1
	r1139	1	1	1	1	1	1	1	1	1	1	6	7	7	7	2	7	7	7	7	6	1	1	1	1	1	7	7	1	1	1	7	1	7	1	7	5	7	1	7	7	1	1	1	1	1	1	1	1
	r1140	3	3	6	6	7	3	3	2	2	4	7	7	7	7	7	7	6	7	7	6	3	3	1	3	3	4	2	1	3	3	5	4	6	5	5	4	5	2	4	5	1	5	2	4	2	4	2	3
	r1141	2	1	1	1	3	1	1	1	1	1	7	7	7	7	5	7	5	5	6	7	1	1	3	1	1	3	3	1	1	1	7	4	6	1	5	1	5	7	7	7	3	2	1	2	1	1	1	1
	r1142	1	3	4	1	1	1	1	1	6	1	7	7	7	7	7	7	7	7	7	5	1	1	2	1	1	1	3	1	1	1	5	7	7	3	7	7	7	7	7	7	1	1	1	1	1	7	1	1
	r1143	1	1	2	1	1	1	1	1	1	1	4	5	6	5	5	3	2	3	4	4	1	1	1	1	1	1	1	1	1	1	2	1	1	1	2	1	2	1	1	5	1	1	1	1	1	1	1	1
	r1144	1	1	2	1	2	1	1	1	1	1	5	6	7	7	3	5	6	5	7	5	3	1	1	1	1	2	2	1	1	1	3	2	5	1	2	3	5	1	3	4	2	2	2	3	2	3	1	4
	r1145	1	1	1	1	1	1	1	1	1	1	2	6	7	6	5	2	3	1	2	4	1	1	1	1	1	1	1	1	1	1	1	1	6	1	4	1	3	1	1	6	1	1	1	1	1	1	1	1
	r1146	1	1	7	1	1	1	1	1	1	1	7	2	6	2	7	6	1	5	7	4	1	1	1	1	1	7	7	1	1	1	2	1	5	1	6	1	1	7	3	5	1	1	1	1	1	1	1	1
	r1147	1	1	1	1	1	1	2	1	1	1	4	5	3	5	3	5	3	5	6	2	1	1	1	1	1	1	1	1	1	1	5	3	3	2	4	1	4	1	3	1	1	1	3	1	3	5	1	3
	r1148	1	1	1	1	1	1	1	1	1	1	5	5	5	5	6	4	4	2	4	3	1	1	1	1	1	1	1	1	1	1	2	1	3	1	3	1	3	3	2	2	1	1	1	2	1	5	1	1
	r1149	1	1	1	1	1	1	1	1	1	1	7	7	6	5	1	7	5	6	6	4	1	1	1	1	1	1	1	1	1	1	2	2	4	1	3	1	4	3	1	2	1	1	1	1	1	5	1	3
	r1150	4	3	2	2	2	2	2	2	3	4	5	6	7	5	4	4	5	6	5	5	1	2	1	3	2	2	4	2	2	4	3	5	5	2	5	2	6	4	1	3	2	2	1	3	1	4	1	2
	r1151	2	1	3	2	2	2	3	2	2	2	7	6	7	7	5	6	6	6	5	6	2	5	3	4	5	4	2	4	3	3	2	6	6	4	4	4	5	5	6	4	2	4	3	5	2	6	2	4
	r1152	1	1	1	1	1	1	1	1	1	1	4	4	5	3	7	3	2	5	2	3	1	1	1	1	1	1	1	1	1	1	3	1	3	1	2	1	1	3	2	5	1	1	1	1	1	1	1	1
	r1153	4	2	3	3	2	1	1	1	1	1	7	7	7	7	4	7	7	3	6	7	1	1	1	1	1	1	1	1	1	1	4	2	4	1	2	1	3	1	1	7	1	1	1	2	1	1	1	1
	r1154	3	1	2	1	2	1	7	2	2	5	4	7	7	7	2	5	1	2	2	6	7	6	5	5	1	7	7	3	7	7	2	7	5	7	2	1	5	1	6	5	1	3	6	5	6	7	1	3
	r1155	1	1	1	2	1	1	1	1	1	1	7	7	7	7	3	7	5	3	2	7	1	1	1	1	1	1	1	1	1	1	4	6	7	1	6	1	2	3	6	6	1	1	1	1	1	2	1	1
	r1156	1	1	1	1	1	1	1	1	1	1	4	4	3	3	3	7	3	5	4	5	1	1	1	1	1	1	1	1	1	1	3	1	3	1	3	1	1	1	5	4	2	1	1	1	1	1	1	1
	r1157	1	1	1	1	1	1	1	1	1	1	4	3	3	4	2	3	2	2	3	4	1	1	1	1	1	1	1	1	1	1	2	1	3	1	3	1	3	2	2	3	1	1	1	1	1	2	1	1
	r1158	1	1	1	1	1	1	1	1	1	1	5	5	5	6	4	2	5	5	3	4	1	1	1	1	1	1	1	1	1	1	2	4	5	1	2	1	4	1	2	2	1	1	1	1	1	1	1	1
	r1159	2	1	3	2	1	1	1	3	1	1	5	7	7	7	3	7	5	3	6	7	1	3	1	1	1	2	1	3	1	1	5	5	6	1	5	1	3	3	1	6	2	1	1	1	1	1	1	1
	r1160	1	1	4	2	3	2	1	1	4	2	5	5	5	5	2	2	3	4	3	5	6	1	6	1	2	1	2	3	3	2	3	7	6	3	3	3	4	5	3	4	1	1	2	3	1	1	2	2
	r1161	1	1	1	2	2	1	1	1	1	1	4	4	6	5	4	2	4	3	2	4	1	1	1	1	1	1	1	1	1	1	2	3	4	1	3	1	3	2	2	5	3	1	2	2	1	3	2	1
	r1162	1	1	1	1	1	1	1	1	1	1	5	3	3	4	1	3	3	4	4	3	1	1	1	1	1	1	1	1	1	1	1	1	2	1	1	1	3	1	1	1	1	1	1	1	1	1	1	1
	r1163	1	1	1	1	1	1	1	1	2	1	3	4	3	4	3	2	3	2	3	4	1	1	1	1	1	1	2	1	1	1	3	5	5	1	5	1	3	2	3	4	1	1	1	1	2	1	2	1
	r1164	2	3	6	3	6	2	2	2	5	2	5	4	5	7	2	6	4	5	5	2	1	2	1	2	3	2	3	2	2	3	2	2	6	1	6	2	4	2	3	2	1	1	1	2	1	2	1	2
	r1165	1	2	3	1	1	1	1	3	2	1	7	7	7	7	7	7	7	5	7	7	7	1	4	1	1	1	1	1	1	2	4	4	7	7	3	7	5	2	6	4	4	1	1	7	1	4	1	1
	r1166	1	1	1	2	3	3	2	3	5	3	4	2	2	2	3	2	2	4	2	2	2	2	3	2	4	4	3	3	3	4	2	4	3	2	3	3	3	2	3	3	3	1	1	2	1	3	2	2
	r1167	1	1	1	1	1	1	1	1	1	1	7	6	7	4	1	4	1	5	5	5	1	1	1	1	1	1	1	1	1	1	1	1	5	1	3	1	3	1	7	1	1	1	1	1	1	1	1	1
	r1168	1	1	2	1	2	1	1	1	1	1	5	6	6	6	3	3	3	4	4	4	1	1	1	1	1	1	1	1	1	1	2	2	2	1	4	1	5	2	1	2	1	1	1	1	1	1	1	1
	r1169	1	1	1	1	1	1	1	1	1	1	7	7	7	7	7	2	7	5	1	7	1	1	1	1	1	3	1	1	1	1	1	1	7	1	6	3	6	1	1	2	1	1	1	1	1	5	1	1
	r1170	2	1	3	2	2	1	2	1	1	1	7	7	6	6	4	5	4	3	4	5	1	1	1	1	1	1	1	1	1	1	6	5	5	1	4	2	3	7	3	7	4	3	1	3	2	1	3	2
	r1171	1	1	1	1	1	1	1	3	3	1	7	3	5	3	5	1	1	3	1	1	1	1	1	1	1	1	1	1	1	1	3	5	4	1	1	1	3	1	4	5	1	1	1	1	1	1	1	1
	r1172	1	1	1	1	1	1	1	1	1	1	7	3	6	4	4	4	3	2	1	3	1	1	1	1	1	1	1	1	1	1	1	1	3	1	1	1	3	1	1	1	1	1	1	1	1	1	1	1
	r1173	1	1	1	1	1	1	1	1	1	1	6	5	5	5	3	5	4	4	4	3	1	1	1	1	1	1	1	1	1	1	4	2	4	1	2	1	2	5	2	4	1	1	1	1	1	3	1	1
	r1174	2	2	2	3	2	1	1	2	1	1	4	4	7	3	5	5	5	6	7	5	1	1	2	1	1	1	1	1	2	1	4	5	6	2	6	2	7	5	4	4	3	5	1	3	1	1	5	2
	r1175	2	2	3	2	2	3	3	2	3	5	7	7	6	5	5	6	7	7	6	3	1	3	2	4	4	5	6	3	5	5	5	6	6	7	7	5	7	4	6	5	4	2	2	5	5	6	1	6
	r1176	7	1	1	2	3	1	1	1	1	1	7	7	7	7	7	5	2	4	2	5	1	1	1	1	1	1	1	1	1	1	1	6	7	1	4	2	5	1	4	2	1	1	1	7	1	1	1	1
	r1177	1	1	1	2	3	1	1	4	1	1	7	5	5	6	5	5	5	6	5	6	1	1	1	1	1	1	1	1	1	1	4	5	6	1	6	4	5	4	6	7	4	1	1	4	1	1	1	4
	r1178	1	1	1	1	1	1	1	1	1	1	5	4	3	5	3	3	3	3	3	5	1	1	1	1	1	1	1	1	1	1	3	2	2	1	1	1	1	3	1	1	1	1	1	1	1	1	1	1
	r1179	1	1	1	1	2	1	1	1	1	1	3	3	4	2	2	2	3	1	3	2	1	1	1	1	1	1	1	1	1	1	2	2	2	1	1	1	2	1	1	1	1	1	1	1	1	1	1	1
	r1180	1	1	1	1	1	1	1	1	1	1	6	5	6	6	5	3	3	4	4	3	1	1	1	1	1	1	1	1	1	1	1	1	1	1	1	1	1	1	1	4	1	1	1	1	1	1	1	1
	r1181	6	6	7	6	7	7	6	7	7	7	7	7	7	7	6	7	7	7	7	6	6	5	5	6	7	6	7	7	6	7	7	7	7	7	7	7	7	7	7	7	6	7	4	7	6	7	5	6
	r1182	1	1	1	1	1	1	1	6	7	1	6	2	6	3	2	4	1	4	6	1	1	2	1	1	1	1	1	1	1	1	1	1	2	1	2	7	2	1	1	1	1	1	1	6	1	1	1	1
	r1183	1	2	1	2	2	1	1	4	1	1	7	1	5	6	4	4	1	4	1	4	1	3	1	2	1	3	3	1	1	3	4	3	4	1	5	1	1	4	4	5	1	4	1	4	2	1	1	4
	r1184	1	1	1	1	1	1	1	1	1	2	7	7	7	7	1	5	4	4	4	4	1	4	1	1	4	1	1	1	1	1	2	4	7	3	5	1	2	1	2	4	1	1	1	1	2	4	1	1
	r1185	1	1	1	5	1	1	1	7	7	1	6	7	7	7	4	6	6	4	4	7	1	1	1	1	1	1	1	1	1	5	2	1	2	1	2	2	6	1	1	1	1	4	1	5	1	1	1	1
	r1186	5	1	6	1	1	1	1	1	1	1	7	5	4	7	1	5	2	5	3	4	1	1	1	1	1	1	1	1	1	1	2	5	6	1	3	1	4	1	4	1	1	1	1	1	1	1	1	1
	r1187	3	5	5	4	6	2	1	1	1	1	6	7	7	7	5	7	7	7	7	7	1	1	1	1	1	1	1	1	1	1	6	6	6	1	6	1	4	2	2	5	1	1	2	1	1	6	1	1
	r1188	2	1	1	1	1	1	1	1	1	1	6	7	5	7	1	6	4	3	6	6	1	1	1	1	1	1	1	1	1	1	4	3	3	1	1	1	2	5	1	2	1	1	1	1	1	6	1	1
	r1189	1	1	1	3	6	1	1	1	1	1	7	7	6	7	3	7	3	6	7	6	1	1	1	1	1	1	1	1	1	1	4	5	6	1	1	1	5	1	3	1	1	1	1	2	1	7	1	1
	r1190	1	1	1	1	1	1	1	1	1	1	3	3	4	3	1	3	2	3	2	4	1	1	1	1	1	1	1	1	1	1	3	3	3	1	2	3	1	4	3	3	1	1	1	1	1	1	1	1
	r1191	1	1	1	1	1	1	1	1	1	1	7	7	7	7	7	7	6	4	7	7	1	1	1	1	1	1	1	1	1	1	2	1	2	1	2	1	1	1	1	2	1	1	1	1	1	1	1	1
	r1192	5	1	1	1	1	5	1	1	1	1	5	7	7	5	4	4	3	3	2	6	3	1	1	1	1	5	1	1	1	1	1	5	6	1	2	1	3	4	7	4	1	1	3	1	1	1	1	1
	r1193	1	1	1	1	2	1	1	1	1	1	7	3	7	5	3	5	3	4	7	7	1	1	2	1	1	1	1	1	1	1	3	7	7	1	4	7	7	4	7	4	1	1	1	2	1	7	1	1
	r1194	3	2	4	4	4	1	1	2	1	1	6	7	5	7	6	7	6	5	6	7	1	1	1	2	1	2	3	3	2	3	4	6	6	4	5	5	5	6	6	7	5	1	3	4	3	3	4	2
	r1195	1	1	1	1	1	1	1	1	1	1	5	7	7	7	3	7	5	6	7	6	1	1	1	1	1	1	1	1	1	1	5	1	7	1	1	1	1	5	5	7	5	1	1	1	1	1	1	1
	r1196	1	1	3	2	3	1	1	1	1	1	4	5	4	6	3	3	2	3	4	5	1	1	1	1	1	1	1	1	1	1	1	3	5	1	4	3	5	2	3	3	1	1	1	1	1	1	1	1
	r1197	1	1	1	1	1	1	1	1	1	1	6	5	6	6	3	5	5	3	3	3	1	1	1	1	1	1	1	1	1	1	3	3	3	1	1	1	3	1	2	2	1	1	1	1	1	1	1	1
	r1198	1	1	1	1	1	1	1	1	1	1	6	6	7	3	5	5	3	3	4	2	1	1	1	1	1	1	1	1	1	1	1	1	5	1	1	1	3	1	1	1	1	1	1	1	1	1	1	1
	r1199	1	1	1	1	1	1	1	1	1	1	6	6	7	6	7	3	5	4	4	6	1	1	1	1	1	1	1	1	1	1	4	6	5	1	7	7	4	5	6	6	3	1	1	1	1	1	1	1
	r1200	2	1	1	1	2	1	1	1	1	1	4	4	2	6	2	2	3	4	3	7	1	1	1	1	1	1	1	2	1	1	3	6	3	1	2	1	1	2	3	3	5	1	1	1	2	4	1	1
	r1201	1	1	1	1	1	1	1	1	1	1	5	7	5	7	3	7	5	5	7	5	1	1	1	1	1	1	1	1	1	1	3	5	6	1	1	1	4	2	4	5	1	1	1	1	1	1	1	1
	r1202	1	1	1	1	1	3	1	1	1	1	1	4	5	6	2	5	1	4	6	1	1	1	1	1	1	1	1	1	1	1	5	5	7	1	4	2	2	2	4	6	3	5	3	1	1	1	1	1
	r1203	2	2	5	2	2	1	1	1	1	1	6	6	5	6	2	6	5	5	6	2	1	1	1	1	1	1	1	1	1	1	2	3	6	1	3	2	2	1	2	3	1	1	1	1	1	1	1	1
	r1204	1	1	1	1	1	1	1	1	1	1	5	6	5	5	3	3	5	6	4	5	1	1	1	1	1	1	1	1	1	1	2	3	4	1	1	1	1	1	2	1	1	1	1	1	1	1	1	1
	r1205	1	1	1	1	1	1	1	3	2	1	6	3	7	6	3	1	4	4	4	4	1	1	1	1	1	2	2	1	2	2	1	5	5	1	4	3	4	3	2	1	2	1	1	1	2	1	1	2
	r1206	2	3	3	4	4	1	1	1	1	1	6	2	4	5	5	6	4	6	5	7	3	3	1	2	1	1	1	1	1	1	3	6	7	1	4	4	4	2	5	3	2	2	2	3	2	3	2	2
	r1207	1	1	1	1	1	1	1	3	1	1	7	7	7	7	5	7	6	7	7	7	1	1	1	1	1	1	1	1	1	1	3	7	6	1	4	2	6	1	6	5	1	1	1	3	1	3	1	3
	r1208	1	1	1	1	3	1	1	1	2	1	6	7	6	7	4	7	5	6	5	3	1	1	1	1	1	1	1	1	1	1	2	7	5	1	5	2	4	1	4	3	3	1	1	2	1	4	1	2
	r1209	1	1	1	1	1	1	1	1	1	1	1	2	2	5	1	3	1	1	3	1	1	1	1	1	1	1	1	1	1	1	1	1	2	1	1	1	1	5	1	7	1	1	1	1	1	7	1	1
	r1210	1	1	3	2	3	2	1	2	1	3	6	4	3	4	2	1	4	4	3	3	1	1	1	1	1	2	2	2	2	2	2	4	5	2	5	1	4	3	3	2	1	1	1	1	1	1	1	1
	r1211	6	5	5	5	5	3	2	5	5	2	6	5	5	5	3	5	4	4	4	4	3	5	2	5	4	3	3	2	3	3	4	5	5	5	5	4	5	2	2	3	3	1	3	5	3	5	1	3
	r1212	3	3	4	3	4	2	2	2	5	3	6	5	5	5	4	4	3	4	3	4	5	2	5	2	3	5	3	3	3	4	5	5	5	4	5	3	4	1	7	5	3	5	2	4	4	2	1	4
	r1213	1	1	1	1	1	1	1	1	1	1	7	5	5	4	1	3	3	7	7	5	1	1	1	1	1	1	1	1	1	1	1	1	5	1	1	1	1	1	1	1	1	1	1	5	1	1	1	1
	r1214	6	4	5	3	3	1	1	1	1	1	6	5	6	6	2	2	3	2	2	5	1	1	1	1	1	1	1	1	1	1	3	1	5	1	3	1	3	1	3	1	1	1	1	1	1	1	1	1
	r1215	3	2	4	4	3	1	1	1	1	1	3	2	2	2	2	2	2	3	2	1	1	1	1	1	1	1	1	1	1	1	2	6	3	1	3	1	2	1	1	1	1	1	1	4	1	4	1	1
	r1216	4	3	4	4	3	6	3	6	6	6	5	5	6	5	2	5	2	3	2	5	3	2	2	2	2	3	3	3	4	3	2	7	5	5	6	4	4	5	4	6	3	1	6	4	2	1	3	2
	r1217	2	2	2	2	3	5	3	2	1	2	2	2	3	2	2	2	2	5	5	6	1	2	3	4	2	2	4	2	1	2	4	3	7	2	2	3	5	1	3	2	1	2	3	2	3	2	3	2
	r1218	2	1	1	1	2	1	1	4	3	2	5	6	6	4	6	3	4	7	6	4	1	3	2	1	1	1	3	1	1	1	4	3	6	1	4	1	5	5	4	2	1	1	1	4	3	1	1	2
	r1219	1	1	1	1	1	1	1	1	1	1	6	7	6	7	5	1	6	5	6	5	1	1	1	1	1	1	1	1	1	1	5	1	4	2	3	1	2	5	2	6	1	1	1	1	1	1	1	1
	r1220	3	1	2	3	3	2	1	2	2	3	7	6	7	7	7	7	5	6	7	7	1	5	1	1	2	1	5	3	3	4	7	7	6	3	7	6	3	5	6	7	2	4	4	4	3	4	3	4
	r1221	4	5	5	5	4	1	1	2	2	3	7	7	7	7	5	7	7	7	6	7	3	1	1	1	1	3	1	1	1	2	5	7	7	3	6	5	5	1	4	1	1	1	1	6	3	1	1	5
	r1222	2	1	3	2	1	3	2	1	4	1	7	6	7	7	5	6	3	6	4	5	6	2	4	4	3	4	2	3	3	5	7	7	7	5	5	6	6	7	4	6	4	4	3	2	2	6	4	3
	r1223	1	2	2	1	3	1	1	4	5	4	7	6	7	6	7	6	4	6	6	6	1	5	1	2	2	2	2	1	3	5	2	4	5	2	3	2	5	5	6	2	1	1	1	6	1	2	1	3
	r1224	6	6	7	7	7	2	1	1	1	1	7	6	7	7	7	7	7	7	7	5	1	3	3	1	1	1	4	4	7	7	7	7	7	1	1	1	7	1	2	1	1	1	1	1	1	1	7	1
	r1225	1	1	1	1	1	1	1	1	1	1	7	7	7	7	5	5	5	5	5	5	1	1	1	1	1	1	1	1	1	1	5	7	6	1	1	3	4	4	4	5	2	1	1	1	1	2	1	1
	r1226	1	1	1	1	1	1	1	1	1	1	5	5	7	6	2	7	3	3	7	5	1	1	1	1	1	1	1	1	1	1	4	6	5	1	2	1	1	2	1	4	3	1	1	2	1	1	1	1
	r1227	7	3	6	6	6	1	1	1	1	1	7	7	7	7	7	7	6	6	6	4	2	2	1	1	1	1	1	1	1	1	6	4	6	1	4	2	5	1	2	2	1	1	1	3	1	2	1	1
	r1228	1	1	1	1	1	2	1	1	1	1	5	4	5	4	2	5	3	2	4	3	1	1	1	1	1	3	1	1	1	1	2	1	2	1	2	1	2	5	2	2	1	1	1	1	1	1	1	1
	r1229	1	1	1	2	3	1	1	5	7	5	7	7	6	7	4	5	4	6	5	5	3	1	3	1	1	5	5	1	5	5	4	7	5	1	3	5	5	2	1	5	3	1	2	4	1	1	1	1
	r1230	4	5	6	6	6	6	1	7	7	4	6	6	6	6	2	3	5	5	3	4	1	6	3	1	1	6	6	1	5	2	5	7	6	7	6	7	6	5	6	7	5	1	1	7	1	3	1	6
	r1231	1	1	5	3	3	1	1	2	2	1	5	7	7	4	5	7	2	3	2	5	1	1	1	1	1	1	1	1	1	1	3	1	3	1	5	1	2	6	1	7	1	1	1	1	1	1	1	1
	r1232	1	1	5	3	5	1	1	5	5	2	5	7	7	5	6	1	1	2	1	5	1	1	1	1	1	1	1	1	1	1	3	1	1	1	5	1	2	6	1	7	1	1	1	1	1	1	1	1
	r1233	7	7	7	7	7	1	1	1	1	1	7	4	6	7	7	7	7	7	7	6	1	1	1	1	1	1	1	1	1	1	5	5	3	1	3	5	6	7	5	6	1	1	1	4	1	6	2	1
	r1234	1	1	2	2	2	2	1	1	3	2	5	5	6	5	4	7	5	2	7	3	1	1	1	1	1	1	1	1	1	1	2	3	5	4	4	3	5	3	5	4	3	1	1	1	1	5	1	1
	r1235	3	2	2	5	5	2	1	3	1	2	7	4	7	6	7	5	6	5	7	7	2	1	3	2	2	3	3	2	3	2	5	4	6	2	5	3	6	6	4	6	3	2	1	3	1	6	2	3
	r1236	5	4	6	6	5	5	4	4	3	6	3	6	7	6	2	7	6	6	6	5	3	1	3	2	1	2	5	2	3	5	5	4	4	5	3	4	4	5	5	5	4	1	1	3	2	6	5	2
	r1237	1	1	2	1	6	1	1	2	2	1	7	7	7	7	2	6	7	7	7	6	2	1	1	1	1	3	2	3	2	2	2	7	6	4	3	2	6	1	2	6	1	1	3	3	1	4	2	2
	r1238	1	1	1	1	1	1	1	1	1	1	3	7	5	6	3	4	6	6	3	6	1	1	1	1	1	1	1	1	1	1	3	1	1	1	3	1	1	1	1	1	1	1	1	1	1	1	1	1
	r1239	2	1	2	3	2	1	2	1	1	1	7	3	6	6	4	5	5	5	4	3	1	4	2	1	1	2	1	2	1	1	3	7	7	1	4	4	6	6	5	5	1	2	2	1	2	5	1	2
	r1240	7	7	7	7	7	1	1	7	1	7	7	7	7	7	7	7	5	4	7	7	7	2	1	7	1	7	7	1	1	7	7	7	7	1	7	7	7	7	7	4	3	7	2	7	7	7	1	3
[truncated: 12 more columns]

## Sheet: TableS5
	Table S5. Raw data for rating vignettes according to perceived anger on a Likert scale of 1-7 (1 = not at all, 7 = extremely strong).
	ID	AF 15	AF 25	AF 28	AF 55	AF 57	AF 13	AF 32	AF 42	AF 44	AF 52	AD 14	AD 35	AD 37	AD 41	AD 47	AD 34	AD 49	AD 56	AD 60	AD 9	MF 1	MF 24	MF 3	MF 33	MF 39	MF 18	MF 19	MF 31	MF 50	MF 54	MD 11	MD 21	MD 22	MD 27	MD 29	MD 45	MD 59	MD 6	MD 7	MD 8	PF 10	PF 16	PF 2	PF 20	PF 26	PF 38	PF 4	PF 48
	r0001	2	1	1	1	1	3	2	1	1	1	2	2	2	3	1	2	2	4	1	3	3	2	1	2	1	4	4	1	1	2	4	2	2	3	2	2	3	4	2	2	1	1	1	1	2	1	1	1
	r0002	3	1	1	1	1	7	5	1	1	1	5	6	7	6	1	6	3	4	3	3	6	4	2	4	5	7	7	1	1	5	7	5	4	7	4	5	5	6	7	7	1	2	6	3	6	7	2	2
	r0003	2	1	1	1	1	1	1	1	1	1	6	6	6	7	1	4	2	3	5	5	2	3	4	3	6	6	7	1	4	1	7	7	6	4	2	3	7	7	7	2	4	2	5	5	7	7	4	4
	r0004	4	1	1	1	1	3	2	2	1	1	7	6	7	4	3	5	3	4	5	2	2	4	3	5	4	7	6	1	2	4	6	4	4	2	3	6	5	6	3	7	1	1	3	2	5	4	3	6
	r0005	3	1	1	1	1	7	6	2	1	1	6	3	5	5	5	3	2	3	1	4	4	2	2	2	2	3	5	4	1	3	7	6	5	7	5	4	6	6	6	3	1	1	2	2	2	7	2	1
	r0006	5	1	1	1	2	6	2	2	1	2	6	1	4	1	1	1	1	1	1	3	2	1	1	1	2	4	4	1	1	7	7	7	7	5	5	6	3	7	7	7	1	3	4	5	7	3	1	1
	r0007	7	1	1	1	1	7	2	1	1	3	7	7	7	7	1	4	2	7	4	4	7	1	4	4	7	4	7	1	4	7	7	7	7	7	4	7	7	7	4	7	1	1	7	4	3	7	7	4
	r0008	1	1	1	1	1	1	2	1	1	1	1	1	1	2	1	1	1	1	1	1	1	1	1	1	1	1	3	1	2	1	3	1	3	1	2	1	4	3	1	3	1	1	1	1	1	5	1	1
	r0009	2	1	1	1	1	3	3	1	5	2	6	5	7	5	1	3	1	4	5	4	3	1	1	1	1	6	6	3	4	1	7	7	7	7	5	5	7	7	5	7	1	4	4	7	6	5	1	5
	r0010	4	1	1	1	1	7	2	1	1	2	7	4	7	4	1	1	1	1	1	1	3	3	7	2	5	7	5	1	3	7	7	7	7	4	7	7	7	7	7	7	1	3	2	4	4	3	3	4
	r0011	1	1	1	1	1	1	1	1	1	1	2	2	4	3	1	2	1	2	1	2	2	2	3	1	1	2	3	1	1	1	2	3	2	3	1	3	2	4	5	3	2	2	2	3	3	3	3	2
	r0012	6	1	1	1	2	4	2	2	1	1	3	2	4	3	1	2	1	1	1	4	4	2	2	2	2	5	6	1	2	2	5	5	4	4	3	4	7	6	7	6	1	2	2	6	7	4	2	2
	r0013	4	1	1	1	1	2	2	1	1	2	6	3	4	6	1	3	2	5	1	5	5	2	7	6	7	5	7	2	3	4	7	6	6	2	5	7	6	7	3	7	1	1	6	1	5	5	2	2
	r0014	1	1	1	1	2	1	1	1	1	1	3	4	4	4	1	2	2	3	1	3	2	1	1	1	1	4	4	1	1	2	2	2	4	3	3	5	3	3	4	3	1	1	1	3	2	3	1	2
	r0015	4	2	2	2	2	4	4	2	5	2	4	2	7	3	4	3	1	2	1	4	2	2	5	2	1	4	6	2	4	6	2	7	3	2	4	7	5	7	6	7	3	6	5	6	5	4	2	4
	r0016	4	1	2	3	2	3	1	1	2	1	5	5	6	5	2	5	5	2	4	5	4	3	5	2	5	4	6	1	2	5	6	2	7	2	5	5	4	7	5	6	2	5	6	4	5	6	2	4
	r0017	5	1	1	1	1	2	6	2	4	7	7	5	7	6	1	4	2	2	1	6	4	5	6	4	2	7	5	2	3	4	5	5	6	6	7	7	6	6	6	7	1	1	7	4	4	5	2	1
	r0018	5	5	5	6	5	5	3	7	5	6	6	5	7	5	4	4	3	5	3	5	7	5	7	7	7	7	5	5	6	7	5	7	6	6	4	7	7	7	5	7	3	3	5	4	7	7	5	4
	r0019	5	1	1	1	1	1	1	1	1	1	4	6	6	5	1	1	1	2	1	1	5	1	1	1	1	5	4	1	1	1	5	4	3	6	1	4	1	7	5	1	1	3	1	1	1	4	1	1
	r0020	1	1	1	1	1	4	2	1	1	1	4	2	3	3	1	2	1	1	1	2	2	1	4	2	3	4	2	1	1	2	6	3	6	2	2	5	5	7	5	3	1	1	1	2	2	4	2	1
	r0021	5	4	5	5	5	5	4	4	3	4	5	5	6	5	6	5	2	4	5	4	5	5	5	5	4	6	5	4	4	5	4	6	6	4	3	6	5	6	5	6	4	3	5	4	5	5	5	4
	r0022	2	1	1	1	1	1	1	1	1	1	3	2	1	2	1	1	2	1	1	2	1	1	1	1	1	4	2	1	1	1	6	4	3	1	2	1	2	3	1	3	1	1	1	1	2	3	1	2
	r0023	4	3	3	2	2	4	3	2	5	4	7	4	7	6	2	4	4	2	4	5	4	4	5	5	4	6	6	2	5	5	5	6	5	3	4	7	5	7	5	7	2	2	5	5	6	6	5	4
	r0024	1	1	1	4	1	1	3	1	3	1	7	4	7	7	1	1	3	2	1	5	1	1	1	1	4	4	5	1	2	1	5	1	2	1	3	1	4	7	5	4	5	1	2	4	2	4	5	2
	r0025	1	1	1	1	1	1	2	1	1	1	4	2	4	2	1	1	2	2	1	3	2	1	2	1	3	2	2	1	2	1	1	2	2	3	2	2	1	3	2	1	1	1	1	1	4	5	1	1
	r0026	6	1	2	2	1	1	4	1	3	5	4	6	6	6	1	3	4	4	3	4	6	4	4	3	6	6	7	1	3	2	5	6	6	6	3	6	6	7	7	4	1	4	4	6	7	5	3	5
	r0027	1	1	1	1	1	1	1	1	1	1	2	2	2	2	1	2	1	2	1	1	1	1	3	1	2	2	3	1	1	2	5	2	4	3	2	3	5	7	3	6	2	1	3	1	1	3	2	2
	r0028	5	4	5	2	3	5	7	1	2	4	4	3	7	3	2	5	2	4	1	5	5	5	7	3	7	7	4	3	2	4	7	7	5	4	1	4	4	7	6	4	3	1	4	4	3	7	3	4
	r0029	7	3	3	4	2	5	1	2	4	2	6	6	7	7	4	6	6	4	3	7	4	4	5	6	4	6	6	4	2	7	6	6	6	7	5	7	5	6	6	7	1	1	4	5	4	7	3	3
	r0030	2	1	2	1	1	1	1	1	1	2	2	1	1	1	1	2	1	1	1	2	1	1	1	1	2	1	7	1	1	4	5	5	4	4	3	2	1	7	1	2	1	1	1	2	1	1	1	1
	r0031	5	4	5	4	5	3	2	2	1	2	5	5	6	7	1	4	4	4	5	4	4	2	5	4	4	5	6	2	3	4	5	6	5	6	2	6	5	6	6	4	2	2	5	6	6	5	1	3
	r0032	2	1	1	1	1	3	1	1	1	1	3	3	4	4	1	3	3	5	2	3	3	2	2	4	3	1	5	1	1	2	4	5	3	4	3	1	1	5	3	5	2	1	1	3	1	1	1	1
	r0033	4	1	1	1	1	1	1	1	1	1	7	3	7	3	1	4	1	2	1	4	2	1	2	1	4	3	2	1	2	1	7	5	4	2	5	1	7	7	5	7	1	1	1	1	7	5	1	1
	r0034	2	1	1	1	1	1	4	1	1	1	4	5	6	4	1	1	1	3	1	5	4	3	3	1	4	6	4	1	2	2	6	7	6	4	6	6	5	4	5	5	1	1	4	1	1	1	1	3
	r0035	7	2	4	2	2	6	5	2	6	5	7	5	7	4	7	6	4	7	5	5	6	4	2	5	5	7	7	2	2	7	7	7	7	6	7	5	7	7	7	5	3	4	4	6	6	7	1	5
	r0036	2	1	1	1	1	1	1	1	1	7	2	2	3	2	1	1	1	1	1	5	1	1	2	1	3	1	5	1	1	1	1	1	1	1	1	7	1	2	2	1	1	1	2	1	2	7	1	1
	r0037	1	1	1	1	1	1	1	1	1	1	6	2	2	4	1	4	1	2	1	2	1	1	1	1	4	5	6	1	1	1	7	1	6	5	7	1	4	7	7	1	1	1	1	6	2	4	4	1
	r0038	1	1	1	1	1	5	2	1	1	1	6	3	5	6	1	2	3	1	1	5	2	1	1	1	1	6	1	1	1	1	6	5	4	2	6	1	5	7	5	6	1	1	1	1	2	2	1	3
	r0039	2	1	2	1	2	1	2	1	3	2	3	2	2	2	1	3	1	3	1	4	3	1	5	2	3	5	4	1	2	3	3	3	2	2	2	3	3	4	4	1	1	1	1	2	3	2	2	1
	r0040	6	1	1	1	3	7	2	1	1	2	4	6	6	7	1	7	4	2	3	4	6	1	6	4	6	7	2	4	6	6	7	7	6	6	6	7	6	7	6	7	1	1	6	2	4	5	6	5
	r0041	5	1	1	1	2	2	1	1	1	3	3	2	3	4	1	1	1	1	2	3	3	1	3	1	3	5	5	1	4	5	5	5	6	3	3	4	4	7	5	6	1	1	3	1	3	6	2	3
	r0042	1	1	3	2	6	7	2	1	7	1	5	7	6	5	7	2	4	5	1	7	7	1	5	4	2	6	6	7	3	7	7	7	7	6	3	7	6	5	6	6	4	5	5	6	5	4	6	2
	r0043	3	4	5	6	7	6	5	2	7	5	4	5	6	6	2	3	2	6	2	5	5	4	4	5	4	2	6	5	4	2	4	6	2	2	3	5	4	7	4	4	3	4	2	5	7	7	5	2
	r0044	5	5	2	3	3	2	5	3	4	3	6	5	6	6	5	5	5	5	4	6	3	3	5	4	5	7	6	2	5	6	6	6	5	5	4	5	5	7	6	6	3	3	5	4	6	7	6	5
	r0045	5	1	1	1	2	5	7	4	4	5	6	4	7	7	3	6	4	2	4	7	5	6	3	6	4	6	6	3	3	6	7	7	7	6	5	6	7	6	7	7	5	5	6	7	6	7	6	6
	r0046	6	1	1	4	3	7	6	7	7	6	7	5	6	7	6	2	5	4	7	3	4	2	5	4	4	3	6	1	2	2	6	7	7	6	4	7	3	7	7	6	3	6	6	7	4	5	6	6
	r0047	7	1	1	1	1	6	1	5	5	1	7	6	7	5	1	5	5	4	1	3	7	2	7	4	6	7	5	2	3	6	7	5	7	4	2	7	5	7	4	3	1	2	5	6	2	7	4	4
	r0048	1	1	1	1	1	1	1	1	1	1	3	3	3	3	1	1	2	2	1	3	2	1	2	1	3	4	4	1	1	1	4	2	3	1	4	2	4	3	4	4	1	1	1	1	1	1	1	1
	r0049	5	3	4	5	6	5	5	3	5	5	5	5	6	4	2	5	2	7	1	6	5	2	6	6	3	7	6	6	6	6	7	7	6	6	6	7	6	6	7	7	4	4	5	6	6	7	6	6
	r0050	1	1	1	1	1	1	3	1	1	1	1	7	7	7	1	1	1	3	1	4	4	3	1	1	1	3	3	1	1	5	5	7	6	1	5	1	1	7	1	4	1	1	1	7	1	1	1	1
	r0051	1	1	1	1	1	1	4	1	1	1	3	3	3	3	1	3	1	1	1	2	3	1	1	2	3	5	1	1	1	4	1	3	4	4	3	1	1	6	1	4	1	2	1	1	3	4	2	1
	r0052	1	1	1	1	1	4	3	1	1	2	4	4	2	5	2	2	1	2	2	3	4	2	2	2	3	4	5	1	3	7	2	1	6	4	2	5	4	5	5	5	4	2	5	3	3	6	3	4
	r0053	2	1	1	1	1	4	1	1	1	1	2	3	2	2	1	4	1	1	1	3	1	2	1	2	2	6	1	1	1	1	7	6	4	5	2	4	1	7	6	3	1	1	4	2	7	6	2	4
	r0054	5	2	2	3	4	2	6	5	2	4	7	2	7	5	2	5	3	4	2	4	7	4	4	7	5	7	5	2	4	2	4	7	5	7	7	4	5	7	7	7	2	6	5	3	6	7	1	3
	r0055	7	1	1	1	7	7	7	7	7	4	1	7	7	7	7	7	4	7	7	7	1	4	7	7	4	7	7	7	1	7	1	7	4	7	7	7	7	7	7	4	4	7	1	7	1	1	7	4
	r0056	2	1	2	1	1	1	2	1	1	1	6	2	5	3	1	3	2	1	1	2	1	1	1	1	1	5	3	1	1	2	5	4	3	2	4	3	3	5	4	4	1	1	1	1	1	5	1	2
	r0057	1	1	1	1	1	1	1	1	1	1	3	3	3	1	1	1	1	1	2	1	2	1	1	2	1	3	2	2	1	1	2	2	1	4	1	1	1	4	3	1	1	1	1	1	1	1	1	1
	r0058	1	1	1	1	2	1	1	1	1	1	4	4	4	4	7	6	1	2	2	7	1	1	4	4	4	4	5	1	1	7	2	7	4	2	1	2	3	4	4	1	1	1	1	1	3	5	4	1
	r0059	4	1	4	2	3	4	2	2	2	2	2	3	3	4	1	2	3	3	1	3	6	2	3	4	2	4	4	2	2	5	2	5	3	4	2	5	4	3	4	2	1	1	2	2	2	2	2	2
	r0060	4	2	1	1	1	1	2	4	1	1	6	5	5	4	1	2	3	5	1	4	3	3	1	2	2	6	6	1	1	2	6	2	7	3	7	4	5	7	6	2	1	1	2	6	6	3	1	2
	r0061	4	1	1	1	1	4	1	1	5	1	3	1	6	3	1	2	1	2	1	2	1	1	4	2	2	6	3	1	2	5	7	5	5	2	5	6	7	7	6	7	1	2	3	3	4	6	2	3
	r0062	4	1	1	1	1	1	1	1	1	1	2	3	2	5	1	3	1	3	1	3	1	1	7	4	4	1	1	2	1	1	4	5	3	4	5	3	5	3	4	5	3	1	3	2	1	6	4	1
	r0063	1	1	1	1	1	6	4	2	4	2	1	4	1	4	1	7	1	1	1	7	1	1	1	1	1	2	4	2	2	2	7	2	6	2	1	1	1	7	1	6	1	1	1	1	1	1	1	1
	r0064	3	1	3	1	2	5	7	7	7	5	5	7	7	7	2	4	2	3	1	6	5	6	5	4	5	5	7	3	4	6	6	7	6	5	7	7	5	7	7	5	5	3	6	7	5	7	6	5
	r0065	3	1	1	1	1	1	1	1	1	1	4	1	1	4	1	5	1	3	1	4	1	1	3	1	2	3	6	1	1	6	1	6	4	2	3	1	2	4	5	1	1	1	1	2	1	5	1	3
	r0066	5	2	4	3	2	4	4	1	1	2	6	2	7	4	2	5	2	3	5	6	2	2	2	1	2	7	6	2	1	5	7	7	5	4	5	6	6	7	6	7	2	5	3	1	5	5	1	3
	r0067	7	1	7	1	1	7	6	4	4	7	7	4	7	4	1	7	1	2	4	1	7	4	2	1	1	7	4	7	1	7	7	7	7	7	7	7	7	7	7	7	1	6	1	7	1	4	1	7
	r0068	3	1	2	1	1	1	2	1	1	1	2	4	4	2	1	2	2	3	1	5	1	2	2	1	4	6	7	1	3	2	5	1	3	3	4	4	3	5	5	5	1	1	4	1	5	6	2	3
	r0069	1	1	1	1	1	1	1	5	1	2	5	3	4	6	1	2	4	2	2	5	2	2	1	1	4	4	6	1	2	7	2	3	3	1	1	4	2	4	3	2	1	1	2	1	2	4	1	1
	r0070	5	1	3	1	1	7	4	1	1	1	4	4	7	7	5	2	1	5	1	7	7	1	5	6	4	7	5	3	1	5	5	7	5	7	4	1	4	7	5	7	1	1	1	4	1	7	1	1
	r0071	1	1	1	1	1	2	7	1	1	1	6	2	4	1	1	2	1	1	1	6	1	1	6	4	2	6	7	1	1	5	7	6	7	6	6	6	6	7	7	7	1	1	1	4	7	6	1	6
	r0072	1	1	1	1	1	4	1	1	1	1	3	4	4	6	1	4	2	3	1	4	4	1	4	1	4	5	5	1	1	5	7	7	7	3	4	4	6	6	7	1	1	1	4	2	5	6	1	1
	r0073	2	1	1	1	1	1	1	1	1	1	4	2	2	1	1	3	1	1	1	2	4	2	1	1	1	2	3	1	1	2	2	3	4	4	2	5	4	2	4	1	1	1	1	2	1	1	1	1
	r0074	4	4	4	5	4	2	4	1	7	4	5	2	5	5	3	2	1	5	1	4	3	1	3	1	2	5	4	2	2	4	6	5	4	4	4	6	1	7	4	2	1	4	4	7	6	7	5	5
	r0075	3	2	2	1	2	3	3	3	2	2	3	4	4	4	2	2	2	3	2	2	2	3	2	1	2	4	3	3	3	4	7	6	6	4	2	7	3	7	5	7	4	1	4	2	2	1	2	4
	r0076	1	1	1	1	1	1	1	1	1	1	3	2	4	3	1	2	1	2	2	1	1	1	2	1	1	3	2	1	1	1	4	2	1	1	1	2	3	5	2	2	1	1	2	3	3	2	1	2
	r0077	3	3	1	2	1	1	3	7	2	5	7	7	7	7	2	7	7	2	7	7	5	4	7	4	7	7	7	7	7	7	7	7	7	7	7	7	6	7	7	6	1	6	2	5	7	4	4	6
	r0078	2	1	1	1	1	1	1	1	1	1	6	3	6	6	1	3	2	3	1	6	2	2	4	1	4	2	4	1	1	3	7	4	6	7	6	3	6	7	7	7	1	1	4	6	6	5	1	2
	r0079	3	1	1	1	1	1	2	1	1	1	7	2	4	1	1	2	1	1	1	1	2	1	1	1	1	7	4	1	1	2	1	6	6	2	4	2	6	6	5	1	1	2	4	2	4	4	1	1
	r0080	2	1	1	1	1	7	2	1	1	2	3	7	3	6	1	6	3	2	2	7	7	2	2	7	4	7	7	1	3	5	7	7	6	4	2	7	7	7	7	7	1	1	3	1	2	7	1	4
	r0081	1	1	1	1	1	2	2	1	1	2	2	5	5	4	1	1	1	1	1	4	6	1	1	1	1	5	6	4	1	3	6	6	6	4	4	4	5	6	4	6	1	1	1	1	1	4	1	1
	r0082	3	2	2	2	2	4	2	1	2	1	3	4	3	2	2	3	3	3	3	3	3	2	3	2	4	3	4	3	2	3	5	4	4	4	4	4	4	5	4	3	1	1	4	3	4	3	2	3
	r0083	1	1	1	1	1	1	1	1	1	1	1	4	6	5	1	1	1	1	1	2	4	1	2	1	6	1	5	1	1	4	1	7	2	7	1	7	6	7	7	7	1	1	1	4	1	4	1	4
	r0084	5	1	1	1	1	5	1	1	1	1	4	1	4	3	2	4	3	4	2	5	3	3	6	2	5	5	3	1	1	5	6	6	6	6	5	6	4	6	4	6	4	3	3	2	3	6	3	5
	r0085	1	1	1	1	1	1	1	1	1	1	2	2	2	2	1	2	1	2	1	2	2	1	1	1	2	3	2	1	1	2	4	2	2	1	1	1	4	6	3	1	1	1	2	1	2	5	1	1
	r0086	2	1	1	1	1	1	3	1	1	1	1	1	1	3	1	1	1	1	1	2	1	3	1	1	3	5	1	1	1	1	1	3	3	5	2	3	1	6	4	7	1	1	2	1	5	4	1	4
	r0087	7	1	1	1	1	3	4	1	1	1	7	4	1	2	1	4	1	6	1	3	7	1	4	4	1	1	7	1	1	1	7	7	3	7	3	7	7	7	6	7	1	1	4	1	5	4	3	4
	r0088	1	1	1	1	1	1	1	1	1	1	1	1	1	1	1	5	1	1	1	7	1	1	1	1	7	6	6	1	1	1	6	6	1	6	1	1	6	7	1	1	1	1	2	1	1	1	1	1
	r0089	6	1	1	1	1	5	1	1	1	1	5	6	6	4	1	1	2	1	1	4	1	1	1	1	1	4	2	2	1	3	4	1	6	1	3	4	1	6	6	1	1	1	2	2	2	7	1	2
	r0090	1	2	1	1	1	1	1	1	1	1	4	2	5	3	1	2	2	3	1	2	1	1	1	1	5	4	4	1	1	3	5	4	4	2	5	2	2	5	5	4	1	1	3	3	1	6	1	2
	r0091	2	1	1	1	1	1	3	1	1	1	5	6	6	5	1	1	5	2	2	5	1	3	1	4	2	6	5	1	2	7	4	5	5	6	4	4	6	7	5	4	1	2	3	1	1	1	4	2
	r0092	3	1	1	1	2	2	3	2	2	1	4	6	5	5	1	3	2	2	3	5	2	2	5	2	3	5	6	1	2	1	5	3	5	3	3	5	4	7	4	6	1	1	1	5	4	6	2	4
	r0093	2	1	1	1	1	1	2	1	1	1	4	2	1	3	1	3	3	3	2	4	1	1	2	1	2	3	5	1	1	1	3	4	3	1	2	1	3	4	3	3	1	1	3	1	1	2	1	1
	r0094	1	1	1	1	1	1	2	1	1	1	1	1	1	1	1	5	1	1	1	1	5	1	5	3	5	1	1	1	1	1	1	1	1	1	1	1	1	1	1	1	1	1	1	1	1	4	4	1
	r0095	2	1	1	1	1	3	2	1	1	1	3	2	2	2	1	1	1	2	1	2	3	1	3	2	2	4	1	1	2	2	1	3	1	3	1	1	1	3	2	1	1	1	1	1	1	1	2	4
	r0096	6	1	1	1	1	7	4	1	3	1	6	5	7	6	2	3	1	3	1	4	4	4	3	3	3	6	6	3	1	4	4	7	5	4	3	7	5	7	6	4	1	1	2	4	4	7	2	3
	r0097	3	7	1	7	7	1	3	3	1	5	7	7	7	7	1	5	4	7	2	7	4	7	5	7	7	6	7	1	3	2	5	4	7	7	4	1	5	7	5	4	3	7	7	7	7	7	1	3
	r0098	2	1	1	1	1	4	1	1	1	1	4	4	1	6	1	2	1	1	1	1	2	1	1	3	1	4	5	1	1	4	4	3	4	4	3	4	1	4	3	5	1	1	1	1	1	3	1	1
	r0099	3	2	2	3	2	3	2	3	3	2	5	3	4	5	3	5	3	5	4	2	3	2	5	2	3	4	6	5	3	2	6	6	2	3	2	4	4	6	4	6	1	1	1	2	1	1	2	2
	r0100	2	3	2	2	1	1	1	1	1	4	6	4	6	5	1	7	4	3	7	7	1	1	2	1	4	7	7	1	3	1	7	2	4	1	5	4	5	7	4	2	5	4	5	6	7	7	2	5
	r0101	6	1	1	1	1	1	2	4	1	1	5	7	5	2	1	7	7	6	3	4	2	6	1	1	1	5	7	1	1	5	3	7	7	1	5	6	6	7	5	1	1	1	2	1	2	2	1	1
	r0102	7	1	2	2	1	1	4	1	1	3	6	6	6	7	2	6	1	5	2	7	1	1	2	4	6	7	7	1	2	7	7	7	7	7	4	7	6	7	7	7	1	3	6	6	1	2	4	2
	r0103	4	1	2	1	1	5	4	1	2	3	5	4	7	7	7	4	2	4	7	4	5	1	4	2	3	6	7	6	4	5	6	6	5	7	4	7	5	6	3	4	1	1	6	1	3	7	3	1
	r0104	3	1	1	1	1	6	4	1	2	1	6	7	7	1	2	3	2	2	6	2	6	1	6	4	4	6	7	6	3	7	5	6	5	7	6	6	5	5	6	1	1	1	2	2	1	6	2	1
	r0105	1	1	1	1	1	1	1	1	1	1	7	2	5	4	1	3	1	3	1	4	2	2	2	2	4	4	6	1	1	2	6	7	3	2	2	6	6	6	5	2	1	1	3	1	2	7	1	2
	r0106	1	1	1	1	1	2	1	2	1	1	2	2	4	4	1	1	1	1	1	2	3	1	1	1	1	3	3	1	1	1	1	3	4	3	2	5	3	4	4	1	1	1	2	4	3	4	4	3
	r0107	3	3	3	1	2	7	4	2	2	2	3	5	5	5	3	2	2	3	4	4	4	1	4	5	3	7	5	1	2	5	4	7	6	3	5	3	5	7	5	6	3	1	1	2	3	4	2	2
	r0108	1	1	1	1	1	4	1	1	1	5	5	2	7	7	4	5	2	1	1	7	2	1	2	2	5	7	7	1	2	5	7	7	6	7	7	5	7	7	7	5	1	1	1	5	1	4	5	1
	r0109	2	1	1	1	1	1	2	1	1	1	3	7	4	7	1	2	3	2	2	3	1	1	1	1	1	4	5	1	1	4	4	4	4	1	2	2	4	7	4	4	1	1	4	4	1	1	1	2
	r0110	1	1	1	1	1	1	1	1	1	1	3	1	2	4	1	1	1	1	1	2	1	1	1	1	1	1	5	1	1	1	2	2	2	1	1	1	2	5	1	5	1	1	1	1	1	5	1	1
	r0111	1	1	1	1	1	2	5	1	1	1	6	5	5	6	2	2	3	1	2	3	4	2	4	4	3	5	4	2	1	2	2	5	3	3	2	4	1	5	2	5	1	1	5	1	3	5	2	1
	r0112	3	1	7	6	4	1	6	7	7	7	7	7	7	7	1	6	5	4	7	7	6	7	7	5	6	6	7	1	7	7	5	7	7	7	2	7	6	5	7	4	1	4	7	4	6	5	4	2
	r0113	1	1	1	1	1	1	3	1	1	1	3	3	5	4	1	4	4	4	3	2	3	3	1	1	5	5	3	1	3	3	5	3	3	2	3	3	3	6	5	4	1	1	2	2	2	3	2	1
	r0114	3	1	1	1	1	5	1	1	1	2	2	1	4	2	1	3	1	1	2	2	3	1	3	1	3	5	2	1	2	7	7	6	4	5	2	6	6	6	7	6	1	1	2	1	1	2	3	1
	r0115	3	1	1	1	1	6	4	1	1	7	7	1	7	6	1	7	4	4	7	7	7	1	4	7	4	7	7	7	1	4	7	7	7	7	7	4	4	7	4	1	4	1	7	1	7	3	1	7
	r0116	3	1	1	2	1	7	5	1	1	2	7	4	7	4	4	7	1	3	1	2	6	2	4	6	5	6	7	4	2	1	7	6	7	4	3	7	4	7	6	5	1	5	4	1	4	2	2	4
	r0117	1	1	1	1	1	3	2	1	1	1	1	3	2	2	1	3	2	1	1	1	3	1	1	1	1	3	3	2	1	3	1	3	1	3	1	3	3	4	2	3	1	1	1	2	1	4	2	1
	r0118	4	2	2	1	2	4	3	2	2	2	6	6	3	6	1	7	5	5	5	5	3	3	5	2	4	6	7	2	3	3	7	7	5	3	2	5	1	7	4	4	3	1	2	2	4	7	3	4
	r0119	3	1	1	1	1	4	4	1	1	1	4	4	7	7	1	7	2	4	4	7	3	3	4	1	2	7	7	1	1	3	7	4	7	4	2	2	7	7	7	7	1	1	4	4	4	7	1	2
	r0120	1	1	1	1	1	1	1	1	1	1	1	3	2	4	1	2	1	2	1	3	1	2	1	1	1	1	1	1	1	1	3	3	3	1	1	1	1	6	2	1	1	1	2	1	1	1	1	1
	r0121	5	1	3	2	2	5	4	1	1	1	4	2	4	6	1	5	4	2	3	5	3	3	4	1	5	5	4	3	2	5	5	5	5	5	5	6	6	7	6	7	3	1	2	3	1	1	2	1
	r0122	1	1	1	1	1	1	1	1	1	1	6	4	6	5	1	3	2	1	1	5	1	1	7	1	3	6	1	1	1	6	6	5	6	4	6	1	6	6	5	5	1	1	1	1	1	6	1	1
	r0123	1	2	2	4	1	5	3	4	3	1	5	4	6	5	3	2	3	3	4	2	3	4	2	3	1	2	1	5	3	2	3	4	2	3	3	1	1	4	1	3	1	1	2	1	1	4	5	3
	r0124	4	1	1	2	3	3	2	1	1	2	2	3	5	5	1	5	2	5	5	6	6	4	5	3	5	5	5	3	3	1	6	1	5	7	5	4	1	7	5	3	3	1	5	6	5	6	1	5
	r0125	1	1	1	1	1	1	6	1	1	1	1	6	3	6	1	6	1	5	5	4	1	1	1	1	1	6	5	1	1	1	7	1	4	2	6	5	4	7	6	1	1	1	6	1	1	1	1	1
	r0126	4	1	2	1	2	6	5	2	6	2	6	6	6	7	6	6	6	6	3	6	2	1	5	2	4	4	6	1	3	6	7	7	6	5	4	7	4	7	6	5	2	2	5	2	1	6	2	1
	r0127	1	3	1	1	1	4	7	4	1	1	7	4	7	7	2	4	3	5	1	4	2	1	4	1	4	6	7	1	2	4	7	7	7	4	4	7	4	7	7	7	4	1	2	4	1	1	1	4
	r0128	5	1	1	1	1	1	2	1	1	1	7	5	7	6	1	7	2	4	3	6	5	1	1	1	4	7	7	1	2	7	7	6	7	5	5	7	7	7	7	4	4	1	3	5	1	1	1	4
	r0129	3	1	2	1	2	6	7	2	1	2	7	7	4	7	4	4	2	7	1	7	5	4	4	2	5	5	6	3	3	4	7	7	4	7	2	5	5	5	7	6	3	7	4	3	3	3	4	2
	r0130	3	1	1	1	1	1	1	1	1	1	2	6	6	5	1	3	4	6	4	5	1	1	5	1	1	7	5	1	1	1	7	4	4	1	2	4	5	7	5	2	1	2	3	1	6	7	3	1
	r0131	3	1	1	1	1	1	2	1	1	1	5	4	4	5	2	4	2	5	2	5	2	1	1	1	3	3	2	1	4	1	4	2	4	3	2	3	4	6	1	3	1	2	4	1	2	4	4	3
	r0132	1	1	1	1	1	3	2	1	5	1	5	2	7	4	1	5	3	2	2	4	4	2	4	2	3	5	6	1	1	1	7	6	5	3	1	6	2	7	4	4	1	1	2	1	1	7	1	1
	r0133	2	7	1	1	1	1	4	1	1	1	7	6	4	7	1	4	1	4	1	7	1	1	6	6	7	7	5	1	1	1	7	7	7	1	6	6	7	7	7	7	1	1	1	1	1	1	7	1
	r0134	5	1	1	1	1	3	3	1	1	1	4	3	5	3	1	3	2	2	2	3	2	2	2	1	4	3	3	1	2	2	2	4	2	3	2	4	3	5	3	1	1	2	2	2	2	3	2	2
	r0135	5	4	4	4	1	4	5	4	5	4	7	1	7	1	7	2	2	6	3	7	4	5	6	4	5	7	7	5	6	6	7	7	7	4	7	5	7	7	7	5	7	5	2	7	4	2	5	6
	r0136	5	2	1	1	1	3	1	1	6	1	5	5	7	5	4	4	1	3	1	4	1	4	4	1	5	1	3	1	2	2	6	7	7	7	4	7	7	7	7	7	2	1	3	2	3	7	1	1
	r0137	4	1	1	1	1	2	2	1	1	1	4	4	3	6	1	6	2	2	2	6	3	2	1	3	3	5	4	2	1	2	1	3	6	4	2	5	3	5	4	2	1	1	5	2	5	7	3	4
	r0138	1	1	1	1	1	5	1	1	1	1	2	2	3	1	1	1	1	1	1	1	2	1	1	1	4	1	3	1	2	1	2	1	1	4	1	2	1	5	2	1	1	1	2	1	4	6	1	2
	r0139	2	3	3	2	1	6	3	3	1	2	6	6	7	7	2	6	5	5	4	6	5	3	2	2	4	7	6	3	2	5	4	7	5	5	2	4	6	6	6	6	2	3	5	3	4	4	3	5
	r0140	1	1	1	3	1	2	2	1	1	1	5	4	4	5	3	6	4	4	1	6	4	1	2	1	3	6	6	1	3	5	6	2	5	4	6	1	6	7	6	6	1	4	6	3	6	1	4	4
	r0141	1	1	1	1	1	6	1	4	1	3	5	5	5	6	3	6	3	5	4	4	3	1	5	3	5	4	5	1	2	4	2	5	4	6	1	6	3	5	5	4	2	2	2	3	2	5	1	2
	r0142	1	1	1	1	4	1	1	1	1	1	5	5	7	5	1	5	3	4	6	7	3	3	3	1	4	5	3	1	1	1	4	4	6	3	1	5	7	7	7	3	1	1	3	4	3	4	1	3
	r0143	2	1	1	1	1	4	2	1	1	2	5	2	6	4	1	2	1	2	1	4	1	1	2	3	3	6	5	1	1	4	6	3	5	1	4	5	7	6	6	7	2	1	3	5	4	5	5	3
	r0144	1	1	1	1	1	4	1	1	1	4	7	6	7	2	4	5	2	5	2	6	6	4	5	3	7	5	4	3	5	2	6	6	7	4	6	6	4	7	6	6	4	6	7	6	5	5	5	3
	r0145	1	1	1	1	2	4	3	1	1	1	4	2	2	2	2	1	1	1	2	1	4	1	3	2	2	2	1	1	1	4	1	2	3	5	2	4	2	2	2	4	1	2	4	2	1	7	2	1
	r0146	1	1	1	1	1	1	1	1	1	1	1	1	1	1	1	1	1	1	1	1	1	1	1	1	1	1	1	1	1	1	2	1	1	1	1	1	1	3	1	1	1	1	1	1	1	1	1	1
	r0147	7	1	1	1	1	7	1	1	7	1	5	1	4	5	1	4	4	1	1	7	7	4	1	1	3	7	7	1	1	7	7	2	7	4	7	1	7	7	6	7	2	1	3	1	7	4	1	4
	r0148	1	1	1	1	1	3	3	1	1	1	3	1	3	2	1	4	2	1	2	2	1	1	1	1	1	3	6	3	1	3	1	5	3	4	5	5	5	5	6	2	1	1	2	1	2	6	1	1
	r0149	3	1	1	1	1	5	1	1	1	1	5	4	5	7	1	5	4	2	2	4	3	1	2	1	6	6	2	1	1	5	5	7	5	5	2	7	4	5	5	5	4	1	1	1	4	4	3	3
	r0150	5	1	4	2	2	3	3	1	2	4	5	4	5	6	2	5	3	3	5	5	6	2	3	2	4	4	6	5	4	4	5	6	5	6	5	4	3	7	4	5	2	3	3	3	5	1	4	3
	r0151	1	1	1	1	1	3	1	1	1	1	4	1	1	5	1	1	1	3	3	4	1	1	3	2	2	4	3	1	1	4	6	5	7	4	6	5	7	7	7	7	1	1	1	1	3	1	1	3
	r0152	1	1	1	1	1	1	1	1	1	1	2	7	7	6	1	3	3	2	1	4	2	3	1	1	3	3	4	1	2	1	2	2	2	3	1	4	2	4	2	1	1	1	1	1	1	4	2	2
	r0153	1	1	1	1	1	1	1	1	1	1	3	2	4	3	1	1	1	1	2	1	1	1	1	1	1	1	3	1	1	1	7	1	3	1	1	1	6	7	2	1	1	1	1	1	1	1	1	1
	r0154	3	1	1	1	1	3	1	1	1	1	3	2	5	1	1	3	1	2	2	2	1	1	1	2	2	3	3	1	2	2	3	5	1	3	2	2	1	7	3	1	2	1	1	3	3	2	2	2
	r0155	1	1	1	1	1	3	1	1	1	1	3	4	3	5	1	3	1	1	1	3	6	1	1	1	1	4	4	1	1	1	3	2	3	6	3	3	3	7	4	3	1	3	5	5	3	6	1	1
	r0156	1	1	1	1	1	1	1	1	1	1	4	2	4	6	1	6	4	1	2	6	1	1	1	1	1	1	6	1	1	1	5	4	6	1	4	6	4	6	4	7	1	1	4	5	2	7	7	6
	r0157	1	1	1	1	1	1	1	1	1	1	1	1	2	4	1	1	4	1	2	3	1	1	1	1	1	1	4	1	1	1	1	3	3	3	2	1	2	3	1	1	1	1	1	1	1	3	1	7
	r0158	1	1	1	1	1	5	1	1	1	1	5	2	4	2	1	3	2	1	1	1	1	2	1	1	1	7	5	1	1	5	3	1	4	1	5	5	3	5	6	2	7	1	1	1	1	1	1	4
	r0159	1	1	1	1	1	1	1	1	1	1	3	1	4	1	1	1	1	1	1	3	1	1	1	1	1	1	1	1	1	1	1	6	4	1	2	1	1	4	1	3	1	1	1	1	1	1	1	1
	r0160	3	2	2	1	3	6	4	5	1	4	6	7	7	7	4	7	2	7	4	6	6	3	5	5	7	4	2	3	5	7	5	7	5	5	4	6	7	5	7	6	1	2	6	1	3	4	2	2
	r0161	1	1	1	1	1	1	2	1	1	1	6	3	4	7	1	1	1	2	1	4	1	1	4	1	4	6	4	2	2	4	4	2	4	2	2	4	1	6	4	6	3	1	4	4	5	5	4	4
	r0162	1	1	2	1	1	2	1	1	1	1	4	2	4	4	1	2	1	2	2	2	2	1	1	1	1	4	5	1	1	3	4	2	4	3	1	2	2	6	2	3	2	2	3	1	4	3	4	3
	r0163	5	3	4	2	2	5	1	4	3	3	6	5	5	5	2	4	5	4	4	2	2	3	2	5	3	5	5	1	2	2	4	5	4	2	5	6	3	6	4	5	2	2	4	3	3	6	5	1
	r0164	4	1	2	1	1	4	4	2	5	7	7	6	7	6	1	4	3	1	3	5	5	3	7	3	3	7	7	3	7	7	5	7	4	7	3	5	4	7	4	5	3	1	1	2	1	4	3	1
	r0165	2	1	2	2	2	6	3	3	1	1	4	2	5	3	2	2	2	2	1	2	6	1	4	3	2	5	6	1	2	5	4	7	6	7	4	2	3	7	3	6	1	1	2	1	3	4	2	3
	r0166	3	1	1	1	1	1	3	1	1	1	5	6	5	4	1	1	1	2	4	4	7	1	3	1	1	4	6	1	2	5	4	5	6	4	4	1	6	5	6	4	2	1	4	3	7	7	4	2
	r0167	1	1	1	1	1	1	1	1	1	1	2	1	3	2	1	4	1	1	2	1	2	1	1	1	1	4	1	1	1	1	7	3	4	1	3	3	3	7	5	1	1	1	1	2	1	3	1	1
	r0168	3	1	1	1	1	4	2	1	1	1	2	1	2	7	1	6	4	3	1	3	2	1	4	5	5	5	1	2	4	1	5	7	6	5	4	4	6	6	7	1	2	1	2	2	4	2	2	3
	r0169	5	1	1	1	2	4	2	2	2	1	4	2	3	2	2	2	2	2	1	2	4	4	2	2	2	7	7	3	4	6	5	5	5	5	6	6	5	5	5	2	2	1	1	2	4	5	2	5
	r0170	2	1	1	1	2	5	1	1	1	1	2	2	4	3	1	2	2	1	1	3	3	1	2	2	3	2	2	1	1	1	4	2	2	2	1	5	1	6	3	7	2	1	2	1	1	2	1	4
	r0171	3	1	1	1	2	5	3	2	1	1	6	4	5	6	1	4	3	3	1	5	7	3	3	3	4	4	5	1	4	1	4	5	4	5	3	2	3	3	4	2	2	1	2	1	3	6	3	2
	r0172	5	5	4	4	5	7	5	1	5	7	7	4	4	4	4	4	4	5	4	5	5	3	7	1	3	7	7	7	7	7	7	4	5	5	6	4	4	7	7	7	7	6	4	7	5	7	7	7
	r0173	6	1	1	1	1	7	1	4	1	3	7	7	4	7	3	3	3	1	5	2	5	7	1	1	4	7	7	1	1	7	6	7	6	7	5	4	7	7	7	2	1	2	6	5	6	7	5	4
	r0174	5	2	3	3	4	2	3	3	3	4	3	5	4	5	2	5	2	4	5	3	5	4	4	3	6	6	6	3	3	5	6	6	5	5	4	6	6	7	5	3	5	4	3	5	5	6	3	4
	r0175	2	1	1	1	1	5	3	2	1	3	4	5	4	4	3	3	3	4	1	5	6	2	4	5	3	5	6	2	5	6	4	5	4	6	4	3	2	6	3	5	2	2	5	4	3	4	4	2
	r0176	2	1	1	1	1	7	3	1	1	2	6	5	7	7	1	4	3	4	1	3	4	1	5	1	3	6	6	1	2	5	5	7	5	4	4	4	4	7	6	1	1	2	2	3	4	5	1	1
	r0177	1	1	1	1	1	1	1	1	1	1	1	3	2	2	3	1	2	3	2	2	1	1	3	1	3	1	2	1	1	1	1	1	1	1	1	1	2	2	2	1	1	1	2	1	1	2	1	1
	r0178	7	3	3	1	1	5	2	1	1	1	7	5	4	7	1	4	3	5	1	5	7	3	7	3	5	1	1	1	1	1	3	6	4	2	1	4	1	4	6	1	1	1	7	6	7	3	2	1
	r0179	6	1	1	1	1	3	3	1	1	1	4	4	2	4	1	1	1	5	1	3	2	3	3	3	5	4	5	1	1	4	5	5	3	4	2	3	4	7	6	2	2	1	1	3	5	6	2	1
	r0180	5	1	1	2	3	7	6	1	6	5	7	7	7	7	1	7	6	5	7	7	4	5	6	5	6	6	7	1	7	7	7	7	7	5	7	5	6	7	5	3	1	4	1	1	1	5	7	1
	r0181	1	1	1	1	1	1	5	1	7	1	3	2	7	1	1	2	1	1	1	2	5	1	1	1	1	7	7	1	1	7	7	7	7	7	1	1	5	7	7	1	1	1	1	7	1	1	1	1
	r0182	1	1	1	1	1	1	1	1	1	1	1	1	2	2	1	4	1	1	1	2	1	1	1	1	2	1	2	1	1	1	6	1	3	1	1	3	2	7	1	7	1	1	1	1	4	1	4	1
	r0183	1	1	1	1	1	1	1	1	1	1	3	4	3	5	1	5	1	3	1	7	1	1	1	1	1	4	4	1	1	1	4	6	4	1	3	1	1	6	3	1	1	1	1	1	3	7	1	3
	r0184	2	1	1	1	1	2	2	1	1	1	3	3	3	2	1	1	1	2	1	3	2	1	1	1	2	3	2	1	1	2	4	1	6	3	4	5	5	6	5	2	2	1	2	2	2	2	2	1
	r0185	5	2	3	2	2	2	2	5	2	2	6	7	1	7	2	6	5	7	6	6	6	6	6	3	7	6	7	5	3	7	3	7	6	7	2	6	6	5	6	2	2	1	6	4	4	6	2	3
	r0186	2	1	2	2	2	2	3	4	1	7	6	3	4	6	1	3	1	2	1	3	3	1	4	2	1	7	5	1	2	2	4	2	2	6	4	7	7	2	4	5	3	5	2	5	6	3	1	2
	r0187	2	1	4	1	1	5	2	1	1	5	7	7	7	6	2	4	6	6	4	6	7	4	6	2	6	6	7	4	7	6	6	6	7	6	6	6	7	6	6	7	4	4	7	6	7	5	6	4
	r0188	2	1	1	1	1	2	1	1	1	1	5	2	5	3	1	3	1	2	3	4	1	1	2	1	2	4	6	1	2	3	2	6	3	4	3	4	5	2	2	2	1	1	3	1	1	4	1	1
	r0189	3	1	1	1	1	2	1	1	1	1	6	4	6	4	3	5	4	3	2	3	4	4	2	1	2	5	4	2	2	4	7	4	4	5	6	6	7	7	7	4	1	1	1	1	2	2	1	3
	r0190	2	1	2	3	2	1	2	1	1	2	4	3	5	3	1	5	2	3	2	5	4	1	1	2	4	6	5	2	3	5	4	5	4	5	3	3	3	5	4	4	1	1	3	2	3	6	3	1
	r0191	1	1	1	1	1	1	1	1	1	1	5	1	5	2	1	2	2	2	1	5	1	2	1	2	1	2	2	1	5	2	3	3	2	4	4	1	6	6	2	3	1	1	2	1	1	1	1	1
	r0192	2	1	1	1	1	1	4	1	1	1	3	2	3	2	1	1	1	2	2	3	1	2	3	2	4	1	3	1	2	1	5	7	3	5	2	5	1	4	3	5	1	1	1	3	1	2	1	1
	r0193	6	1	2	1	3	7	5	5	7	4	7	3	4	7	2	7	1	6	2	7	7	3	6	1	3	6	6	2	3	4	5	7	4	7	3	7	3	7	7	7	3	2	4	4	3	7	4	4
	r0194	4	1	1	1	1	1	1	1	1	1	5	4	5	5	1	1	1	1	1	1	1	1	1	1	1	3	3	1	1	4	2	3	1	2	1	3	3	3	3	1	2	1	2	1	4	4	4	2
	r0195	2	1	1	1	1	1	1	1	1	1	1	5	4	7	1	1	1	5	1	3	1	1	1	1	2	1	1	1	1	1	1	1	1	4	3	1	1	4	1	1	1	1	1	1	1	7	1	2
	r0196	1	1	1	1	1	7	1	1	1	1	4	4	7	7	1	4	3	1	2	5	3	1	1	1	5	3	7	1	1	4	7	7	5	1	3	5	1	7	4	7	1	1	2	2	3	7	1	2
	r0197	7	1	1	1	1	4	4	1	1	1	7	1	7	4	1	1	1	1	1	4	7	1	7	1	4	7	7	1	5	7	5	7	7	7	7	7	5	7	7	7	1	1	4	4	1	4	1	1
	r0198	2	1	1	2	2	2	2	1	1	3	1	4	3	3	1	2	2	2	2	2	2	1	2	2	2	3	2	1	2	3	5	3	3	4	2	2	3	5	3	5	1	2	2	2	4	2	2	2
	r0199	1	1	1	1	1	3	1	1	1	1	3	1	4	1	1	1	1	1	1	1	1	1	1	1	1	3	5	1	1	4	4	1	3	1	4	4	2	6	4	4	1	1	3	2	4	6	1	3
	r0200	3	1	2	1	1	7	6	4	3	1	7	1	6	2	2	4	4	7	2	5	6	2	5	5	5	6	7	6	5	1	7	7	7	7	7	7	7	7	7	7	5	2	5	6	6	7	5	7
	r0201	1	1	1	1	3	7	1	1	1	1	4	5	1	7	1	5	3	3	3	1	7	1	2	1	4	1	4	1	1	1	3	4	1	4	4	2	1	3	4	4	1	3	1	1	1	5	2	1
	r0202	2	1	1	1	1	4	2	1	1	1	4	2	5	4	1	4	2	3	1	3	4	2	1	1	3	3	6	2	2	1	5	4	3	4	4	1	1	7	4	5	1	3	3	2	3	7	3	2
	r0203	4	1	4	1	4	5	6	1	1	1	6	5	1	4	1	4	1	1	1	5	5	1	5	5	5	4	6	1	5	3	1	6	5	7	5	5	1	5	5	5	1	1	1	1	1	7	1	1
	r0204	2	1	1	1	1	3	3	2	4	1	5	2	3	3	2	4	2	3	1	3	1	1	2	2	3	3	6	2	1	1	2	6	5	4	3	3	4	4	4	5	1	2	3	3	1	3	1	3
	r0205	1	1	1	1	1	4	7	1	1	1	5	7	7	7	1	7	4	7	5	7	4	7	5	5	7	6	5	1	1	1	5	7	5	7	3	7	6	7	7	6	4	1	2	3	1	7	5	7
	r0206	1	1	1	1	1	3	6	1	1	1	6	4	7	2	1	1	1	4	1	4	4	1	1	1	1	3	4	1	1	1	1	6	4	6	4	5	3	4	4	4	1	2	1	7	1	4	1	1
	r0207	4	1	1	1	1	1	3	2	5	5	4	7	6	6	1	5	1	4	4	6	6	3	3	3	6	6	7	1	1	7	6	6	5	6	1	6	6	7	6	6	1	1	6	6	5	6	1	4
	r0208	3	1	1	1	1	3	2	2	1	1	5	2	2	2	1	2	3	3	1	4	1	2	2	1	3	2	2	1	3	1	5	2	3	3	3	4	3	6	2	3	1	1	2	2	3	6	1	1
	r0209	1	1	1	1	1	5	1	1	2	1	6	7	7	7	1	7	6	7	4	5	4	5	1	4	4	6	7	1	3	4	6	7	7	5	7	3	7	7	6	6	1	1	1	1	1	1	1	1
	r0210	5	1	1	1	1	3	4	1	1	1	7	1	5	5	1	4	3	1	1	5	3	2	6	2	7	4	6	1	1	5	4	7	6	6	2	2	6	7	4	7	1	1	4	1	5	5	1	3
	r0211	1	1	1	1	1	1	1	1	1	1	2	3	6	2	1	1	1	1	1	2	1	1	1	1	1	4	3	1	1	1	3	1	1	1	1	1	1	3	3	1	1	1	1	1	1	1	3	1
	r0212	5	1	2	2	2	3	2	3	2	2	4	4	4	5	2	5	2	2	2	3	3	3	4	2	3	5	6	2	3	7	3	6	6	5	6	4	2	6	5	6	4	4	6	6	5	6	4	5
	r0213	1	1	2	1	2	3	1	1	1	1	3	4	6	7	1	4	4	2	2	7	3	1	3	2	3	3	5	1	2	3	7	7	4	5	7	5	6	3	5	4	1	2	2	3	3	6	1	2
	r0214	1	1	1	1	1	3	3	3	1	1	5	5	5	5	1	3	1	3	1	5	3	3	3	4	3	4	7	1	1	5	3	5	7	3	2	5	4	7	5	2	1	1	2	1	2	7	1	2
	r0215	3	1	1	1	1	1	2	1	1	1	3	3	5	3	1	1	1	1	1	3	1	1	1	1	2	2	3	1	1	1	2	1	3	1	2	2	3	6	1	4	1	1	2	2	3	6	2	3
	r0216	1	1	1	1	1	1	3	3	5	1	5	6	5	4	2	5	3	5	1	4	3	2	4	1	4	5	5	1	1	2	5	4	5	4	5	3	5	5	6	6	1	1	2	5	4	4	4	1
	r0217	1	1	1	1	1	7	6	1	6	1	7	4	6	4	1	4	1	2	1	6	1	1	3	4	2	7	7	1	1	7	5	7	5	6	6	7	7	7	6	5	1	1	4	1	2	3	1	1
	r0218	5	3	5	2	5	5	4	2	4	3	6	3	4	7	3	5	3	3	3	6	4	3	5	5	4	6	6	3	4	6	6	5	6	5	5	5	4	7	5	4	3	1	5	2	6	6	4	2
	r0219	2	1	1	1	2	1	1	1	5	2	5	3	2	5	1	2	1	4	2	3	2	1	4	5	4	3	2	2	1	1	1	2	2	4	4	6	4	3	3	2	1	4	4	2	1	4	1	2
	r0220	7	3	1	4	1	4	5	6	7	3	7	6	7	7	1	6	4	5	2	7	7	5	6	4	7	6	7	2	1	5	7	7	7	5	3	1	7	7	7	5	1	1	5	4	2	6	4	1
	r0221	5	1	2	1	2	2	1	1	1	2	6	2	6	7	1	6	2	2	1	2	3	2	2	1	4	7	6	1	1	4	6	6	6	2	6	7	1	7	6	6	2	2	2	3	5	6	1	2
	r0222	7	3	5	1	6	7	6	5	7	7	6	2	2	3	1	2	1	2	1	1	7	1	7	5	2	7	7	4	7	6	7	7	6	7	3	4	6	7	7	7	2	7	3	5	6	7	4	5
	r0223	1	1	1	1	1	3	1	1	4	1	3	3	5	3	1	2	2	3	1	6	2	1	3	2	5	3	5	1	2	2	3	4	2	3	2	1	3	5	4	2	2	1	4	2	2	4	1	2
	r0224	5	1	4	2	2	5	3	3	6	4	6	6	5	7	2	6	5	5	5	5	5	5	6	5	5	6	6	2	3	7	7	7	6	5	6	7	7	7	7	6	2	2	6	7	6	5	6	3
	r0225	5	1	2	1	2	5	3	1	3	2	6	6	6	6	2	6	4	3	4	5	3	3	5	4	4	3	6	1	4	6	4	6	6	5	2	3	4	4	5	5	1	2	4	3	6	6	1	3
	r0226	1	1	1	1	1	1	1	1	1	1	7	2	7	5	1	1	1	3	1	1	1	1	1	1	1	5	1	1	1	1	5	1	6	1	4	3	2	7	6	7	1	1	1	4	5	4	4	1
	r0227	6	3	2	2	2	4	4	3	6	2	7	7	6	7	2	7	5	6	6	7	4	2	2	2	6	6	7	2	4	5	4	7	4	5	5	7	6	7	7	4	2	2	6	6	6	7	2	3
	r0228	7	1	1	2	2	6	6	2	1	3	4	3	7	7	1	5	4	6	2	7	6	3	3	1	4	6	7	4	6	7	5	7	7	5	6	7	7	7	6	7	2	2	6	7	7	7	5	4
	r0229	4	1	1	1	1	6	5	1	1	1	7	7	7	7	1	4	3	1	2	7	1	1	5	2	1	4	7	1	1	4	7	1	1	1	4	7	5	6	1	7	1	1	7	7	7	6	1	2
	r0230	2	1	1	1	1	5	2	1	1	1	6	2	7	2	1	7	1	2	1	7	4	2	3	2	4	5	7	1	2	2	4	5	4	4	5	3	2	3	2	7	2	2	3	4	5	7	1	4
	r0231	1	1	2	2	1	4	2	2	7	4	6	7	7	7	6	6	6	3	1	7	7	2	7	5	6	5	6	1	6	6	1	6	6	5	4	4	3	6	4	6	2	2	4	6	7	6	1	7
	r0232	1	1	1	1	1	1	1	1	1	1	4	2	5	4	1	1	2	1	1	3	1	1	1	1	2	4	2	1	1	1	6	1	1	1	1	1	1	7	1	1	1	1	3	1	1	7	2	1
	r0233	4	4	6	4	5	6	6	5	6	6	5	6	6	6	4	5	3	5	3	6	6	5	6	5	5	7	6	1	6	6	5	6	4	6	5	6	5	6	6	3	4	5	5	5	6	6	3	5
	r0234	3	1	1	1	1	6	2	1	1	1	7	5	6	3	2	3	3	2	3	5	5	2	3	2	6	7	7	1	2	4	3	7	7	6	6	4	7	7	6	1	3	1	4	1	7	1	7	6
	r0235	1	1	1	1	1	2	1	1	1	1	2	1	3	4	1	2	1	5	1	2	1	1	1	1	2	4	5	1	1	1	4	6	2	1	1	1	3	5	3	3	1	1	1	1	4	7	1	1
	r0236	6	2	2	2	2	1	2	2	1	4	6	5	6	5	2	3	3	4	5	5	4	1	5	2	6	4	5	1	4	4	5	7	4	4	5	5	4	5	3	7	1	1	2	2	2	6	6	4
	r0237	3	4	4	2	7	7	4	7	1	7	7	2	2	4	4	1	1	2	1	2	7	7	7	7	2	7	7	7	7	7	7	7	4	7	7	7	2	7	7	7	4	4	7	7	7	7	6	7
	r0238	3	1	5	3	2	3	4	1	2	1	2	2	4	2	2	2	2	1	1	3	4	2	3	3	4	3	4	2	2	2	7	3	4	4	6	4	5	7	3	5	2	1	1	2	2	3	2	2
	r0239	7	1	4	1	1	5	1	7	4	2	6	4	7	3	1	4	3	5	1	3	5	4	6	6	4	7	5	1	4	3	7	6	6	3	6	6	7	7	5	7	1	2	1	4	1	3	3	1
	r0240	4	1	6	1	1	5	2	1	1	4	5	5	7	4	2	5	2	1	1	4	4	5	4	4	4	6	6	1	3	5	6	4	5	5	7	4	5	6	4	1	1	1	1	4	3	7	1	1
	r0241	5	2	3	2	2	3	4	1	3	1	7	7	7	7	2	5	4	3	4	6	5	3	4	3	5	2	5	6	4	3	7	4	6	3	6	6	5	7	7	6	2	2	3	5	5	6	6	3
	r0242	3	1	1	1	1	1	7	1	1	1	1	6	6	1	1	4	1	3	3	2	6	1	1	1	3	4	6	1	1	3	1	6	3	6	4	1	1	6	4	1	1	1	4	1	1	7	1	1
	r0243	6	4	4	3	3	6	5	1	1	6	6	7	7	6	4	7	4	6	6	6	6	4	3	6	5	6	5	3	6	1	5	6	7	7	7	7	5	7	7	4	6	2	4	7	7	4	5	5
	r0244	4	5	4	4	5	6	7	1	2	2	6	7	5	6	2	3	4	6	2	6	6	3	3	6	6	3	6	1	4	4	4	6	4	6	4	3	5	7	7	7	4	6	6	4	6	7	3	7
	r0245	7	1	2	1	2	4	5	1	1	2	6	4	6	6	1	5	3	3	5	6	7	4	6	4	5	6	4	4	4	6	7	7	6	5	3	5	4	7	5	6	1	1	5	6	4	5	2	2
	r0246	1	1	1	1	1	3	2	1	1	1	1	4	7	7	1	4	2	2	1	4	3	1	1	1	5	3	7	1	1	1	7	7	1	1	1	3	3	7	2	2	1	1	4	1	1	7	2	1
	r0247	1	1	1	1	3	4	2	2	1	4	7	7	6	7	2	7	6	6	1	7	7	6	5	3	6	7	6	1	4	7	6	7	6	6	2	7	7	7	7	7	2	3	6	2	6	6	5	5
	r0248	2	1	1	2	1	7	4	2	1	2	6	6	5	1	1	3	1	1	1	4	3	1	5	1	2	6	5	1	2	2	5	7	2	7	3	5	6	7	5	3	3	3	7	1	7	7	5	5
	r0249	2	1	2	1	2	4	5	1	3	4	6	7	7	7	1	7	4	6	3	6	2	6	6	2	5	3	4	2	3	3	5	6	7	6	5	7	7	7	7	6	2	2	5	6	3	7	2	4
	r0250	5	1	1	1	1	6	2	1	1	1	4	4	7	5	1	6	2	5	1	4	2	1	1	1	3	1	5	1	1	4	5	5	4	4	1	6	5	6	5	6	5	1	6	2	5	6	6	4
	r0251	1	1	1	1	1	2	1	1	1	1	4	1	6	5	1	3	1	2	1	4	4	2	2	2	2	4	1	1	1	4	6	3	2	2	1	5	6	7	4	5	1	1	1	1	1	1	1	1
	r0252	1	1	1	1	1	1	2	1	1	1	1	1	4	4	1	1	1	1	2	2	1	1	2	1	2	2	4	2	1	2	2	2	3	2	2	5	2	3	2	2	1	1	1	1	1	1	1	1
	r0253	2	1	1	1	1	4	1	1	1	2	2	1	1	1	1	3	2	3	2	2	1	2	1	1	2	5	5	1	1	2	4	2	3	2	3	4	4	5	4	3	1	1	2	2	2	7	1	1
	r0254	4	1	1	2	1	6	5	1	1	1	4	5	7	6	4	5	2	6	2	6	7	4	5	5	6	7	7	1	2	7	1	6	6	4	5	6	7	7	7	4	1	1	2	3	6	4	1	2
	r0255	3	1	1	1	1	1	2	1	1	1	2	2	4	2	1	1	2	4	1	1	3	1	2	1	2	2	4	1	1	2	2	2	3	2	3	2	2	5	5	2	1	1	1	1	1	1	1	1
	r0256	4	1	1	1	1	6	4	1	1	3	7	4	7	7	1	1	4	4	5	5	5	2	5	4	1	4	4	1	1	1	2	7	2	3	2	2	7	6	6	1	1	1	2	4	5	4	1	7
	r0257	3	1	1	1	2	3	5	1	1	1	4	2	6	6	1	3	1	2	4	3	1	1	1	1	1	6	7	1	1	4	4	6	5	2	2	7	3	5	3	6	1	1	4	6	5	7	1	3
	r0258	6	1	1	1	1	2	1	1	1	1	7	7	7	7	2	6	7	6	2	7	1	5	1	1	2	5	6	1	1	4	6	7	6	7	4	7	5	7	7	4	1	1	3	6	5	6	1	1
	r0259	4	1	1	1	1	2	1	4	3	1	4	7	4	7	1	7	7	4	7	5	2	1	1	1	1	2	4	1	1	3	6	7	4	1	2	7	5	7	7	7	2	2	6	5	3	7	3	6
	r0260	7	1	7	1	1	2	1	1	1	1	3	2	4	4	1	2	1	1	1	7	1	1	1	1	2	5	7	1	1	1	7	6	7	1	1	2	6	6	5	1	1	1	4	1	1	7	1	1
	r0261	2	1	1	1	1	1	3	1	1	1	2	2	3	7	1	2	1	2	1	4	3	2	2	2	1	6	7	1	2	3	2	4	1	2	1	1	2	4	3	5	1	1	2	1	1	1	1	1
	r0262	1	1	1	1	1	3	4	1	1	2	4	2	1	3	1	2	1	3	1	4	2	1	3	1	3	2	3	1	3	3	3	4	4	3	2	2	2	4	2	2	1	2	3	2	1	6	4	1
	r0263	4	2	2	2	3	6	5	5	2	2	4	4	7	7	1	5	2	2	1	6	6	2	2	1	3	6	5	4	3	6	1	6	3	6	3	5	5	7	5	1	1	1	2	4	3	6	4	1
	r0264	1	1	1	1	1	1	1	1	1	1	1	4	3	7	1	1	1	2	1	4	1	1	1	1	3	7	7	1	1	6	1	1	1	1	1	3	1	6	1	1	1	1	4	1	1	6	1	1
	r0265	4	2	2	2	4	6	1	1	1	2	7	7	7	5	1	4	3	1	1	5	1	2	3	4	4	6	4	1	4	5	4	7	7	1	7	2	5	5	7	4	2	1	2	6	7	4	1	6
	r0266	1	1	1	1	2	1	2	1	1	1	3	5	6	4	1	5	1	3	1	4	2	1	1	1	1	1	4	1	1	1	4	4	4	2	4	1	4	5	5	5	1	1	6	6	5	6	2	2
	r0267	3	1	1	2	1	3	2	1	1	2	2	5	5	6	1	5	4	5	3	5	4	1	4	1	5	5	5	1	2	5	3	5	4	5	4	5	4	7	5	4	2	1	2	1	3	6	1	3
	r0268	4	1	1	1	1	2	3	3	3	2	4	7	4	7	2	2	5	2	3	4	2	2	2	2	3	4	1	2	2	4	5	7	4	5	3	6	4	6	5	2	1	1	3	3	3	5	2	1
	r0269	2	1	1	1	3	4	3	1	1	1	5	6	6	5	1	3	4	4	4	3	4	1	4	3	4	4	7	1	1	5	1	5	3	3	3	1	3	3	4	3	1	1	1	1	1	6	1	1
	r0270	2	1	1	1	1	2	1	1	1	1	2	2	2	3	1	1	1	1	1	2	1	1	2	1	2	3	3	1	1	1	4	4	2	1	1	4	2	3	4	4	1	1	1	2	1	1	1	2
	r0271	2	1	1	1	1	3	5	1	1	1	7	7	7	7	1	6	6	5	2	5	4	3	3	1	4	7	6	2	2	4	3	5	5	4	6	7	5	6	5	3	1	1	2	1	5	7	3	5
	r0272	5	1	6	1	4	6	4	1	2	5	5	3	5	4	5	6	3	2	2	7	7	3	7	3	5	6	5	3	5	6	5	7	5	7	5	6	4	6	6	7	4	2	6	5	6	3	3	3
	r0273	2	1	2	1	1	4	1	1	1	1	4	3	4	2	1	2	1	3	1	2	1	1	1	1	1	3	4	1	1	3	2	1	2	4	4	4	1	4	3	1	1	1	1	1	2	6	2	2
	r0274	6	1	1	1	1	4	4	1	1	3	6	4	5	4	1	4	4	1	3	4	4	4	1	4	4	7	6	1	1	6	4	7	4	6	5	6	1	7	7	6	1	1	7	6	5	7	5	4
[truncated: 966 more rows]
[truncated: 12 more columns]

## Sheet: TableS6
	Table S6. Agreement among respondets. Kendall's coefficient of concordance for ratings of the vignettes according to perceived fear (column D), disgust (E) and anger (F).
[truncated: 17 more rows]

[truncated: 3 more sheets: TableS7, TableS8, TableS9]
